# Supplementary material for: Chromatin reorganization drives overexpression of a Btaf1 variant underpinning hematopoietic aging
Source: Nat Commun. 2026 Mar 18;17:4129. doi: 10.1038/s41467-026-70787-4 (PMC13149550; doi:10.1038/s41467-026-70787-4)
Supplement: Supplementary file 3 — Supplementary Data 1 [file 41467_2026_70787_MOESM3_ESM.xlsx]

## Sheet: DARs (YHSC < OHSC)
Coordination	Annotation	Distance2TSS	NearestGene	log2FoldChange	padj
chr15:44175745-44176459	Intergenic	-20033	Trhr	3.29506	4.37933e-150
chr16:6321170-6322128	intron	346062	1700123O21Rik	4.00522	2.28173e-137
chr13:79442757-79443735	Intergenic	-1244373	Nr2f1	2.75682	1.02929e-134
chr7:70273878-70274900	intron	63433	Gm29683	3.83781	4.6297e-131
chr5:127537207-127537993	intron	79792	Slc15a4	3.30649	8.39174e-131
chr7:72728467-72729436	Intergenic	373116	Gm6567	3.09919	1.04385e-120
chr6:109863121-109864099	Intergenic	-781902	Grm7	4.0798	1.52423e-117
chr2:160225204-160225977	Intergenic	101903	Gm826	2.49131	9.66636e-114
chr10:74147716-74148668	intron	326325	Pcdh15	3.73824	6.7993e-111
chr16:41889093-41890175	intron	356808	Lsamp	3.48734	1.44133e-109
chr3:67601383-67602139	intron	18993	Mfsd1	4.34924	5.15516e-108
chr6:81737644-81738893	Intergenic	157394	Mir7232	2.55609	1.7969e-107
chr12:114512852-114513699	TTS	418	Mir7094-2	3.24053	1.04802e-106
chr2:110172250-110172999	Intergenic	-122146	Ccdc34os	2.67961	1.02181e-105
chr17:64715924-64717028	intron	-50635	Dreh	1.81572	7.72361e-96
chr10:107340712-107341733	intron	68829	Lin7a	3.59542	2.41838e-95
chr3:114889551-114890512	Intergenic	-14046	Olfm3	2.28704	6.71796e-95
chr16:77704587-77705199	Intergenic	58620	Mir125b-2	2.48329	2.58113e-94
chr3:133284317-133285372	Intergenic	-25265	Ppa2	1.93881	5.66601e-94
chr16:53238333-53239296	Intergenic	-423071	4930404A05Rik	2.70736	3.96578e-93
chr4:102045282-102046513	Intergenic	59058	Gm12789	2.12447	2.0463e-92
chr10:68976467-68977092	Intergenic	57108	Gm33035	2.71807	7.43219e-91
chr3:99113018-99114210	Intergenic	-27476	Wars2	2.32681	2.15811e-88
chr1:192444450-192445399	intron	254148	Kcnh1	2.56317	1.75105e-84
chr12:114564179-114565048	Intergenic	-50920	Mir7094-2	2.16368	2.72151e-82
chr12:114468675-114469549	TTS	354	Mir7094-1	2.52484	2.82243e-81
chr3:145209779-145210853	Intergenic	-82156	Col24a1	1.43224	3.23785e-81
chr1:15678539-15679455	intron	-126649	Terf1	2.76614	4.55118e-80
chr13:69594559-69595639	intron	16364	Srd5a1	1.5257	6.76622e-78
chr18:45588618-45589724	intron	29017	Kcnn2	3.10962	8.17999e-78
chr13:6642418-6642935	intron	6094	Pfkp	1.5285	1.24085e-76
chr3:21349405-21350162	Intergenic	-726868	Tbl1xr1	3.69887	3.05837e-76
chr14:38244869-38246201	Intergenic	-652767	Nrg3os	2.80237	4.56014e-76
chr3:81943328-81944120	intron	11123	Ctso	1.91022	8.19519e-76
chr2:147851054-147851863	Intergenic	140766	A530006G24Rik	2.81348	2.88638e-75
chr2:67438304-67439146	Intergenic	-7277	Xirp2	3.16602	3.26709e-75
chr16:23844446-23845356	Intergenic	45943	Sst	2.81952	1.55555e-74
chr6:107494164-107495380	Intergenic	-34954	Lrrn1	2.09498	5.86464e-74
chr5:26903844-26905571	promoter-TSS	-70	Dpp6	1.98793	1.50835e-73
chr3:25124809-25125747	Intergenic	-341272	Naaladl2	1.67625	1.35143e-72
chr7:25901836-25903079	intron	4800	Cyp2b10	2.93636	1.59533e-72
chr7:78903980-78905066	intron	8465	Aen	2.4288	2.39252e-71
chr18:84203431-84204684	Intergenic	115900	Zadh2	2.5844	3.10512e-71
chr1:72599229-72600321	intron	16524	Smarcal1	2.31025	7.91896e-69
chr7:93794947-93795681	Intergenic	-611138	Gm15501	1.86	1.93439e-68
chr18:45557998-45560782	promoter-TSS	-764	Kcnn2	1.10326	3.74593e-68
chr7:119618278-119619041	intron	848	Acsm1	3.75807	1.30878e-67
chr2:110074721-110075851	Intergenic	-24807	Ccdc34os	2.24805	3.98121e-67
chr6:73513933-73514816	Intergenic	-43354	1700065L07Rik	1.81283	2.536e-66
chr15:41825260-41826090	intron	-5283	Oxr1	2.30805	5.08192e-66
chr7:49397431-49398411	intron	151732	Nav2	2.24465	2.72244e-65
chr4:21299644-21300509	Intergenic	385886	Prdm13	1.72711	4.24182e-65
chr3:129509556-129510597	Intergenic	21920	Gm35986	1.76931	3.63748e-64
chr13:69821073-69821880	Intergenic	11595	Med10	2.17819	1.55136e-63
chr13:64323545-64324423	Intergenic	-11274	Prxl2c	2.32966	2.26241e-63
chr2:21513584-21514484	intron	146467	Gpr158	2.70429	4.81985e-63
chr18:45475917-45477682	intron	-83354	Kcnn2	1.76822	9.88299e-63
chr7:49320979-49321660	intron	75131	Nav2	1.48866	1.3292e-62
chr10:73088968-73089941	Intergenic	-2750	A330049N07Rik	3.17616	1.62291e-62
chr18:6783630-6784474	intron	18885	Rab18	1.90648	2.99927e-62
chr17:52995990-52996816	Intergenic	393694	Kcnh8	3.9754	4.08713e-62
chr10:6240686-6241846	Intergenic	-318866	Rgs17	2.17432	5.97922e-62
chr2:81733759-81734688	Intergenic	-319434	Zfp804a	1.61524	6.61476e-62
chr13:63216614-63217914	intron	-22765	Aopep	2.47237	1.24238e-61
chr9:30314582-30315595	Intergenic	-112240	Snx19	1.9124	2.46247e-61
chr7:63315983-63316971	Intergenic	-103951	Chrna7	2.38473	3.51269e-61
chr13:82274201-82275643	Intergenic	423411	Mir3961	2.4047	3.51269e-61
chr14:38236871-38237839	Intergenic	-660947	Nrg3os	3.50615	3.07417e-60
chr1:63517681-63518412	intron	72156	Adam23	3.96748	6.30074e-60
chr10:86876754-86877592	intron	98168	Nt5dc3	1.75905	1.3223e-59
chr14:121591318-121592156	intron	-86483	Slc15a1	1.99844	1.72347e-59
chr7:46104056-46104842	TTS	-3685	Kcnj11	2.82926	2.32292e-59
chr13:105752175-105752950	Intergenic	308870	Htr1a	3.10276	2.62588e-59
chr8:61258208-61259481	intron	30027	1700001D01Rik	1.41358	4.52346e-59
chr10:48093077-48094043	Intergenic	1694377	Grik2	1.84468	1.07314e-58
chr16:6348423-6349542	intron	373396	1700123O21Rik	2.5645	1.2724e-58
chr7:95853189-95854087	Intergenic	-317606	Tenm4	1.87443	9.10183e-58
chr1:146252613-146253336	Intergenic	-242654	Brinp3	2.72675	1.05821e-57
chr7:119620242-119620858	intron	2738	Acsm1	3.18369	1.2518e-57
chr3:34221361-34222407	Intergenic	-140530	Dnajc19	1.69948	1.40987e-57
chr15:52355465-52356166	Intergenic	60263	Slc30a8	3.07689	2.07675e-57
chr5:86577184-86577908	intron	54878	Tmprss11f	3.19972	2.46642e-57
chr8:78741802-78743124	Intergenic	78689	Lsm6	1.72551	3.0759e-57
chr16:62684436-62685192	Intergenic	101902	Nsun3	3.01902	3.0759e-57
chr1:33624472-33625338	intron	44889	Prim2	1.73715	1.60151e-56
chr4:22109007-22110650	Intergenic	178503	Faxc	2.35361	6.00391e-56
chr10:27863312-27864140	Intergenic	-211094	Ptprk	3.41218	1.68615e-55
chr7:78280343-78281449	intron	296942	Ntrk3	3.45082	7.00561e-55
chr7:49212709-49213612	intron	-33028	Nav2	1.52072	8.14736e-55
chr9:34957720-34958306	intron	-158715	4930581F22Rik	1.86496	9.72554e-55
chr18:31237162-31238204	intron	79445	Rit2	3.36998	3.31382e-54
chr6:6188915-6189579	intron	27926	Slc25a13	1.2954	6.41136e-54
chr1:15286125-15287597	promoter-TSS	-64	Kcnb2	1.50035	1.08104e-53
chr14:18462351-18463008	Intergenic	-130836	Ube2e1	2.24301	1.43857e-52
chr9:92340536-92341475	intron	31629	1700057G04Rik	2.25405	1.50857e-52
chr5:71507587-71508405	intron	40209	Cox7b2	1.76313	2.06765e-52
chr10:106584838-106586062	intron	15605	4930532I03Rik	1.26535	2.10791e-52
chr1:144852726-144853977	Intergenic	-77925	Rgs18	1.73043	3.9517e-52
chr5:89277476-89278635	Intergenic	179842	Gc	2.12456	5.54287e-52
chr8:31372934-31373766	intron	5601	7420700N18Rik	1.9912	7.90262e-52
chr14:105588463-105589211	promoter-TSS	-712	9330188P03Rik	2.42509	1.12087e-51
chr5:86244809-86245502	intron	44152	Tmprss11c	2.67322	1.21185e-51
chr18:42110236-42111153	intron	56985	Sh3rf2	2.53427	1.531e-51
chr7:92883837-92884360	intron	8846	Prcp	1.58071	1.68213e-51
chr5:86465215-86466018	intron	3373	Tmprss11a	2.44523	2.26236e-51
chr6:76628336-76629136	Intergenic	-613741	Lrrtm1	2.62685	6.6107e-51
chr7:24804811-24805356	Intergenic	-13711	Gm5893	2.60147	1.04406e-50
chr8:10292404-10293306	intron	138944	Myo16	1.55584	2.34683e-50
chr2:68415573-68416201	intron	56094	Stk39	2.67975	4.4648e-50
chr12:7756307-7757386	Intergenic	-220830	Apob	1.78735	8.12535e-50
chr12:64875369-64876802	Intergenic	-41825	Gm527	2.11176	9.95062e-50
chr6:107748873-107750311	Intergenic	219866	Lrrn1	1.61466	1.27578e-49
chr8:37473490-37474443	Intergenic	-449729	G630064G18Rik	1.40695	2.20819e-49
chr5:71095004-71096774	promoter-TSS	-40	Gabra2	1.83362	2.68585e-49
chr7:64510356-64511217	intron	8649	Apba2	2.83498	2.69131e-49
chr17:74866054-74867626	Intergenic	-138689	Ltbp1	2.12463	2.72199e-49
chr11:92606533-92607329	Intergenic	-491435	Car10	3.28062	6.75117e-49
chr9:30209527-30210263	Intergenic	-217434	Snx19	3.2449	1.62981e-48
chr10:33993436-33994213	non-coding	1230	A830082N09Rik	2.61453	4.67113e-48
chr3:153303045-153303801	intron	-4774	1700012D16Rik	2.15197	5.10376e-48
chr7:84018065-84019166	intron	67889	Cemip	2.9416	1.20564e-47
chr2:81696076-81697603	Intergenic	-356818	Zfp804a	1.41774	2.03845e-47
chr12:64137485-64138497	Intergenic	336907	Fscb	2.13562	2.42477e-47
chr15:54953508-54954401	non-coding	1007	Gm26684	1.61995	2.55267e-47
chr14:33699611-33700443	Intergenic	110757	Ptpn20	3.25193	2.64934e-47
chr3:57511896-57512986	intron	63435	Wwtr1	1.56695	3.12082e-47
chr1:15534041-15535008	intron	247600	Kcnb2	3.24466	4.31698e-47
chr7:19831791-19832241	Intergenic	-9261	Bcl3	2.5565	7.87312e-47
chr18:16282110-16283029	Intergenic	-522413	Chst9	2.64336	8.70899e-47
chr18:45604002-45604786	intron	44240	Kcnn2	2.32784	9.55066e-47
chr5:125583623-125584518	intron	51653	Tmem132b	1.66219	2.30267e-46
chr16:84378220-84379176	Intergenic	7555	4930553E22Rik	2.63097	2.41836e-46
chr8:10139293-10140081	Intergenic	-14224	Myo16	1.6999	5.55601e-46
chr6:140147394-140148637	Intergenic	106459	Capza3	1.5007	7.82085e-46
chr7:107318230-107318842	Intergenic	-52254	Syt9	3.52296	1.66007e-45
chr10:69611625-69612364	intron	78287	Ank3	1.47977	2.65237e-45
chr5:42521853-42522654	Intergenic	454294	Gm16223	1.86367	7.81883e-45
chr7:119526953-119527963	intron	1193	Acsm5	1.73764	2.03046e-44
chr3:34684869-34685737	Intergenic	31359	Gm3143	2.39002	2.63491e-44
chr17:73852907-73854118	Intergenic	48672	Ehd3	3.1348	9.82036e-44
chr1:11033163-11033923	intron	40078	Prex2	2.19911	2.23614e-43
chr13:79917615-79918243	Intergenic	-965455	Arrdc3	2.48016	2.29674e-43
chr4:68574458-68575268	Intergenic	-252902	Gm12911	3.36308	2.29674e-43
chr16:28277448-28278415	intron	168143	Fgf12	1.86368	2.33427e-43
chr5:146461200-146462044	intron	-20321	Gm6408	1.05843	2.43591e-43
chr8:32304631-32305334	Intergenic	153088	Gm8179	1.57618	3.20305e-43
chr12:113943720-113944603	Intergenic	400254	Adam6a	1.40852	3.44161e-43
chr14:85155848-85156973	Intergenic	-679987	9630013A20Rik	1.46521	4.45401e-43
chr6:146521461-146522223	Intergenic	-19619	Itpr2	2.01257	5.11538e-43
chr10:74760232-74761212	Intergenic	-206455	Gnaz	2.80953	5.44792e-43
chr12:13356865-13357909	intron	88260	Nbas	1.29147	5.72616e-43
chr16:31598303-31599259	Intergenic	-19352	Gm536	2.01737	6.58953e-43
chr2:107231427-107232264	Intergenic	-58743	Kcna4	3.50954	6.58953e-43
chr17:52901592-52902376	intron	299275	Kcnh8	2.52044	6.74425e-43
chr15:64340602-64341209	intron	-28233	Asap1	2.32428	6.76925e-43
chr9:29666384-29667263	intron	-253372	Ntm	2.60119	1.04576e-42
chr18:38690169-38691183	Intergenic	-23647	Gm19774	1.74405	1.10347e-42
chr2:54435893-54437643	intron	381	Galnt13	1.6206	1.53419e-42
chr3:62742955-62743637	Intergenic	-137856	Gpr149	3.66713	1.79512e-42
chr7:126625393-126625705	promoter-TSS	-79	Nupr1	2.50953	2.2438e-42
chr7:119183772-119185515	promoter-TSS	-106	Gpr139	1.58578	3.45058e-42
chr16:70797882-70798739	Intergenic	181886	D16Ertd519e	1.73403	4.69561e-42
chr4:148306123-148307242	Intergenic	-18718	Disp3	1.17635	4.98746e-42
chr18:22734715-22735338	intron	303636	Nol4	3.23107	6.50587e-42
chr7:130102664-130103391	Intergenic	140863	Gm4265	3.46171	6.5468e-42
chr3:118189219-118189952	Intergenic	-244271	Mir137	3.02954	8.30555e-42
chrX:68494570-68495505	Intergenic	183361	Fmr1os	1.67843	1.58365e-41
chrX:144185975-144186769	Intergenic	32677	A730046J19Rik	2.33276	1.76053e-41
chr6:6433148-6433877	Intergenic	145145	Sem1	2.0983	2.45287e-41
chr9:85886506-85887294	Intergenic	44048	Tpbg	2.09313	2.57751e-41
chr12:108193664-108194280	intron	14234	Ccnk	2.65968	3.10735e-41
chr18:64013348-64014353	Intergenic	-240508	St8sia3	2.56069	4.88159e-41
chr10:70483505-70484265	intron	42975	Fam13c	1.64844	5.65507e-41
chr17:15510474-15511350	intron	11024	Tbp	2.58326	6.90421e-41
chr7:106270666-106271361	Intergenic	53514	Gm8989	2.62771	1.01908e-40
chr9:34714851-34715712	intron	226551	Kirrel3	1.97912	1.46248e-40
chr12:114461806-114462834	Intergenic	7146	Mir7094-1	2.06695	1.55332e-40
chr12:64339514-64340503	Intergenic	134889	Fscb	2.47437	1.79854e-40
chr3:118031172-118032055	Intergenic	-162678	Snx7	3.78413	2.33569e-40
chr17:44083152-44083729	3'	4639	Enpp5	2.17366	2.48652e-40
chr7:49202680-49203683	intron	-41024	9130015G15Rik	1.3937	2.81012e-40
chr15:50371081-50371975	Intergenic	517521	Trps1	2.85795	3.90703e-40
chr3:156131388-156132223	Intergenic	155452	9330178D15Rik	1.26473	4.21502e-40
chr1:63639500-63640517	intron	24041	Gm39653	2.66424	6.73428e-40
chr9:34712035-34712649	intron	223611	Kirrel3	1.9099	7.55654e-40
chr16:57375737-57376511	intron	22847	Filip1l	1.51874	8.13711e-40
chr9:32789092-32789931	Intergenic	93470	Ets1	2.39699	8.5649e-40
chr13:19517671-19518858	Intergenic	-13898	9330199G10Rik	1.62899	9.11759e-40
chr18:12524181-12525056	intron	20422	Lama3	2.18494	1.13481e-39
chr18:16273523-16274145	Intergenic	-513677	Chst9	1.12302	1.16095e-39
chr4:124685718-124686550	exon	7420	Utp11	1.97698	2.01403e-39
chr7:84386237-84387133	intron	23353	Arnt2	1.31361	2.12867e-39
chr5:104201566-104202695	promoter-TSS	-486	Dmp1	1.60115	2.46649e-39
chr3:114903918-114904940	promoter-TSS	-206	Olfm3	1.83266	2.46649e-39
chr3:57516067-57516648	intron	59518	Wwtr1	1.87041	2.53713e-39
chr9:30985642-30986551	Intergenic	43535	Adamts8	1.34998	2.56156e-39
chr5:120185728-120186495	intron	-46849	Gm10390	3.52956	2.75925e-39
chr7:84325428-84326266	intron	84191	Arnt2	1.90192	2.94414e-39
chr10:42883747-42884343	intron	23533	Scml4	2.74552	3.05054e-39
chr10:92339739-92340665	intron	35171	Gm20757	2.0887	3.20909e-39
chr4:31355011-31356017	Intergenic	-608593	Map3k7	2.71431	3.27772e-39
chr18:51478858-51479579	Intergenic	361321	Prr16	2.11784	7.61114e-39
chr10:73099139-73100258	Intergenic	-12994	A330049N07Rik	1.46815	9.7514e-39
chr3:17770478-17771270	Intergenic	-19047	Mir124-2hg	2.20012	1.10682e-38
chr7:25872594-25873222	Intergenic	-24750	Cyp2b10	2.32514	1.53511e-38
chr1:158453383-158454229	intron	-51819	Mir488	1.952	1.56273e-38
chr2:148336350-148337108	Intergenic	-58648	Sstr4	2.74328	2.0312e-38
chr8:64029391-64030252	intron	-77652	Sgo2b	2.97534	3.0662e-38
chr10:64425731-64426552	intron	-335887	Lrrtm3	2.93115	3.6078e-38
chr12:60145198-60146041	Intergenic	-926137	Fbxo33	3.27647	4.19391e-38
chr11:16808802-16809843	intron	57120	Egfr	1.09495	4.2795e-38
chr12:46682235-46683142	Intergenic	136078	Nova1	2.17498	8.09765e-38
chr16:23842690-23843154	Intergenic	47922	Sst	1.88967	1.19919e-37
chr3:156676794-156677559	intron	115383	Negr1	1.74576	1.22202e-37
chr8:76357155-76358051	Intergenic	543018	Gm10649	1.68053	1.27112e-37
chr15:10685669-10686566	intron	27422	Rai14	1.57093	1.87866e-37
chr12:28342597-28343235	Intergenic	205421	Dcdc2c	2.6179	1.9408e-37
chr3:47095032-47095812	Intergenic	-194640	Mir6379	3.26478	2.48646e-37
chr3:118730785-118731689	intron	169057	Dpyd	1.90865	2.58605e-37
chr16:55663821-55664607	Intergenic	157924	Nfkbiz	1.22908	2.65686e-37
chr16:58223994-58224602	Intergenic	-184237	Dcbld2	2.41849	2.70318e-37
chr14:28377187-28377864	intron	-127947	Wnt5a	3.17168	3.36136e-37
chr14:8063546-8064866	Intergenic	-16107	Htd2	1.27571	3.58726e-37
chr13:26734991-26735756	Intergenic	34791	Hdgfl1	2.54003	4.65108e-37
chr2:106461366-106462430	Intergenic	61205	Gm14015	1.45889	5.40107e-37
chr17:52899671-52900551	intron	297402	Kcnh8	2.28136	7.89001e-37
chr6:96380492-96381342	intron	-214712	1700123L14Rik	2.23233	8.74077e-37
chr16:28051401-28052493	Intergenic	202017	Gm10823	2.14501	9.9975e-37
chr3:62945056-62946078	Intergenic	-340127	Gpr149	2.07076	1.15001e-36
chr5:14230726-14231704	intron	205939	Sema3e	1.18403	1.29953e-36
chr15:88295888-88296587	Intergenic	-18636	B230214G05Rik	1.66546	1.49735e-36
chr2:109693230-109695304	promoter-TSS	-142	Bdnf	0.969232	1.5108e-36
chr15:94658108-94658979	intron	29359	Tmem117	1.52879	1.75055e-36
chr11:47988276-47989723	Intergenic	-609675	Sgcd	1.32893	2.09596e-36
chr3:25062910-25064096	Intergenic	-279497	Naaladl2	1.51811	2.84511e-36
chr12:101020220-101020707	intron	1304	Mir1190	2.21884	3.01026e-36
chrX:97986551-97987595	Intergenic	-161684	Ar	1.8932	3.99732e-36
chr6:32550349-32551254	intron	37390	Plxna4	1.80653	4.36647e-36
chr14:9324806-9325482	Intergenic	-558951	Mnd1-ps	2.11172	6.21256e-36
chr3:65434730-65435821	Intergenic	-42723	Ssr3	0.813425	9.27339e-36
chr1:77281486-77282196	Intergenic	214927	Mir6352	2.33295	1.13116e-35
chr1:56260687-56261392	Intergenic	242062	1700003I22Rik	2.08415	1.44173e-35
chr7:89663971-89665034	intron	31685	Me3	1.31389	2.00278e-35
chr3:99125300-99126101	Intergenic	-15389	Wars2	2.36272	2.3519e-35
chr6:73529406-73530774	Intergenic	-59069	1700065L07Rik	1.63615	2.88376e-35
chr16:7558474-7559617	Intergenic	489211	Rbfox1	1.39594	3.29363e-35
chr13:83483799-83485347	Intergenic	-19461	Mef2c	1.04362	3.46142e-35
chr18:45778247-45779223	intron	218581	Kcnn2	1.10956	5.52427e-35
chr7:62876938-62877612	Intergenic	335251	Chrna7	1.37501	5.62429e-35
chr1:41761377-41762105	Intergenic	-580489	4930448I06Rik	3.02701	7.22866e-35
chr8:61684349-61685431	exon	75199	Palld	1.64191	9.85709e-35
chr9:4555131-4556275	intron	179151	Msantd4	1.47314	1.10782e-34
chr5:76744534-76745298	Intergenic	-95683	C530008M17Rik	1.54672	1.20915e-34
chr18:19832108-19832876	Intergenic	169605	Dsc3	1.38198	1.29933e-34
chr11:47304651-47305829	intron	74085	Sgcd	2.46196	1.32469e-34
chr12:26718860-26719460	Intergenic	115391	4933409F18Rik	2.73858	1.40298e-34
chr17:20916190-20917098	Intergenic	-2281	Vmn1r232	2.02302	1.51387e-34
chr10:52133279-52134108	intron	61550	Ros1	1.38804	1.75077e-34
chr16:71132665-71133542	intron	2028	4931420L22Rik	1.52472	1.85093e-34
chr7:119343087-119343903	Intergenic	115777	Gp2	3.47927	1.88474e-34
chr2:67226197-67226815	Intergenic	52672	Gm1322	1.98562	2.11779e-34
chr7:51797508-51798397	Intergenic	-64062	Gas2	2.78259	2.25051e-34
chr15:65550640-65551403	Intergenic	-235998	Efr3a	2.49592	2.46447e-34
chr1:114039352-114040208	Intergenic	-1622862	Gm32810	1.24625	2.48834e-34
chr3:25143485-25144923	Intergenic	-360198	Naaladl2	0.844565	2.67708e-34
chr3:62992930-62993806	Intergenic	-301843	Mme	2.03333	2.84602e-34
chr12:13467516-13469010	intron	159383	Gm35725	2.221	3.03551e-34
chr1:131000255-131001117	Intergenic	-19159	Il10	3.03487	3.28142e-34
chr10:30433569-30434440	Intergenic	166695	Trmt11	1.8952	3.39417e-34
chr2:5286239-5287009	Intergenic	-92766	Mir466d	1.13264	3.39875e-34
chr4:65820249-65821377	intron	215827	Trim32	2.34833	3.75137e-34
chr5:49524111-49525334	Intergenic	-239064	Kcnip4	1.9723	4.20777e-34
chr3:132871208-132872128	intron	6928	Gm29811	0.789539	4.22656e-34
chr7:47345843-47346708	intron	7964	Mrgpra1	1.75829	4.29766e-34
chr17:54436901-54437769	Intergenic	-67261	1700025K24Rik	1.315	4.43317e-34
chr10:102912989-102913431	Intergenic	115567	Alx1	1.97046	6.61469e-34
chr1:73199851-73200640	Intergenic	175660	1700027A15Rik	1.38999	7.14809e-34
chr10:73097762-73098556	Intergenic	-11454	A330049N07Rik	1.2225	9.48335e-34
chr2:148184621-148185428	Intergenic	-138056	Foxa2	1.58196	9.91137e-34
chr3:60648143-60649000	Intergenic	147393	Mbnl1	1.60204	1.00097e-33
chr3:56122831-56123481	intron	60545	Nbea	2.18967	1.25874e-33
chr7:6231989-6232814	intron	10124	Zscan5b	2.3646	1.26002e-33
chr10:53536453-53537008	3'	-17742	Gm20597	2.21971	1.32832e-33
chr14:120888453-120889097	Intergenic	-22419	Ipo5	1.46453	1.38476e-33
chr3:53729733-53730888	Intergenic	-72956	Frem2	1.17868	1.64395e-33
chr1:15577624-15578250	intron	-227709	Terf1	1.65336	1.77517e-33
chr1:40714710-40715603	intron	33445	Slc9a2	1.60529	2.0419e-33
chr7:63461924-63463009	intron	17695	Otud7a	1.70634	2.48462e-33
chr18:50932481-50933370	Intergenic	-184972	Prr16	2.26084	2.51092e-33
chr10:64048812-64049774	intron	40962	Lrrtm3	1.25043	2.99273e-33
chr5:71700420-71701633	intron	1095	Gabrb1	1.06807	3.23071e-33
chr5:89347555-89348224	Intergenic	110008	Gc	2.51653	3.29127e-33
chr6:67532547-67533869	TTS	2614	Tacstd2	0.706445	3.37675e-33
chr4:120517075-120517954	intron	-14716	Slfnl1	1.45841	3.79481e-33
chr6:6149126-6149975	intron	67622	Slc25a13	1.13944	4.12564e-33
chr14:38533413-38534432	intron	-364379	Nrg3os	3.47857	4.828e-33
chr17:77868624-77869587	Intergenic	-331142	Crim1	1.75971	4.87453e-33
chr14:9336969-9337534	Intergenic	-546843	Mnd1-ps	3.00789	5.03813e-33
chr2:67460660-67461403	intron	15030	Xirp2	2.23982	5.06818e-33
chr10:107122890-107124496	promoter-TSS	-56	Acss3	0.780586	5.9475e-33
chr6:67475460-67476150	intron	16050	Il23r	3.25908	6.19408e-33
chr3:46771644-46772400	Intergenic	128760	Mir6379	2.05075	6.42198e-33
chr2:109613024-109614060	Intergenic	-61158	Bdnf	2.93744	7.92687e-33
chr16:48432953-48434182	intron	2331	Morc1	1.00219	9.5885e-33
chr18:51463791-51464920	Intergenic	346458	Prr16	2.14932	9.5885e-33
chr12:98005663-98006724	Intergenic	253265	Galc	1.80603	1.07715e-32
chr12:89345838-89346406	intron	392732	Nrxn3	1.55195	1.13263e-32
chr2:67828791-67830045	Intergenic	48375	Mir6335	1.35849	1.17017e-32
chr13:69593338-69593791	intron	17898	Srd5a1	3.38309	1.43172e-32
chr12:53587424-53588351	intron	339456	Npas3	1.14904	1.50797e-32
chr15:41846144-41847021	intron	15625	Oxr1	1.14147	1.5856e-32
chr18:48449064-48449792	Intergenic	404093	Eno1b	1.37355	1.64557e-32
chr7:70136575-70137527	Intergenic	200771	Gm29683	2.16834	2.12474e-32
chr10:108709818-108710995	intron	-10247	Gm5136	1.13253	3.72368e-32
chr2:54198096-54199065	Intergenic	-113029	Rprm	1.21689	4.0516e-32
chr9:35161725-35162225	intron	14012	Dcps	1.95866	4.19675e-32
chr15:92050773-92052049	intron	246	Cntn1	1.33459	4.33779e-32
chr2:8576163-8577038	Intergenic	-612914	1700061F12Rik	1.92738	5.10419e-32
chr2:51991144-51992111	Intergenic	-18420	Nmi	1.12944	5.76263e-32
chr17:42580165-42581211	exon	30625	Opn5	3.0754	5.81644e-32
chr1:173037426-173038168	Intergenic	81029	Olfr16	2.03622	6.04529e-32
chr10:7461294-7462302	intron	11679	Ulbp1	2.36385	6.04529e-32
chr3:62961703-62963242	Intergenic	-332738	Mme	1.64304	6.14193e-32
chr8:76987525-76988445	intron	85655	Nr3c2	1.36372	7.4351e-32
chr5:89526225-89527439	promoter-TSS	-597	Npffr2	1.4566	8.32198e-32
chr9:33240856-33241809	Intergenic	-312367	Gm27162	1.09189	1.27236e-31
chr1:126806385-126807572	intron	23653	Nckap5	1.80561	1.28163e-31
chr16:6330997-6331924	intron	355874	1700123O21Rik	2.26214	1.3329e-31
chr3:123590920-123591662	intron	28159	Ndst3	2.54561	1.39035e-31
chr1:65564547-65565464	Intergenic	253749	Pth2r	2.05124	1.63863e-31
chr6:110645305-110646228	5'	169	Grm7	2.33655	1.9547e-31
chr13:82265380-82266469	Intergenic	432408	Mir3961	1.85191	2.20809e-31
chr2:107126161-107127696	Intergenic	-67278	Fshb	1.59226	2.79656e-31
chr13:34031884-34032854	intron	-5272	Bphl	1.1252	3.03879e-31
chr16:8472347-8472837	intron	1779	Mettl22	1.26144	3.08856e-31
chr9:24589610-24590904	intron	-34928	Cypt4	2.00899	3.54608e-31
chr4:13227751-13228564	Intergenic	321321	Triqk	1.31854	4.42645e-31
chr3:26708458-26709422	intron	71309	Spata16	1.08169	5.63895e-31
chr5:87982539-87983504	Intergenic	3571	Cabs1	1.99931	5.79263e-31
chr5:49845701-49846511	Intergenic	212890	Adgra3	2.8163	6.08374e-31
chr13:15929666-15930500	intron	-81768	Inhba	1.36134	6.27249e-31
chr4:62527412-62528041	intron	2084	4933430I17Rik	1.70241	7.96577e-31
chr8:107544779-107545217	intron	-6246	Mir140	2.06428	8.30364e-31
chr10:28105056-28105702	intron	30559	Ptprk	1.05274	9.02529e-31
chr1:172579901-172580739	Intergenic	10248	Slamf8	2.10452	1.00223e-30
chr10:88910642-88911440	intron	25049	Slc5a8	2.57864	1.06293e-30
chr7:119441650-119442511	TTS	17191	Gp2	1.33856	1.08885e-30
chr6:130404603-130405476	Intergenic	-18166	Klra1	1.67578	1.23091e-30
chr4:55715969-55716868	Intergenic	-183944	Klf4	1.52661	1.30663e-30
chr7:90886275-90887691	Intergenic	-203803	Dlg2	1.51175	1.35955e-30
chr6:110463246-110464046	Intergenic	-181866	Grm7	1.41023	1.59105e-30
chr7:25711741-25712264	non-coding	7032	Ccdc97	1.08629	1.84259e-30
chr6:36405069-36405837	intron	-16289	Mir490	2.05779	1.90835e-30
chr2:133738935-133739909	Intergenic	174714	Mir3090	1.50586	2.03642e-30
chr7:90703166-90704173	Intergenic	-227675	Tmem126b	1.57548	2.5419e-30
chr6:6280215-6281698	non-coding	32298	Gm20619	1.06378	2.75852e-30
chr2:108785032-108785708	Intergenic	492920	Mettl15	2.49513	3.23869e-30
chr3:23135223-23136107	Intergenic	884295	Rprl2	2.09068	3.32739e-30
chr1:145784323-145784766	Intergenic	-711084	Brinp3	1.81749	4.12661e-30
chr4:82447043-82448496	intron	58009	Nfib	1.22557	5.33042e-30
chr9:75504299-75505130	intron	54942	Tmod3	2.0186	5.33042e-30
chr19:48820243-48821312	Intergenic	614753	Sorcs3	1.81363	6.94895e-30
chr16:84023212-84024075	Intergenic	-347499	4930553E22Rik	2.27426	7.35193e-30
chr15:9596346-9597364	intron	-66979	Il7r	1.11933	7.80363e-30
chr10:109010321-109012113	promoter-TSS	-242	Syt1	0.960941	7.90575e-30
chr15:32199641-32200394	Intergenic	22729	Tas2r119	1.52529	7.99222e-30
chr12:53328017-53329571	intron	80362	Npas3	1.26653	8.24481e-30
chr17:62997438-62998286	Intergenic	-116545	Efna5	1.71909	8.56194e-30
chr12:63978502-63979059	Intergenic	496117	Fscb	2.01152	8.56869e-30
chr10:67761205-67761751	Intergenic	151184	Zfp365	2.37309	8.71759e-30
chr1:114781829-114782566	Intergenic	NA	NA	3.36367	9.58447e-30
chr3:9820463-9821556	intron	12669	Pag1	0.920293	1.13221e-29
chr2:141800797-141801506	intron	1100312	Kif16b	1.95363	1.15981e-29
chr16:73010694-73011882	intron	348139	Robo1	1.70868	1.23781e-29
chr5:85832386-85833396	Intergenic	232692	Cenpc1	1.85577	1.28147e-29
chr5:139738175-139738895	Intergenic	-2202	Micall2	1.62536	1.38229e-29
chr13:99679364-99680242	Intergenic	-163201	Map1b	1.95783	1.49887e-29
chr15:90666831-90667255	intron	12345	Cpne8	1.87708	1.59961e-29
chr14:46514324-46515145	Intergenic	61116	Rubie	2.17171	1.76774e-29
chr17:66469964-66470821	Intergenic	-20643	Mtcl1	2.22387	2.01737e-29
chr11:86580463-86582485	Intergenic	2684	Mir21a	1.26004	2.08623e-29
chr6:108164464-108165582	intron	20560	Sumf1	1.10366	2.21347e-29
chr10:72393257-72394246	Intergenic	-261094	Zwint	1.79778	2.54283e-29
chr2:110314363-110315366	Intergenic	-9140	Bbox1	1.63242	2.62243e-29
chr12:86971053-86971620	Intergenic	17339	Zdhhc22	2.34941	2.73938e-29
chr10:91858657-91859444	Intergenic	-29778	Gm31592	2.7032	2.87268e-29
chr18:19933705-19934432	Intergenic	68028	Dsc3	1.7382	3.1267e-29
chr11:45807633-45808373	promoter-TSS	-80	F630206G17Rik	1.3735	3.28301e-29
chr4:120615665-120616167	Intergenic	27171	Gm8439	1.61197	3.40234e-29
chr8:10153426-10154641	5'	123	Myo16	1.27431	3.43382e-29
chr2:119173751-119174746	promoter-TSS	-260	Gm14137	1.84445	3.77839e-29
chr2:107301709-107302547	Intergenic	11539	Kcna4	1.76806	4.00949e-29
chr15:92146683-92147489	intron	-14271	Cntn1	1.68706	4.41539e-29
chr4:139424484-139425104	exon	44135	Ubr4	3.28035	4.51727e-29
chr7:123752655-123753917	Intergenic	-229542	Hs3st4	1.99335	4.59833e-29
chr13:10653076-10654072	Intergenic	-292771	Chrm3	2.64627	4.65457e-29
chr7:84522092-84523123	Intergenic	-6346	Gm2115	1.26224	5.67449e-29
chr6:44849046-44850152	Intergenic	-210462	Cntnap2	2.36729	6.92394e-29
chr3:41195087-41196043	Intergenic	-112519	Pgrmc2	2.08805	7.09052e-29
chr10:55193742-55194767	Intergenic	-912662	Msl3l2	1.04577	7.83156e-29
chr9:21134861-21135303	Intergenic	-3807	Tyk2	1.27465	8.75844e-29
chr6:14596860-14597590	Intergenic	158049	Ppp1r3a	2.33095	9.00825e-29
chr11:30999693-31000578	intron	-13771	Chac2	0.934718	9.41088e-29
chr12:50999458-51000294	Intergenic	-5280	1700008C04Rik	1.2832	9.88522e-29
chr2:59132096-59132880	intron	28195	Ccdc148	1.15197	1.10716e-28
chr7:83990702-83991980	intron	95164	Cemip	1.79069	1.41872e-28
chr19:20161328-20162182	Intergenic	228916	Anxa1	2.10169	1.43241e-28
chr11:36275278-36276329	intron	-295277	Wwc1	2.47433	1.52047e-28
chr1:127117860-127118690	Intergenic	-86711	Mgat5	1.20503	1.96159e-28
chr3:80209042-80210136	Intergenic	323659	Gask1b	1.68596	2.12412e-28
chr1:67333551-67334398	Intergenic	210948	Cps1	1.79562	2.56912e-28
chr15:66964747-66965265	intron	4635	Ndrg1	1.01568	2.90132e-28
chr2:161341297-161342152	Intergenic	-232639	Chd6	1.82339	2.97608e-28
chr16:55260820-55261791	intron	21931	Zpld1	1.80287	3.21949e-28
chr11:46065451-46066174	intron	9829	Adam19	1.54489	3.29433e-28
chr5:146384782-146385751	5'	261	Wasf3	1.4488	3.72722e-28
chr8:87070961-87071588	Intergenic	128575	Gm10637	1.94863	4.45456e-28
chr3:156235805-156236697	Intergenic	259897	9330178D15Rik	0.983747	4.60765e-28
chr16:84590655-84591604	Intergenic	-88659	4930529L06Rik	1.17751	4.92751e-28
chr2:64535571-64536738	Intergenic	-438117	Fign	1.28544	5.30528e-28
chr5:133173090-133173835	Intergenic	-630243	Auts2	2.2102	5.38174e-28
chr15:12651964-12653031	intron	87394	Pdzd2	1.86122	5.59219e-28
chr12:67683130-67684128	Intergenic	-461080	Mdga2	1.44482	5.68145e-28
chr8:31447359-31448470	Intergenic	80166	7420700N18Rik	1.25828	5.95115e-28
chr1:146032094-146033051	Intergenic	-463056	Brinp3	1.60571	5.96563e-28
chr18:23309840-23311130	intron	465	Dtna	1.25706	7.08211e-28
chr3:81588886-81589658	Intergenic	-212753	A830029E22Rik	1.42699	7.1809e-28
chr6:76966176-76967150	intron	-275814	Lrrtm1	1.44552	7.44297e-28
chr4:89478734-89479599	intron	-168135	Cdkn2b	2.05063	8.22204e-28
chr4:26441300-26442088	Intergenic	-95042	Manea	1.43925	8.88732e-28
chr11:66167765-66168766	exon	231	Gm12296	1.38556	1.06615e-27
chr13:8202412-8203795	non-coding	238	Adarb2	1.00296	1.15187e-27
chr3:23703671-23704502	Intergenic	1079919	Naaladl2	2.08769	1.19469e-27
chr12:53484775-53485649	intron	236780	Npas3	0.967707	1.26847e-27
chr5:90149779-90150896	Intergenic	73658	Cox18	1.18044	1.52334e-27
chr5:49990630-49991577	intron	67892	Adgra3	1.16853	1.55522e-27
chr7:51723814-51724745	Intergenic	99643	Slc17a6	0.993785	1.69457e-27
chr7:92880878-92881148	intron	5760	Prcp	1.35612	2.06822e-27
chr16:43464125-43465386	intron	-44560	Gm15713	1.56062	2.21302e-27
chr13:10695605-10696641	Intergenic	-335320	Chrm3	1.93246	2.24684e-27
chr12:69998227-69998862	Intergenic	-11543	Sav1	1.69896	2.25453e-27
chr3:94371573-94372109	promoter-TSS	-953	Rorc	1.32829	2.32225e-27
chr15:90656339-90656900	intron	22768	Cpne8	1.76864	2.4018e-27
chr1:132803739-132804308	Intergenic	-62227	Nfasc	2.0538	3.04139e-27
chr17:83522762-83523606	Intergenic	-8851	Cox7a2l	1.22135	3.36034e-27
chr7:92677132-92677887	Intergenic	-7598	Pcf11	1.78902	3.58985e-27
chr1:81599297-81600088	Intergenic	522286	Nyap2	2.94828	3.88005e-27
chr13:73508712-73509406	intron	-27688	Slc6a3	1.39776	4.64688e-27
chr2:170577914-170578882	Intergenic	23619	4930470P17Rik	1.98486	5.72234e-27
chr9:87210609-87211588	intron	44433	Cep162	1.05587	6.07898e-27
chr17:92569083-92570085	Intergenic	-629433	Adcyap1	1.78978	6.51738e-27
chr2:110949656-110950581	5'	125	Ano3	1.67614	6.59517e-27
chr6:6636874-6638164	Intergenic	-58861	Sem1	2.14699	7.01245e-27
chr13:82250198-82251134	Intergenic	447667	Mir3961	1.55813	7.72885e-27
chr10:46747340-46748149	Intergenic	502997	Snord14d	2.0072	8.04146e-27
chr13:72623641-72625058	non-coding	4214	Gm20554	0.759402	8.34568e-27
chr17:43217329-43218142	Intergenic	-52611	Adgrf1	1.76048	8.36959e-27
chr14:3332008-3333794	Intergenic	-62192	Gm10413	1.14489	9.55572e-27
chr5:49450613-49452017	Intergenic	-165656	Kcnip4	2.1012	9.76921e-27
chr6:31517293-31519090	Intergenic	45745	Podxl	0.726125	1.01323e-26
chr10:69872050-69873173	intron	-52920	Ank3	1.19846	1.06408e-26
chr1:36173062-36174146	intron	-29291	Mir6897	1.52335	1.36913e-26
chr16:28596121-28596882	intron	3541	Mir690	1.52209	1.37533e-26
chr14:10189359-10190248	intron	263654	Fhit	1.88286	1.45569e-26
chr18:50139076-50139914	exon	11294	Hsd17b4	1.47563	1.49073e-26
chr2:113168731-113169900	intron	47767	Ryr3	1.25368	1.52079e-26
chr2:144186938-144188681	intron	1480	Gm5535	0.972752	1.54238e-26
chr1:107000206-107000998	exon	19618	Serpinb13	1.90292	1.56925e-26
chr2:21554250-21555548	intron	187332	Gpr158	2.2839	1.91474e-26
chr6:107529271-107531390	intron	605	Lrrn1	0.677453	2.0962e-26
chr3:33440414-33441461	Intergenic	-297747	Pex5l	1.39381	2.33409e-26
chr7:74765856-74767114	Intergenic	-211705	Slco3a1	1.37371	2.39239e-26
chr10:99328443-99329085	Intergenic	65533	Dusp6	1.17836	2.58192e-26
chr18:24629637-24630404	intron	-23670	Mocos	0.872351	2.73702e-26
chr18:19910991-19911897	Intergenic	90653	Dsc3	1.29032	2.90304e-26
chr5:131515511-131516433	intron	-101254	Gm29681	1.20503	3.18544e-26
chr3:115768706-115769354	Intergenic	-53975	S1pr1	1.59854	3.28232e-26
chr8:27285335-27286327	Intergenic	-10214	Gm9731	1.09753	3.83032e-26
chr15:73997258-73998422	Intergenic	-158169	Mroh5	1.83712	4.23244e-26
chr7:63649596-63650533	intron	205293	Otud7a	2.37549	4.26902e-26
chr12:115647501-115648465	Intergenic	47811	Mir6388	1.239	4.69633e-26
chr3:50086428-50087503	Intergenic	-329650	Pcdh18	1.31748	4.69633e-26
chr1:112416326-112417158	non-coding	176	Gm32810	1.69724	5.20195e-26
chr3:32844498-32845931	intron	27589	Usp13	0.887327	5.58727e-26
chr17:66352234-66353482	intron	96892	Mtcl1	1.10109	5.7199e-26
chr16:48367741-48368510	Intergenic	44290	Gm5485	1.50703	6.11713e-26
chr2:67458411-67459068	intron	12738	Xirp2	1.9428	6.30239e-26
chr2:170826642-170827431	intron	95230	Dok5	0.799867	6.88079e-26
chr3:67709295-67710279	Intergenic	127019	Mfsd1	1.73782	7.01682e-26
chr7:16520018-16520755	intron	-43607	Npas1	1.44642	7.3684e-26
chr18:56781852-56782871	intron	74549	Lmnb1	1.56285	8.97547e-26
chr7:88306519-88307145	intron	28747	Ctsc	1.54405	9.15425e-26
chr1:15683316-15684122	intron	-121927	Terf1	1.26342	1.03368e-25
chr5:108902901-108903849	Intergenic	-50865	Vmn2r9	1.73698	1.03786e-25
chr2:9852410-9853135	Intergenic	25827	Gata3	1.21922	1.10724e-25
chr8:93332140-93333194	intron	4542	Ces1g	1.04009	1.21222e-25
chr2:131176558-131177139	TTS	-2039	Spef1	1.35884	1.21333e-25
chr15:52342913-52344156	Intergenic	47982	Slc30a8	1.56676	1.2279e-25
chr10:28225423-28226128	intron	150956	Ptprk	1.25416	1.39001e-25
chr7:130386393-130387143	Intergenic	-119960	Fgfr2	2.05579	1.49142e-25
chr2:14388917-14389986	exon	1054	Slc39a12	1.40781	1.53129e-25
chr6:43413037-43413969	intron	-28926	9430018G01Rik	2.4153	1.70563e-25
chr7:27117958-27118861	Intergenic	-1545	Cyp2f2	1.47174	2.1192e-25
chr2:137204159-137204908	Intergenic	-88014	Jag1	1.16782	2.18345e-25
chr3:34216515-34217247	Intergenic	-135527	Dnajc19	1.76481	2.3817e-25
chr14:28836514-28837574	Intergenic	-181164	Lrtm1	1.44384	2.5259e-25
chr13:72628238-72629519	promoter-TSS	59	Irx2	1.0284	2.53805e-25
chr8:125840037-125841087	intron	-57352	A730098A19Rik	1.45452	2.53805e-25
chr14:18460532-18461405	Intergenic	-129125	Ube2e1	1.19331	2.54392e-25
chr12:70883791-70884411	intron	-53756	Actr10	1.4341	2.72803e-25
chr13:76567292-76567842	intron	182606	Mctp1	1.88186	2.76288e-25
chr5:71657277-71658537	promoter-TSS	NA	NA	0.979329	3.00924e-25
chr6:46855511-46856795	exon	-388243	Cntnap2	1.45452	3.22602e-25
chr16:56441108-56441946	Intergenic	-36319	Abi3bp	1.89098	3.22602e-25
chr8:41783884-41784626	Intergenic	-43012	2810404M03Rik	2.24135	3.42274e-25
chr2:64522175-64523086	Intergenic	-424593	Fign	1.76341	3.65042e-25
chr12:9197607-9198596	Intergenic	168105	Ttc32	2.26305	3.71877e-25
chr7:3376679-3377346	Intergenic	-17029	Cacng8	1.15889	3.72072e-25
chr3:26095436-26096745	intron	57895	Nlgn1	0.828593	3.76116e-25
chr18:19744224-19745217	Intergenic	257376	Dsc3	1.10753	3.76116e-25
chr17:15068016-15068781	Intergenic	26759	Ermard	1.5677	3.81098e-25
chr13:24933577-24934101	intron	-3562	9330162012Rik	1.76964	3.89143e-25
chr16:45817688-45818385	intron	26341	Phldb2	1.19342	4.32183e-25
chr16:41929066-41930109	intron	373881	Mir6540	1.19949	4.39678e-25
chr8:77492184-77492927	intron	-24500	0610038B21Rik	1.31241	4.57438e-25
chr9:91981954-91982692	Intergenic	-210770	Plscr5	1.42787	4.63712e-25
chr9:86101328-86101872	Intergenic	258748	Tpbg	1.46159	5.33542e-25
chr3:118063467-118064286	Intergenic	-194941	Snx7	1.23633	5.77757e-25
chr13:66995683-66996906	TTS	36110	4933433G19Rik	1.3486	6.80201e-25
chr3:99052077-99052886	non-coding	2660	Gm12440	1.49735	6.85486e-25
chr5:128876940-128877890	intron	76071	Rimbp2	1.42857	7.55877e-25
chr10:56297788-56298787	Intergenic	-69599	Tbc1d32	1.85812	8.55742e-25
chr6:4456564-4457950	Intergenic	-48361	Col1a2	0.811897	9.76101e-25
chr3:123571906-123572153	intron	47420	Ndst3	1.7504	1.10097e-24
chr7:55387569-55388367	Intergenic	-380216	Siglech	1.69686	1.27111e-24
chr18:52663372-52664145	TTS	17539	1700034E13Rik	1.8098	1.32613e-24
chr16:49606840-49607702	Intergenic	-92023	Ift57	1.94906	1.41812e-24
chr5:9299671-9300370	intron	33903	9330182L06Rik	1.85679	1.78805e-24
chr17:64063232-64064307	intron	-13098	1110058D11Rik	1.26185	1.99842e-24
chr7:46084748-46085379	TTS	15173	Kcnj11	1.27367	1.99842e-24
chr3:50944428-50945029	Intergenic	-279718	Noct	1.6029	2.25241e-24
chr2:93780585-93781211	intron	41670	Ext2	1.49286	2.35305e-24
chr16:56446285-56447141	Intergenic	-31133	Abi3bp	1.42341	2.37499e-24
chr10:92325195-92325934	intron	49808	Gm20757	2.1998	2.4848e-24
chr9:8824812-8825599	Intergenic	-74627	Pgr	1.07619	2.62417e-24
chr1:72449494-72450593	intron	87115	2025-03-04	1.75712	2.69381e-24
chr2:110362283-110363424	5'	139	Fibin	1.06456	2.72486e-24
chr4:14326899-14327734	Intergenic	-36008	Gm2560	0.94316	2.75978e-24
chr3:119466818-119468050	Intergenic	315954	Ptbp2	2.24232	2.85836e-24
chr7:123063386-123064197	Intergenic	-60093	Tnrc6a	1.16359	2.90565e-24
chr18:63386048-63387469	5'	424	Piezo2	1.38365	2.90827e-24
chr8:76432344-76433389	Intergenic	467754	Gm10649	1.02453	3.12029e-24
chr10:21773425-21774036	Intergenic	82886	Gm5420	2.14382	3.15285e-24
chr16:71042809-71043781	Intergenic	-87781	4931420L22Rik	1.61489	3.21446e-24
chr7:47740062-47740722	Intergenic	-139020	Mrgpra3	1.95408	3.61634e-24
chr5:151393890-151395163	non-coding	-11977	Gm3704	1.39735	3.76051e-24
chr17:74769246-74770280	intron	52013	Ttc27	0.911557	3.76181e-24
chr6:128494669-128496045	intron	31363	Pzp	1.49257	4.1043e-24
chr4:77258956-77259972	intron	-915221	Ptprd	1.0475	4.46051e-24
chr12:27622994-27624074	Intergenic	-280816	Sox11	1.29686	5.02016e-24
chr10:23284755-23285387	intron	64819	Eya4	1.69536	5.45402e-24
chr14:15677270-15678266	Intergenic	-238781	Lrrc3b	2.01883	5.80514e-24
chr9:27790684-27791915	Intergenic	394088	Spata19	1.55277	6.82149e-24
chr1:128013547-128014497	intron	88449	Zranb3	0.810596	7.23974e-24
chr16:62506962-62507630	Intergenic	279420	Nsun3	1.47892	7.72334e-24
chr5:77499806-77500690	Intergenic	34760	1700017L05Rik	0.849639	7.84999e-24
chr16:40764556-40765564	intron	-767766	Lsamp	1.55029	8.55987e-24
chr11:36381865-36382658	intron	-401735	Wwc1	2.10989	9.18761e-24
chr16:53063936-53064589	Intergenic	-248519	4930404A05Rik	1.7023	9.61959e-24
chr3:156560611-156562734	promoter-TSS	14	4930570G19Rik	0.867884	1.11705e-23
chr12:44889554-44890514	intron	184449	Stxbp6	1.45424	1.15007e-23
chr8:113374047-113374955	Intergenic	-142781	4930571O06Rik	1.39459	1.30706e-23
chr4:22047590-22048754	Intergenic	116846	Faxc	1.14875	1.32207e-23
chr3:18999971-19000827	Intergenic	162696	Armc1	1.15933	1.36077e-23
chr18:17238356-17239132	Intergenic	-3262	4921533I20Rik	1.33891	1.36198e-23
chr4:152263637-152264428	intron	-10329	Gpr153	1.04216	1.37619e-23
chr1:13914549-13915652	Intergenic	-128172	Gm5523	1.09573	1.46519e-23
chr2:11512920-11513716	intron	-11228	Pfkfb3	1.36167	1.47935e-23
chr4:18189549-18190725	Intergenic	336679	Mmp16	1.79738	1.50375e-23
chr4:155360904-155362058	promoter-TSS	-53	Prkcz	1.37248	1.61227e-23
chr10:107389462-107390122	intron	96342	Myf5	1.28703	1.70822e-23
chr1:28334371-28335344	Intergenic	445394	Gm597	3.05971	1.92528e-23
chr5:130740757-130741568	intron	292371	Caln1	1.1299	1.94867e-23
chr6:46672699-46673559	intron	-571267	Cntnap2	1.6225	1.96504e-23
chr12:55359484-55360082	intron	-24439	Psma6	1.86251	2.00622e-23
chr6:76755298-76756270	Intergenic	-486693	Lrrtm1	1.57191	2.0869e-23
chr6:61787647-61788590	intron	-607309	A730020E08Rik	1.48584	2.15088e-23
chr10:51956437-51957084	Intergenic	-65741	Vgll2	2.09789	2.59177e-23
chr7:82109468-82110736	Intergenic	39715	Gm20744	0.904747	2.82214e-23
chr6:77724600-77725534	intron	254600	Ctnna2	2.87487	2.83137e-23
chr3:81940012-81940667	intron	7739	Ctso	1.17338	2.83329e-23
chr10:106620886-106621744	intron	-11213	Ppfia2	1.54775	2.86498e-23
chr6:141050116-141051055	Intergenic	-198683	Pde3a	1.22134	3.29245e-23
chr6:108880263-108881206	Intergenic	52094	Edem1	0.640109	3.29821e-23
chr18:17184894-17185695	Intergenic	50187	4921533I20Rik	2.16984	3.3455e-23
chr7:133382061-133382761	Intergenic	219704	Tex36	1.24079	3.60627e-23
chr12:61928625-61929406	Intergenic	405849	Lrfn5	2.17996	4.00968e-23
chr13:80728994-80729735	Intergenic	-154019	Arrdc3	0.831783	4.16231e-23
chr13:15931320-15932028	intron	-80177	Inhba	1.09109	4.3e-23
chrX:160384536-160385703	Intergenic	-5570	Adgrg2	0.84272	4.48115e-23
chr8:40271998-40273062	Intergenic	14423	Fgf20	1.01834	5.16111e-23
chr9:7603173-7604724	Intergenic	-24282	Mmp20	0.779291	5.25591e-23
chr10:126811866-126812821	Intergenic	-18634	4930484H19Rik	1.05152	5.33046e-23
chr2:66966287-66967081	Intergenic	-181774	Scn7a	1.02767	5.44228e-23
chr10:59593869-59594504	intron	22505	Mcu	1.05294	5.44228e-23
chr8:12427596-12428818	intron	32688	Sox1	1.42087	5.61825e-23
chr2:54191305-54192080	Intergenic	-106141	Rprm	1.68045	5.84439e-23
chr9:14842189-14843111	Intergenic	-17560	Gpr83	1.59851	6.20697e-23
chr7:47747235-47748114	Intergenic	-146303	Mrgpra3	1.52239	6.48624e-23
chr3:26731620-26732764	intron	94561	Spata16	1.11074	6.5045e-23
chr17:4867495-4868695	Intergenic	-126979	Arid1b	1.26967	6.51531e-23
chr4:8523242-8523898	Intergenic	-12074	Rab2a	1.11534	7.24667e-23
chr7:48917132-48918121	Intergenic	-36031	E2f8	0.978594	7.29464e-23
chr8:93862666-93863259	intron	-49408	4930488L21Rik	2.00228	8.38668e-23
chr5:150155939-150156897	Intergenic	-103512	Fry	1.11186	8.60216e-23
chr12:105397918-105398905	intron	5348	Gm2721	1.15892	8.92086e-23
chr3:91416096-91416826	Intergenic	-325656	9130204L05Rik	1.63562	9.28496e-23
chr14:12751621-12752374	intron	71081	Cadps	0.976729	9.32668e-23
chr10:89437703-89438497	intron	5867	Gas2l3	1.8038	1.02124e-22
chr4:144968559-144969652	Intergenic	75969	Dhrs3	1.50623	1.02679e-22
chr14:116044416-116045273	intron	-635293	4930505G20Rik	1.16611	1.1305e-22
chr14:85032434-85033612	Intergenic	-556599	9630013A20Rik	1.52074	1.24514e-22
chr2:61347815-61348439	Intergenic	-230459	Tank	2.01165	1.25705e-22
chr15:92115107-92115704	intron	-12722	Cntn1	2.15813	1.27439e-22
chr5:49967177-49967685	intron	91565	Adgra3	1.95256	1.32289e-22
chr3:57294520-57295668	intron	6894	Tm4sf1	0.688015	1.39382e-22
chr12:31213316-31214107	Intergenic	44850	6030469F06Rik	1.83568	1.43336e-22
chr14:37527412-37528185	Intergenic	-392477	Ghitm	1.40964	1.49848e-22
chr1:126411395-126411856	intron	81301	Nckap5	1.77261	1.52364e-22
chr2:116584956-116586054	Intergenic	-293186	Tmco5	1.00898	1.56826e-22
chr4:111663549-111664680	3'	-55895	Spata6	1.3193	1.69652e-22
chrX:73471588-73472311	Intergenic	-11651	Bgn	1.16641	2.45623e-22
chr7:46466310-46467030	intron	70202	Kcnc1	2.19424	2.55682e-22
chr8:62285720-62286592	Intergenic	-162963	Anxa10	1.46582	2.61427e-22
chr6:82418881-82419604	intron	16768	Tacr1	1.55144	2.77157e-22
chr16:19817515-19818140	Intergenic	57594	B3gnt5	1.55074	2.83728e-22
chr3:99289422-99290774	intron	36338	Tbx15	1.26334	2.86901e-22
chr18:84233892-84234607	intron	146092	Zadh2	1.49484	2.86901e-22
chr12:103214164-103215015	intron	27556	Prima1	1.2234	3.00046e-22
chr5:13526903-13527733	intron	128009	Sema3a	0.810709	3.33126e-22
chr10:102916630-102917353	Intergenic	111785	Alx1	1.63424	3.33126e-22
chr9:25068810-25069637	Intergenic	82557	Herpud2	1.35921	3.41067e-22
chr10:118953776-118954516	Intergenic	-27003	Gm38403	1.78595	3.74328e-22
chr3:26530897-26531995	Intergenic	-106185	Spata16	1.04492	3.80611e-22
chr10:121564295-121565168	intron	22062	Tbk1	1.42092	3.89365e-22
chr2:8338269-8339392	Intergenic	-850684	1700061F12Rik	1.26912	3.98042e-22
chr2:54177492-54178183	Intergenic	-92286	Rprm	1.06987	4.3069e-22
chr10:19008409-19009337	intron	3090	Tnfaip3	1.57495	4.48641e-22
chr5:14025033-14026158	5'	320	Sema3e	0.992883	4.9019e-22
chr2:44628620-44629510	intron	232557	Gtdc1	1.17488	5.93304e-22
chr7:69486964-69487666	Intergenic	-8779	4930402F11Rik	1.00977	6.16612e-22
chr3:96471431-96472219	Intergenic	-19519	BC107364	1.61298	6.2178e-22
chr2:23320650-23321965	promoter-TSS	62	Nxph2	1.41006	6.26605e-22
chr4:47293361-47294690	intron	-59196	Tgfbr1	1.27261	6.50628e-22
chr5:125683411-125684057	intron	-97949	Mir12200	1.38165	6.53738e-22
chr5:21528201-21528982	intron	-14935	Lrrc17	1.20229	6.89552e-22
chr6:35325980-35326741	promoter-TSS	-220	Fam180a	1.25255	7.28573e-22
chr2:85001319-85002229	intron	13559	Prg3	1.61142	7.32894e-22
chr16:53232782-53233357	Intergenic	-417326	4930404A05Rik	1.47855	7.38906e-22
chr4:71969003-71970069	Intergenic	231357	Tle1	1.42181	7.40641e-22
chr8:72758059-72758611	TTS	-3324	F2rl3	0.984113	7.44845e-22
chr6:62576236-62576948	Intergenic	-679414	Grid2	1.25889	7.53574e-22
chr18:13047170-13047778	Intergenic	40484	Hrh4	1.52588	7.75978e-22
chr13:85629296-85630310	Intergenic	-340317	Rasa1	1.24995	7.97111e-22
chr7:71602546-71603821	Intergenic	-306511	4930441H08Rik	1.37851	8.12102e-22
chr5:126281205-126282062	Intergenic	-431733	Gm4868	1.44084	8.72687e-22
chr13:103231320-103232248	intron	102708	Mast4	1.39197	8.8501e-22
chr1:112379783-112380407	non-coding	36823	Gm32810	1.45552	9.4526e-22
chr10:108733834-108734488	intron	-34001	Gm5136	1.39621	9.72249e-22
chr4:59399252-59399870	intron	39072	Susd1	1.37298	1.01944e-21
chr6:130690507-130691359	Intergenic	-304059	Klra1	1.86701	1.10252e-21
chr2:89196292-89197098	Intergenic	-2663	Olfr1226	1.69936	1.16941e-21
chr14:49955551-49956694	Intergenic	4973	Olfr724	1.60384	1.22347e-21
chr8:66772595-66773138	Intergenic	75445	Npy1r	3.28184	1.22347e-21
chr3:120648344-120649609	intron	237755	6530403H02Rik	0.903329	1.28938e-21
chr4:32444568-32445302	intron	27500	Bach2	1.07298	1.31676e-21
chr1:148912861-148913803	Intergenic	1009107	Pla2g4a	1.34396	1.33153e-21
chr3:80233508-80234299	Intergenic	347974	Gask1b	1.59934	1.38405e-21
chr10:109683210-109683764	3'	316903	Nav3	1.30976	1.42924e-21
chr4:22300003-22301419	Intergenic	-56832	Fbxl4	1.07073	1.44757e-21
chr12:46609742-46610411	Intergenic	208690	Nova1	2.34041	1.4771e-21
chr1:78396136-78397065	intron	86255	Sgpp2	1.04602	1.52675e-21
chr17:77595924-77596818	Intergenic	-603877	Crim1	1.98244	1.63904e-21
chr3:118070031-118070793	Intergenic	-201476	Snx7	1.37066	1.74917e-21
chr10:26103075-26103918	Intergenic	-24445	Tmem200a	2.42771	1.97261e-21
chr12:95053310-95053945	Intergenic	-638598	Flrt2	1.94863	2.00142e-21
chr14:14267987-14268984	Intergenic	-59627	Olfr31	1.23391	2.02914e-21
chr1:66881697-66882359	Intergenic	-18719	Acadl	0.899909	2.05419e-21
chr12:26477877-26478674	3'	9061	Cmpk2	0.937276	2.1719e-21
chr17:50068283-50069071	intron	121820	Rftn1	0.935178	2.24696e-21
chr18:37477591-37478372	5'	214	Pcdhb16	1.29725	2.26613e-21
chr5:25837264-25838223	intron	77771	Actr3b	1.04574	2.35024e-21
chr4:100358170-100358975	intron	-120294	Ube2u	1.18075	2.51441e-21
chr1:40469886-40470630	intron	4252	Il18r1	1.26107	2.70374e-21
chr6:21744559-21745405	Intergenic	107185	Tspan12	1.61987	2.75096e-21
chr5:13460220-13461116	intron	61359	Sema3a	1.07584	3.05831e-21
chr5:49980314-49981474	intron	78102	Adgra3	0.622957	3.38526e-21
chr7:68157297-68157980	intron	106594	Pgpep1l	1.15743	3.52706e-21
chr1:78710170-78711338	Intergenic	52314	Utp14b	0.696622	3.54195e-21
chr8:57601755-57603077	intron	-49337	AW046200	0.881963	3.56927e-21
chr11:33795398-33796268	intron	47853	Kcnip1	1.51845	3.6166e-21
chr12:95940412-95941198	Intergenic	106417	1700019M22Rik	0.929217	3.7313e-21
chr8:94178767-94179964	intron	277	Mt1	0.741503	3.84375e-21
chr4:27508380-27509174	Intergenic	-803328	4930548K13Rik	1.43863	3.84421e-21
chr13:30360599-30361531	intron	24709	Agtr1a	0.904039	4.15031e-21
chr5:89280350-89280820	Intergenic	177313	Gc	1.79299	4.2777e-21
chr2:78264992-78265666	intron	27782	Gm14461	1.53933	4.29419e-21
chr5:72122427-72123504	intron	45223	Commd8	0.867324	4.72731e-21
chr18:24792224-24792959	intron	83969	Fhod3	1.18387	4.72863e-21
chr4:89514548-89515543	intron	-173152	Dmrta1	1.32613	4.72863e-21
chr9:34960699-34961356	intron	-155700	4930581F22Rik	1.16201	5.02736e-21
chr13:118791880-118792735	3'	77609	Fgf10	1.73909	5.21696e-21
chr4:34475326-34476531	Intergenic	-74686	Akirin2	1.53982	5.46296e-21
chr3:140738661-140739529	Intergenic	473260	Pdha2	0.955939	5.96215e-21
chr10:112794078-112795588	Intergenic	-42919	Gm3942	0.854428	5.98242e-21
chr3:140950020-140951253	Intergenic	261718	Pdha2	0.779307	6.17483e-21
chr4:127418846-127419801	Intergenic	-61160	Gjb5	1.09469	6.22191e-21
chr6:131276483-131277380	Intergenic	16312	Magohb	1.85652	7.01627e-21
chr5:86440643-86441915	intron	27711	Tmprss11a	1.25293	7.04575e-21
chr13:78697817-78698673	Intergenic	-499372	Nr2f1	1.22342	7.22241e-21
chr2:150772249-150773248	Intergenic	-14047	Pygb	0.755636	7.90931e-21
chr15:17553707-17554742	Intergenic	815402	4921515E04Rik	1.74661	8.90869e-21
chr4:151165375-151166212	intron	76224	Gm13090	1.04046	9.28576e-21
chr6:143557603-143558633	Intergenic	-22610	4930579D09Rik	1.29726	9.59615e-21
chr4:32216242-32217176	Intergenic	-200726	Bach2	1.55185	9.67491e-21
chr13:35395066-35396081	Intergenic	-183526	1700019C18Rik	1.4034	9.83127e-21
chr7:49145499-49146928	intron	15944	9130015G15Rik	0.766446	1.08141e-20
chr10:89791613-89792458	intron	47045	Uhrf1bp1l	0.999635	1.16881e-20
chr6:18416806-18418481	intron	97225	Cttnbp2	1.21403	1.20006e-20
chr10:78357656-78358671	Intergenic	-6464	Agpat3	0.900078	1.2631e-20
chr3:120232070-120233222	Intergenic	-449258	Ptbp2	1.45213	1.30477e-20
chr1:53844993-53846228	intron	-3813	Mir7681	1.57107	1.3532e-20
chr16:60605092-60606844	promoter-TSS	-437	Epha6	2.24596	1.45272e-20
chr3:26340907-26342049	Intergenic	-9569	Nlgn1	1.3494	1.48818e-20
chr4:100247821-100248615	intron	152427	Ror1	1.22125	1.50411e-20
chr13:69563312-69565023	Intergenic	-30304	Tent4a	1.15595	1.52298e-20
chr17:72604308-72604977	promoter-TSS	-336	Alk	0.869942	1.56875e-20
chr6:65347317-65348789	Intergenic	-33241	Qrfprl	1.50853	1.57103e-20
chr8:81286004-81287093	Intergenic	-56013	Inpp4b	0.85443	1.5761e-20
chr7:75499511-75500662	intron	44553	Akap13	1.51101	1.62676e-20
chr10:41957407-41958157	intron	60600	Armc2	1.25473	1.66479e-20
chr13:43040925-43041607	intron	-81573	Phactr1	1.44058	1.69657e-20
chr2:143164159-143165073	Intergenic	86223	Otor	1.46452	1.73662e-20
chr11:20477009-20478016	Intergenic	-65653	Sertad2	0.773872	1.80486e-20
chr6:102194625-102195439	intron	-71068	4930587E11Rik	1.35633	1.82227e-20
chr2:161661674-161662720	intron	-553111	Chd6	1.84208	1.88974e-20
chr16:29982903-29983638	Intergenic	-4147	Gm1968	1.31773	2.02265e-20
chr5:22870327-22871162	intron	-123861	A930003O13Rik	1.63103	2.50622e-20
chr5:132872401-132873110	Intergenic	-329536	Auts2	1.73507	2.55469e-20
chr10:53180296-53181421	Intergenic	-54328	Gm36173	0.685678	2.57164e-20
chr2:124616482-124617636	intron	6763	Sema6d	0.845753	2.59629e-20
chr18:66269222-66270388	intron	22033	Ccbe1	1.19687	2.65688e-20
chr6:110743998-110744938	intron	98870	Grm7	1.59363	2.65688e-20
chr12:102416279-102416648	intron	23349	Lgmn	1.45893	2.79465e-20
chr17:12710065-12710872	intron	-30842	Airn	0.808368	2.85852e-20
chr3:29873916-29875102	Intergenic	-16508	Mannr	1.1195	3.07328e-20
chr5:92367640-92368875	intron	-4962	Cxcl11	1.15275	3.09207e-20
chr16:55630955-55631625	Intergenic	136559	Mir5118	1.34279	3.47878e-20
chr3:57555519-57556195	intron	20019	Wwtr1	0.906946	3.53098e-20
chr5:103210882-103211678	promoter-TSS	54	Mapk10	1.04726	3.55542e-20
chr16:48478609-48479700	intron	47918	Morc1	1.47097	3.95652e-20
chr9:34504516-34505468	intron	16261	Kirrel3	1.13668	4.49908e-20
chr13:85723911-85725041	Intergenic	322319	Cox7c	0.625485	4.74756e-20
chr2:172297805-172298718	Intergenic	-47315	Fam210b	1.71385	4.74831e-20
chr8:62793286-62794122	Intergenic	-157528	Spock3	1.27975	5.03327e-20
chr9:29715095-29715933	intron	247755	Ntm	2.01399	5.09534e-20
chr3:72976239-72977114	Intergenic	-8814	Sis	0.837167	5.19484e-20
chr8:36494735-36495605	intron	5979	Trmt9b	1.11403	5.30741e-20
chr16:58027301-58028104	Intergenic	-272966	Col8a1	1.4009	5.48436e-20
chr5:12591518-12592778	Intergenic	208982	Sema3d	0.894794	5.81737e-20
chr4:94476578-94477579	Intergenic	79717	Caap1	1.50387	5.8746e-20
chr3:71563684-71564711	Intergenic	-756907	Gm6634	0.872489	6.24683e-20
chr1:13850930-13852226	Intergenic	-64649	Gm5523	0.835274	6.55217e-20
chr17:90130555-90131342	intron	-42581	Nrxn1	1.61383	6.69964e-20
chr3:26052499-26053362	intron	101055	Nlgn1	1.46383	6.80495e-20
chr6:41642963-41643873	Intergenic	-7013	Trpv6	1.27163	6.86757e-20
chr2:161405418-161406478	Intergenic	-296862	Chd6	1.49964	7.15706e-20
chr1:78425581-78426627	intron	62793	Farsb	1.20396	7.60874e-20
chr8:110689386-110690481	intron	-31542	Mtss2	0.895457	7.89128e-20
chr4:62612524-62613406	intron	-6707	Rgs3	1.47135	7.89128e-20
chr3:41770217-41771114	Intergenic	28048	D3Ertd751e	0.996445	8.12266e-20
chr3:67760017-67761143	Intergenic	-131640	Iqschfp	1.47058	8.8713e-20
chr6:11534593-11535538	Intergenic	372384	Ndufa4	1.14167	9.06925e-20
chr5:4853064-4854078	intron	-95355	Fzd1	0.931879	9.2146e-20
chr17:13144554-13145253	Intergenic	-13113	Unc93a	1.51059	9.85747e-20
chr12:27644577-27645606	Intergenic	-302374	Sox11	1.25958	9.89852e-20
chr16:83131551-83132446	Intergenic	-1239144	4930553E22Rik	0.745829	9.91637e-20
chr18:46483782-46484505	Intergenic	-18328	Mospd4	1.3527	1.06283e-19
chr2:110302188-110303392	intron	2935	Bbox1	0.661359	1.07759e-19
chr4:40537415-40538541	Intergenic	-12430	4933428C19Rik	0.964617	1.09184e-19
chr9:27404011-27405036	Intergenic	7312	Spata19	1.05015	1.19764e-19
chr10:72778091-72779014	Intergenic	123707	Zwint	1.34567	1.1985e-19
chr9:91988004-91988769	Intergenic	-204706	Plscr5	0.875332	1.20943e-19
chr7:51955031-51956278	intron	50059	Svip	0.948932	1.2144e-19
chr12:35294512-35295125	Intergenic	-99922	Mir680-3	1.14265	1.21567e-19
chr3:125654644-125655859	intron	251161	Ndst4	0.972764	1.23585e-19
chr7:47712757-47713564	Intergenic	-111789	Mrgpra3	2.06601	1.31862e-19
chr17:83983067-83983740	Intergenic	-15148	8430430B14Rik	0.971372	1.32181e-19
chr17:6279117-6279719	intron	8948	Tmem181a	1.08265	1.43089e-19
chr10:60052944-60053727	intron	50009	Ascc1	1.48934	1.45242e-19
chr2:60086026-60086762	intron	12341	Gm13570	1.1542	1.7693e-19
chr6:73669239-73670365	Intergenic	-61129	Gm31747	1.54735	1.92305e-19
chr8:17412688-17414202	intron	121940	Csmd1	0.849596	2.05011e-19
chr8:72765738-72765967	Intergenic	4194	F2rl3	1.51822	2.05061e-19
chr12:64689520-64690215	Intergenic	-214970	Fscb	1.14463	2.11927e-19
chr3:144785173-144786445	Intergenic	-24832	Clca3a1	1.42086	2.17175e-19
chr8:18910546-18911145	Intergenic	40025	Xkr5	0.973471	2.20695e-19
chr12:61733157-61733962	intron	210393	Lrfn5	1.4442	2.29725e-19
chr2:97465997-97467487	promoter-TSS	-915	Lrrc4c	0.943863	2.35891e-19
chrX:117390011-117390717	Intergenic	375607	H2afb1	1.54849	2.50212e-19
chr8:80657417-80658216	intron	46778	Frem3	1.26719	2.5936e-19
chr2:79566182-79566997	Intergenic	-68835	Itprid2	1.11528	2.60294e-19
chr12:39082385-39083668	Intergenic	299316	Etv1	1.3671	2.6769e-19
chr17:62807550-62808543	intron	73270	Efna5	1.11172	2.86363e-19
chr12:5460190-5461047	Intergenic	84899	2810032G03Rik	1.21945	2.93513e-19
chr6:7136298-7138107	Intergenic	181185	Sdhaf3	1.3355	2.9498e-19
chr17:10389897-10391130	Intergenic	-65702	A230009B12Rik	0.809943	2.96199e-19
chr4:48990214-48990954	Intergenic	-68878	Plppr1	1.30188	3.28182e-19
chr12:89519110-89520277	intron	-292789	Nrxn3	1.13065	3.33357e-19
chr17:64037942-64038551	intron	12425	1110058D11Rik	1.44173	3.36215e-19
chr4:151242615-151243363	intron	153419	Gm13090	1.93196	3.4342e-19
chr1:98027778-98028768	intron	19520	B230216N24Rik	1.46147	3.60539e-19
chr8:61529170-61529988	intron	41845	Cbr4	1.15308	3.83544e-19
chr3:106784976-106785509	intron	4906	Cd53	1.81717	3.85902e-19
chr8:81302090-81302784	Intergenic	-40125	Inpp4b	1.1066	3.90796e-19
chr3:47182497-47183502	Intergenic	-282218	Mir6379	1.55619	4.18451e-19
chr12:115999801-116000651	Intergenic	-47498	Zfp386	0.972115	4.22799e-19
chr14:35228277-35229370	intron	334215	Mir346	1.16759	4.7595e-19
chr9:30313227-30314072	Intergenic	-113679	Snx19	1.05449	4.86764e-19
chr14:93757690-93758386	intron	132631	Pcdh9	1.23143	5.21022e-19
chr4:145561714-145562826	Intergenic	-22930	Gm13212	0.982466	5.57352e-19
chr14:67940934-67941749	Intergenic	-7770	Dock5	0.866724	5.59503e-19
chr8:14965444-14966034	intron	-45286	Kbtbd11	1.35722	5.64553e-19
chr13:30332569-30333046	Intergenic	-3548	Agtr1a	1.72925	5.66599e-19
chr8:78544441-78545858	intron	35822	Slc10a7	0.810932	5.77321e-19
chr6:31513743-31514103	Intergenic	50014	Podxl	1.51866	5.80146e-19
chr4:87625332-87626115	Intergenic	180599	Mllt3	1.48284	6.04517e-19
chr3:62374383-62375443	intron	36136	Arhgef26	0.686368	6.15904e-19
chr8:103953535-103953988	Intergenic	-147863	Cdh5	1.3401	6.2617e-19
chr4:128002287-128003132	intron	14666	Csmd2	1.12224	6.40323e-19
chr14:33896574-33897326	Intergenic	-26637	Gdf10	1.45289	6.449e-19
chr6:14025566-14026759	Intergenic	154594	1110019D14Rik	0.925899	6.67108e-19
chr18:68498755-68499504	Intergenic	-69810	Mc2r	0.892452	6.95352e-19
chr13:85430676-85431434	Intergenic	-141569	Rasa1	1.4297	7.28047e-19
chr10:54755137-54756350	Intergenic	679822	Gm16998	0.995729	7.75194e-19
chr13:29474166-29475188	exon	380996	Cdkal1	1.8708	7.99605e-19
chr2:63922932-63923779	Intergenic	174682	Fign	1.27934	8.2654e-19
chr1:21499610-21500829	intron	116664	Khdc1b	0.773498	8.26782e-19
chr12:36190189-36190960	intron	27643	Lrrc72	0.855869	8.29625e-19
chr7:43994501-43995247	Intergenic	-1003	Klk1b11	1.55598	8.37073e-19
chr2:110351416-110352469	Intergenic	11050	Fibin	0.915419	8.39579e-19
chr16:73754094-73754933	Intergenic	587553	Mir691	1.48719	8.4226e-19
chr2:107290099-107291578	5'	250	Kcna4	0.980821	8.85974e-19
chr3:54914832-54916247	intron	347	Sertm1	1.28892	9.57643e-19
chr17:84474415-84475372	Intergenic	-8686	Thada	1.86402	9.57643e-19
chr5:101413501-101414269	Intergenic	250826	Nkx6-1	1.70362	9.67225e-19
chr4:47374571-47375127	intron	-11367	Tgfbr1	1.35544	1.00729e-18
chr2:170829091-170829576	intron	97527	Dok5	0.93049	1.02933e-18
chr4:85559731-85560839	Intergenic	354829	Sh3gl2	0.925591	1.05381e-18
chrX:83748813-83749951	intron	-261458	Tsga8	2.10916	1.12067e-18
chr18:23868015-23868876	intron	64476	Mapre2	1.43991	1.2079e-18
chr16:41532716-41533902	5'	483	Lsamp	1.27386	1.23983e-18
chr2:170469479-170470697	Intergenic	-26340	Pfdn4	0.704928	1.28196e-18
chr6:8622868-8623620	Intergenic	103186	Glcci1	1.57208	1.29112e-18
chr10:121903897-121904669	intron	143032	Srgap1	1.27325	1.41973e-18
chr16:62561865-62562598	Intergenic	224484	Nsun3	1.79638	1.42943e-18
chr2:35691582-35692121	promoter-TSS	-142	Dab2ip	1.52731	1.49731e-18
chr11:46819560-46820421	exon	9192	Timd4	0.916043	1.50097e-18
chr8:8593621-8594283	Intergenic	67290	Efnb2	1.35842	1.50692e-18
chr5:69340108-69341988	exon	661	Kctd8	1.44811	1.53761e-18
chr13:47707563-47708458	Intergenic	40461	4930471G24Rik	2.17165	1.53767e-18
chr4:32179634-32180313	Intergenic	215867	Map3k7	0.97263	1.56073e-18
chr3:56045774-56046681	intron	137473	Nbea	1.22699	1.56397e-18
chr1:104768161-104770473	intron	797	Cdh20	1.13943	1.73795e-18
chr18:53263985-53264556	intron	18646	Snx24	1.09025	1.74564e-18
chr2:142132181-142133145	intron	768801	Kif16b	1.59597	1.78484e-18
chr2:117446465-117447617	Intergenic	-104164	Rasgrp1	0.776019	1.83857e-18
chr2:113216184-113217741	exon	120	Ryr3	0.861704	1.88763e-18
chr13:80494923-80495820	Intergenic	-388012	Arrdc3	1.22055	1.96896e-18
chr17:53203928-53204988	Intergenic	258863	Efhb	1.25594	1.98992e-18
chr14:86659609-86660014	intron	413842	4930529K09Rik	2.06388	2.04652e-18
chr3:50583271-50584451	Intergenic	-140248	Slc7a11	1.29887	2.05373e-18
chr9:41479828-41480605	intron	5324	Mir100hg	1.36942	2.06227e-18
chr10:27265641-27266404	intron	-123843	4930579H20Rik	0.83882	2.07074e-18
chr16:34049847-34050774	intron	-83273	Umps	1.43056	2.07301e-18
chr9:11229020-11230593	Intergenic	-325032	Cntn5	1.43257	2.21261e-18
chr3:147053972-147054926	Intergenic	202082	Ttll7	0.831303	2.63652e-18
chr6:109848024-109849236	Intergenic	-796882	Grm7	0.89274	2.67172e-18
chr2:95830473-95831497	Intergenic	-487184	Lrrc4c	1.27519	2.69099e-18
chr10:37618296-37619180	Intergenic	-479812	Marcks	0.859533	2.71771e-18
chr17:49996223-49997187	intron	193792	Rftn1	0.818098	2.76713e-18
chr15:71889501-71890994	intron	143979	Col22a1	1.19339	2.91775e-18
chr18:6032159-6032847	intron	103595	Arhgap12	1.73953	2.91775e-18
chr17:52268376-52269531	Intergenic	119665	Gm19585	1.046	2.98712e-18
chr14:41264532-41265546	Intergenic	-79841	Sftpd	1.03937	3.11947e-18
chr7:49240261-49240892	intron	-5612	Nav2	1.20137	3.16396e-18
chr14:49701876-49702810	intron	81040	Armh4	1.41477	3.34517e-18
chr4:139991484-139992390	Intergenic	-23911	Klhdc7a	1.51943	3.50468e-18
chr16:83202325-83203744	Intergenic	-1168108	4930553E22Rik	1.06636	3.58455e-18
chr6:81516928-81517736	Intergenic	378331	Mir7232	1.17374	3.63464e-18
chr6:24269463-24270352	Intergenic	-101816	Slc13a1	1.2894	3.83924e-18
chr7:112322245-112322806	exon	-45782	Micalcl	1.27237	4.28941e-18
chr19:26054950-26055598	Intergenic	382863	Dmrt2	1.37417	4.33987e-18
chr7:127257573-127257920	intron	2920	Dctpp1	1.4873	4.34943e-18
chr1:104754274-104754956	Intergenic	-13905	Cdh20	1.69979	4.3976e-18
chr3:72917667-72918345	intron	49857	Sis	1.40584	4.41478e-18
chr10:109611583-109612511	Intergenic	388343	Nav3	1.7312	4.47861e-18
chr18:24947887-24948612	intron	217715	Tpgs2	1.15319	4.4867e-18
chr10:37447460-37448353	Intergenic	-308981	Marcks	1.33296	4.53725e-18
chr18:39665762-39666869	Intergenic	-107181	Pabpc2	0.625851	5.06954e-18
chr9:68941061-68941567	intron	175968	9530091C08Rik	2.07649	5.06954e-18
chr8:47352020-47353013	promoter-TSS	-169	Stox2	0.796977	5.08632e-18
chr4:83987892-83988956	Intergenic	56455	6030471H07Rik	0.64093	5.1014e-18
chr9:103077864-103078789	intron	-33747	Rab6b	1.63585	6.05768e-18
chr9:77302131-77302899	intron	38112	Mlip	1.47181	6.39706e-18
chr7:131152696-131153648	Intergenic	6733	1700029B22Rik	1.09113	6.53058e-18
chr16:93743946-93744409	intron	14079	Dop1b	1.35818	7.60869e-18
chr2:170837544-170838807	intron	106369	Dok5	1.30133	8.85057e-18
chr17:75618434-75619358	Intergenic	-66950	Fam98a	1.10713	9.12423e-18
chr5:146203684-146204363	Intergenic	16877	Rnf6	1.47659	9.18335e-18
chr3:23635142-23636061	Intergenic	1148404	Naaladl2	1.19604	9.25341e-18
chr7:51892421-51893083	intron	13785	Gas2	1.05195	9.4243e-18
chr3:27290823-27291882	Intergenic	-25724	Tnfsf10	0.660065	9.52604e-18
chr5:76685899-76686581	Intergenic	97541	Cep135	1.59719	9.75693e-18
chr14:119989078-119990082	Intergenic	52855	Oxgr1	1.39169	1.00112e-17
chr19:50708282-50709241	Intergenic	-30116	Sorcs1	1.13087	1.04638e-17
chr9:75785758-75786667	intron	10848	Bmp5	1.3212	1.11332e-17
chr2:57356116-57356773	intron	118063	Gpd2	0.609461	1.13939e-17
chr3:90408553-90409338	intron	-19008	Slc27a3	1.07576	1.20613e-17
chr1:123838985-123839830	intron	206151	Dpp10	1.08281	1.21235e-17
chr7:121516752-121517845	Intergenic	72537	4933432K03Rik	0.799878	1.3029e-17
chr2:108685739-108686728	Intergenic	592056	Mettl15	0.670051	1.32317e-17
chr13:82892640-82893941	Intergenic	-194958	Mir3961	0.851944	1.41352e-17
chr10:78746845-78747922	intron	254	Gm30400	0.714389	1.44337e-17
chr6:139735773-139736787	intron	-105165	Pik3c2g	0.734117	1.4885e-17
chr15:55217521-55218410	intron	84530	Deptor	0.883674	1.56776e-17
chr2:137191933-137192845	Intergenic	-75869	Jag1	0.867991	1.57096e-17
chr16:5898227-5898972	intron	13807	Rbfox1	1.25241	1.66902e-17
chr3:153154110-153155346	Intergenic	-2620	4930482G09Rik	1.69176	1.73342e-17
chr1:121540044-121541013	Intergenic	-12064	Htr5b	1.24524	1.74763e-17
chr18:23654245-23655063	intron	97651	Gm15972	1.58819	1.74763e-17
chr13:69481551-69482542	Intergenic	51817	Tent4a	0.602576	1.8258e-17
chr6:28046099-28047322	intron	79715	Grm8	1.01904	1.88646e-17
chr8:79945390-79946260	Intergenic	112183	Hhip	1.13558	1.99617e-17
chr4:131394189-131395036	Intergenic	-384139	A930031H19Rik	1.57328	2.08464e-17
chr3:36449226-36449848	intron	25987	Mir7009	1.40807	2.09001e-17
chr14:99898399-99899317	intron	250938	Klf12	0.792756	2.14605e-17
chr1:71885811-71886825	Intergenic	-1794	Gm8883	0.909342	2.15093e-17
chr2:62681444-62681987	intron	17389	Gca	1.49451	2.15438e-17
chr6:81823011-81823775	Intergenic	72270	Mir7232	0.956844	2.1698e-17
chr3:72918525-72919447	intron	48877	Sis	1.04525	2.20853e-17
chr11:35315377-35316313	intron	194389	Slit3	1.45115	2.24775e-17
chr9:12496587-12497456	Intergenic	608833	4930568E12Rik	1.13148	2.26313e-17
chr5:5261753-5262424	intron	3979	Cdk14	1.24701	2.31103e-17
chr10:7483016-7484626	Intergenic	-10344	Ulbp1	0.82992	2.35262e-17
chr10:34341549-34342345	intron	44526	Tspyl4	1.43611	2.48516e-17
chr3:48668348-48669164	Intergenic	-59656	1700018B24Rik	2.54784	2.5692e-17
chr16:72595444-72596509	Intergenic	-67172	Robo1	1.49579	2.60279e-17
chr7:49257880-49258523	intron	12013	Nav2	1.96843	2.81887e-17
chr14:35240500-35241426	intron	346354	Mir346	1.21172	2.9804e-17
chr9:12490311-12491140	Intergenic	615129	4930568E12Rik	1.48817	3.04051e-17
chr1:14924690-14925390	Intergenic	-6178	Trpa1	0.926386	3.24467e-17
chr8:39601643-39602598	intron	40557	Msr1	1.56224	3.3293e-17
chr2:178801306-178802069	Intergenic	371173	Cdh26	1.48102	3.39744e-17
chr8:92010214-92011128	Intergenic	-209017	Irx3	0.744302	3.4458e-17
chr3:144760425-144761720	promoter-TSS	-96	Clca3a1	0.876413	3.44856e-17
chr3:132852224-132852876	intron	26046	Gm29811	1.62469	3.68364e-17
chr2:64172255-64172983	Intergenic	-74581	Fign	1.30364	3.68977e-17
chr6:124738339-124739087	promoter-TSS	-4	Ptpn6	1.00416	3.70038e-17
chr8:104422025-104423021	intron	20524	Dync1li2	1.06481	3.78345e-17
chr15:43716875-43717619	Intergenic	152782	Tmem74	1.19362	3.8504e-17
chr2:78048409-78049826	Intergenic	-2059	4930440I19Rik	0.657752	3.95382e-17
chr18:64299303-64300166	Intergenic	-22555	St8sia3os	1.63601	3.95788e-17
chr3:34197883-34198622	Intergenic	-116899	Dnajc19	1.29845	4.39556e-17
chr4:148313495-148314594	Intergenic	-26080	Disp3	1.54994	4.67849e-17
chr3:154948687-154950076	intron	106025	Tnni3k	1.38317	4.99474e-17
chr2:137827181-137828671	Intergenic	-428658	Btbd3	0.811904	5.4499e-17
chr12:89688050-89689308	intron	-123804	Nrxn3	1.65244	6.10933e-17
chr3:110699729-110700748	Intergenic	-449240	Prmt6	1.51973	6.13966e-17
chr3:129937573-129938455	intron	32192	Mcub	1.3105	6.39399e-17
chr2:141273961-141274795	intron	-602902	Flrt3	0.981262	6.41314e-17
chr6:37216059-37217071	intron	83411	Dgki	0.976195	6.59458e-17
chr15:75720634-75721489	Intergenic	16774	Rhpn1	1.2351	6.61055e-17
chr1:81593347-81594351	Intergenic	516442	Nyap2	1.04421	6.66353e-17
chr6:3172589-3173496	Intergenic	-115476	Gm8579	1.52521	6.81936e-17
chr12:89340747-89341391	intron	387679	Nrxn3	1.4734	6.91496e-17
chr4:52660566-52661560	Intergenic	53857	Toporsl	0.986282	6.94602e-17
chr18:7086513-7087531	Intergenic	-82243	Mkx	1.0244	7.0695e-17
chr7:49318157-49318807	intron	72293	Nav2	0.964341	7.07987e-17
chr1:138930430-138931190	Intergenic	-32899	Dennd1b	1.20447	7.125e-17
chr8:103433400-103434065	Intergenic	-86199	1600027J07Rik	0.83064	7.14559e-17
chr2:14312244-14313168	intron	51703	Mir511	0.872019	7.22034e-17
chr4:95444249-95445132	Intergenic	-112816	Fggy	1.5927	7.22615e-17
chr3:24880350-24881575	Intergenic	-96957	Naaladl2	1.0467	7.26809e-17
chr6:64091304-64092105	intron	-637420	Atoh1	1.7226	7.81767e-17
chr6:82463022-82463952	intron	61012	Tacr1	0.795868	7.94907e-17
chr14:73094489-73095645	Intergenic	-45953	Cysltr2	1.1293	7.99284e-17
chr7:109888970-109889796	Intergenic	-23704	Scube2	0.957745	8.03502e-17
chr12:21472428-21472891	Intergenic	-55224	Ywhaq	1.60914	8.25384e-17
chr3:51326623-51328157	intron	13254	Elf2	1.01046	8.56117e-17
chr6:67531109-67531486	Intergenic	4524	Tacstd2	0.827672	8.87641e-17
chr8:121451238-121452080	Intergenic	90295	1700018B08Rik	1.01738	9.0313e-17
chr7:4613778-4614669	Intergenic	-10183	Ptprh	0.683617	9.34523e-17
chr6:21326811-21327869	intron	111994	Kcnd2	0.965308	9.89231e-17
chr3:100478928-100479382	intron	10037	Tent5c	1.30842	9.92951e-17
chr1:41799227-41800056	Intergenic	-618390	4930448I06Rik	1.10792	1.07946e-16
chrX:110814057-110815600	exon	450	Pou3f4	0.752114	1.11471e-16
chr18:33377881-33378517	Intergenic	85435	Nrep	1.53405	1.1277e-16
chr11:118603181-118604655	intron	127086	Engase	2.52484	1.13316e-16
chr18:45267765-45269148	promoter-TSS	-402	Kcnn2	1.13756	1.13421e-16
chr3:99048699-99049773	promoter-TSS	-586	Gm12440	1.15814	1.15198e-16
chr2:78059530-78060744	intron	8960	4930440I19Rik	0.655113	1.17714e-16
chr17:59461123-59462152	Intergenic	-448316	Nudt12	1.16699	1.18439e-16
chr9:85798975-85799708	Intergenic	-43038	Tpbg	1.18363	1.20151e-16
chr6:56934260-56934902	Intergenic	-10649	Nt5c3	0.863029	1.22249e-16
chr15:32328327-32329491	intron	84096	Sema5a	1.00567	1.30047e-16
chr5:5312933-5313945	intron	-47371	Cdk14	1.0615	1.30545e-16
chr13:84229789-84230751	intron	7974	Tmem161b	0.968018	1.31461e-16
chr9:107971543-107972501	3'	-3545	Uba7	1.05387	1.321e-16
chr6:107624580-107625911	Intergenic	95520	Lrrn1	0.92205	1.34771e-16
chr6:64427343-64428445	intron	-301231	Atoh1	0.610201	1.46658e-16
chr1:45672623-45673355	Intergenic	-122177	Wdr75	1.36883	1.4891e-16
chr7:47409313-47410122	Intergenic	42421	Mrgpra2a	1.54651	1.4891e-16
chr10:109684217-109685101	intron	315731	Nav3	0.81462	1.52119e-16
chr5:19232002-19232464	intron	5187	Magi2	1.22028	1.61162e-16
chr1:124488097-124489069	Intergenic	-443024	Dpp10	1.28941	1.62473e-16
chr18:19079416-19080227	Intergenic	922275	Dsc3	1.98303	1.70326e-16
chr13:112188010-112188715	Intergenic	-100088	Ankrd55	1.2493	1.77902e-16
chr7:89883994-89884991	intron	19136	Ccdc81	0.962176	1.78347e-16
chr4:115035079-115035408	intron	-21182	Tal1	1.33756	1.7995e-16
chr14:59364981-59365884	promoter-TSS	57	Phf11d	1.67087	1.81494e-16
chr3:129471766-129472440	Intergenic	38430	Pou5f1-rs4	1.15581	1.83395e-16
chr15:56623251-56624171	Intergenic	-66233	Has2os	1.78186	1.87387e-16
chr13:69044055-69045048	Intergenic	-45011	Adcy2	1.22623	1.93107e-16
chr10:54366795-54367771	Intergenic	291361	Gm16998	1.64086	1.98739e-16
chr6:92940141-92940645	promoter-TSS	-189	9530026P05Rik	0.988939	2.05262e-16
chr10:73011779-73012590	intron	74520	A330049N07Rik	1.33215	2.05863e-16
chr16:9992920-9994199	intron	2253	Grin2a	1.25295	2.06019e-16
chr8:40331026-40331688	intron	23334	Micu3	1.32539	2.10618e-16
chr15:54702602-54703776	Intergenic	-42721	Ccn3	0.782943	2.15564e-16
chr13:59939767-59940728	Intergenic	-89463	A530065N20Rik	0.797824	2.27277e-16
chr9:104854280-104855139	intron	-198558	Mrpl3	0.968584	2.3046e-16
chr2:134460396-134461306	Intergenic	93501	Hao1	0.958608	2.32049e-16
chr6:103674017-103674854	intron	163560	Chl1	1.38255	2.43634e-16
chr6:77372948-77373826	intron	9088	6330415B21Rik	1.68159	2.49199e-16
chr7:48043835-48044765	Intergenic	-16703	Mrgprx1	1.64906	2.53823e-16
chr13:44552948-44553910	Intergenic	113702	1700029N11Rik	1.30234	2.54282e-16
chr12:16124804-16125428	Intergenic	-308331	Trib2	1.39383	2.57858e-16
chr7:49247777-49248163	intron	1781	Nav2	0.997677	2.58807e-16
chr14:13284154-13285253	promoter-TSS	-66	Gm5087	1.12568	2.62085e-16
chr16:91969402-91970244	Intergenic	-38193	Atp5o	0.800479	2.67272e-16
chr11:21166544-21167442	Intergenic	68124	2610024D14Rik	0.930685	2.6932e-16
chr2:11339000-11339784	promoter-TSS	-97	Gm13293	1.0977	2.6932e-16
chr6:46419680-46420562	intron	-824275	Cntnap2	0.676369	2.76524e-16
chr2:134926593-134927653	intron	140959	Plcb1	1.49695	2.8612e-16
chr12:61993969-61995011	Intergenic	471323	Lrfn5	0.734888	2.87116e-16
chr8:66696674-66698209	promoter-TSS	20	Npy1r	0.98103	2.99277e-16
chr5:51070138-51071185	Intergenic	483259	Ppargc1a	1.16107	2.99924e-16
chr16:55394453-55395353	Intergenic	-99828	Mir5118	1.2149	3.29904e-16
chr18:3480897-3482359	Intergenic	-26329	Bambi	0.953775	3.36256e-16
chr2:141834086-141835285	intron	1066778	Kif16b	0.70587	3.36694e-16
chr16:22919850-22920696	promoter-TSS	51	Fetub	0.773879	3.43297e-16
chr5:105408942-105409519	Intergenic	-6544	Lrrc8b	0.691192	3.54422e-16
chr8:26576216-26577250	Intergenic	247690	2310008N11Rik	1.50647	3.60747e-16
chr1:66226201-66227284	intron	51414	Map2	1.32761	3.75468e-16
chr2:150744367-150744689	Intergenic	-4552	Entpd6	0.938226	3.76729e-16
chr16:64160694-64161293	Intergenic	-296819	Epha3	1.65771	3.78254e-16
chr7:73696868-73697713	Intergenic	-10728	Gm4971	1.14736	3.8069e-16
chr9:74366026-74366859	Intergenic	256109	Wdr72	0.969476	3.8189e-16
chr7:29452461-29453868	intron	52295	Sipa1l3	0.835736	3.84668e-16
chr9:39904738-39905611	Intergenic	-4630	Olfr229	0.92316	3.89572e-16
chr2:84784578-84785235	Intergenic	-9478	Serping1	1.27111	4.17553e-16
chr6:43315770-43316646	Intergenic	-6654	Nobox	1.01726	4.1758e-16
chr2:178197521-178198358	intron	4856	Phactr3	0.780885	4.31013e-16
chr3:20104227-20105259	intron	46452	Hltf	0.636005	4.48054e-16
chr13:72625272-72625518	non-coding	3169	Gm20554	1.23728	4.59424e-16
chr3:29071128-29072024	Intergenic	-10211	Egfem1	1.03775	4.61884e-16
chr4:93990192-93990876	Intergenic	566262	Caap1	1.42402	4.67072e-16
chr6:29246487-29247431	Intergenic	-25529	Hilpda	1.02517	4.78053e-16
chr17:14172262-14173494	Intergenic	30953	Dact2	0.78779	4.99045e-16
chr9:117571116-117571801	intron	58454	Rbms3	1.37401	5.01348e-16
chr9:94645310-94646371	Intergenic	-24051	Slc9a9	0.935797	5.04773e-16
chr13:77316822-77317997	intron	181874	2210408I21Rik	1.23417	5.30654e-16
chr10:109421100-109421977	Intergenic	-410564	Syt1	1.48147	5.55873e-16
chr6:73372477-73373427	Intergenic	96715	4931417E11Rik	1.03485	5.64399e-16
chr6:8094177-8094972	intron	98042	Col28a1	1.51273	5.86257e-16
chr4:54918041-54918912	Intergenic	-29468	Zfp462	0.852355	6.02157e-16
chr8:64841863-64842509	intron	7738	Klhl2	0.790887	6.14257e-16
chr5:49970460-49971171	intron	88180	Adgra3	1.15307	6.1427e-16
chr10:107294724-107295584	intron	22760	Lin7a	1.114	6.54021e-16
chr2:44849329-44850210	intron	11852	Gtdc1	1.31875	6.5766e-16
chr7:102934847-102935593	Intergenic	7590	Olfr572	1.85079	6.70057e-16
chr16:63083850-63085103	Intergenic	230170	Pros1	1.31947	6.78781e-16
chr6:139878211-139878624	intron	36973	Pik3c2g	1.90954	6.93608e-16
chr18:19631579-19632385	Intergenic	370115	Dsc3	1.36419	7.05805e-16
chr1:75798057-75799339	Intergenic	252236	Slc4a3	0.76884	7.08381e-16
chr13:27312464-27313295	intron	253	Prl6a1	1.0632	7.13626e-16
chr4:91376236-91376922	promoter-TSS	-83	Elavl2	0.73572	7.57226e-16
chr8:117183768-117184518	intron	26162	Gan	1.06141	7.80406e-16
chr12:16849662-16850190	Intergenic	38961	E2f6	1.07762	7.94623e-16
chr3:80200369-80201282	Intergenic	314896	Gask1b	1.10552	8.03297e-16
chr2:11359102-11359639	intron	19882	Gm13293	1.27278	8.06802e-16
chr5:77931611-77932472	Intergenic	466554	1700017L05Rik	1.6467	8.39027e-16
chrX:53161079-53161882	intron	-47076	Plac1	1.2186	8.39176e-16
chr9:4795018-4796664	intron	393	Gria4	0.82242	8.56375e-16
chr12:111978205-111979076	TTS	2110	Rd3l	1.03864	9.05569e-16
chr1:55903034-55903957	Intergenic	-27745	9130227L01Rik	0.747729	9.12382e-16
chr5:90382860-90383675	Intergenic	16271	Gm9958	0.795165	9.93034e-16
chr12:7780389-7781290	Intergenic	-196837	Apob	1.04865	9.99296e-16
chr14:104769688-104770654	intron	131027	D130009I18Rik	0.92103	1.01395e-15
chr17:48442688-48443422	Intergenic	8446	Tspo2	1.47177	1.01395e-15
chr9:9002624-9003180	intron	103069	Pgr	1.23311	1.01945e-15
chr8:112571315-112571807	intron	1518	Cntnap4	1.14679	1.02057e-15
chr3:25830230-25831312	intron	323215	Nlgn1	1.20276	1.03317e-15
chr8:88913943-88914809	Intergenic	-110359	Mir8110	1.30325	1.04222e-15
chr2:137419639-137420462	Intergenic	-303531	Jag1	1.5323	1.10293e-15
chr7:64829807-64830507	intron	42883	Nsmce3	1.8148	1.11188e-15
chr14:13198250-13198847	intron	86089	Gm5087	1.1572	1.12018e-15
chr8:18521587-18522256	Intergenic	-73209	Mcph1	1.93489	1.13079e-15
chr5:25145554-25146449	Intergenic	-35478	Galntl5	1.20532	1.13146e-15
chr2:75607370-75608298	Intergenic	-51425	Hnrnpa3	1.20736	1.13768e-15
chr1:42744854-42745730	Intergenic	-5420	Dalir	0.649381	1.13965e-15
chr6:130287611-130288798	intron	-6277	Klra10	0.811985	1.17494e-15
chr7:82429191-82430186	intron	93995	Adamtsl3	1.03718	1.18163e-15
chr2:60545955-60546520	intron	7070	Pla2r1	1.5631	1.23964e-15
chr2:58168186-58169017	intron	4628	Gm13546	1.09601	1.26541e-15
chr1:125662784-125663681	Intergenic	-13763	Gpr39	0.639646	1.28804e-15
chr1:140426444-140427101	intron	181055	Kcnt2	1.39534	1.28922e-15
chr2:125837897-125838485	intron	20891	Cops2	0.976664	1.30363e-15
chr8:10115499-10116528	Intergenic	-37897	Myo16	1.40675	1.3164e-15
chr15:92134135-92135021	intron	6450	Cntn1	1.10211	1.3169e-15
chr7:110277621-110278424	intron	56320	Swap70	1.18128	1.38484e-15
chr4:14179718-14180488	Intergenic	111206	Gm2560	1.50506	1.41155e-15
chr15:61438416-61439553	Intergenic	335466	D030024E09Rik	1.20077	1.4779e-15
chr3:31217393-31218166	intron	67860	Cldn11	1.25756	1.50504e-15
chr5:18916769-18917425	Intergenic	309458	4921504A21Rik	1.73529	1.50972e-15
chr5:125588808-125590090	intron	57031	Tmem132b	0.750841	1.50982e-15
chrX:164055413-164056396	Intergenic	20230	Siah1b	0.711086	1.52516e-15
chr12:51354858-51355958	intron	7178	G2e3	1.10819	1.57082e-15
chr17:92210644-92211252	Intergenic	-988069	Adcyap1	1.21994	1.69066e-15
chr4:18155509-18156201	Intergenic	302397	Mmp16	1.39911	1.71043e-15
chr2:124938033-124938791	Intergenic	-129715	Slc24a5	1.37042	1.81184e-15
chr16:43431696-43432474	intron	-11889	Gm15713	0.970174	1.85176e-15
chr8:10219621-10220587	intron	66193	Myo16	0.910472	1.85194e-15
chr6:73227897-73229043	Intergenic	-6839	Dnah6	0.73289	1.89441e-15
chr7:70098700-70099490	Intergenic	238727	Gm29683	1.40813	1.92502e-15
chr8:93273234-93273941	intron	6148	Ces1f	1.25785	2.01366e-15
chr14:9140762-9141587	Intergenic	474785	4930455B14Rik	0.839965	2.0171e-15
chr2:19758709-19759931	Intergenic	-101423	Gm3230	0.713142	2.058e-15
chr15:69576664-69577383	Intergenic	306491	4930504C09Rik	0.908345	2.09828e-15
chr1:23917466-23917856	intron	4720	Smap1	1.54596	2.10923e-15
chr1:150218582-150219607	Intergenic	-54147	Ptgs2os2	0.938183	2.11328e-15
chr11:40599732-40600907	Intergenic	92362	Mat2b	1.02032	2.15462e-15
chr5:3494226-3494892	intron	-49274	Fam133b	0.985084	2.25409e-15
chr1:70917998-70919012	Intergenic	184467	Bard1	0.920607	2.26166e-15
chr1:167069866-167070962	intron	68997	Fam78b	0.855525	2.28228e-15
chr10:63475859-63476899	intron	18868	Ctnna3	0.744876	2.3164e-15
chr10:32889514-32891123	promoter-TSS	-404	Nkain2	0.698184	2.47863e-15
chr4:35167846-35168788	Intergenic	-10833	Mob3b	0.908404	2.49344e-15
chr1:15882969-15884158	intron	9158	Sbspon	0.760251	2.49637e-15
chr8:76437620-76438419	Intergenic	462601	Gm10649	1.26452	2.52752e-15
chr4:102104372-102105160	Intergenic	117926	Gm12789	1.22139	2.55614e-15
chr5:25846678-25847810	intron	87271	Actr3b	0.760779	2.56577e-15
chr10:24738998-24739525	Intergenic	-27103	Enpp1	1.70727	2.74191e-15
chr1:97910553-97911358	intron	136837	B230216N24Rik	1.37105	2.77862e-15
chr18:17209749-17210461	Intergenic	25377	4921533I20Rik	1.50059	2.95775e-15
chr5:149037451-149038224	Intergenic	13778	Hmgb1	1.11392	2.96048e-15
chr12:8180571-8181673	Intergenic	-27004	Ldah	1.43775	3.15151e-15
chr2:46055539-46056559	Intergenic	359444	1700019E08Rik	1.06613	3.16307e-15
chr17:49284357-49285133	Intergenic	28215	Gm17830	1.29456	3.17474e-15
chr10:28984274-28985260	intron	1539	2310057J18Rik	1.79396	3.36678e-15
chr8:63901879-63902997	Intergenic	49732	Sgo2b	1.45821	3.42422e-15
chr16:59105053-59106108	Intergenic	-3728	Olfr192	2.10411	3.5579e-15
chr4:15311656-15312367	Intergenic	46192	Tmem64	1.07971	3.62731e-15
chr2:148577973-148578615	Intergenic	-94321	Nxt1	0.794211	3.77674e-15
chr5:54180106-54181773	Intergenic	-169052	Gm10440	0.775065	3.78664e-15
chr2:14258221-14258912	intron	-2436	Mir511	1.20176	3.8387e-15
chr4:33264818-33265461	Intergenic	-16353	Pnrc1	1.138	3.88179e-15
chr6:22922949-22923982	intron	47964	Ptprz1	1.05189	4.00542e-15
chr9:27321433-27322161	intron	22569	Igsf9b	0.917061	4.04106e-15
chr10:41027944-41029156	Intergenic	43740	Gpr6	1.2102	4.09578e-15
chr1:90843530-90844301	promoter-TSS	55	Col6a3	1.48812	4.10923e-15
chr13:8400484-8401265	intron	198009	Adarb2	0.973306	4.13291e-15
chr6:4047138-4047730	intron	150	4930528H21Rik	1.06475	4.13429e-15
chr3:148844018-148844711	intron	110270	Adgrl2	0.909407	4.50955e-15
chr13:51480299-51481099	intron	72081	S1pr3	1.3555	4.57421e-15
chr3:48678762-48679517	Intergenic	-70040	1700018B24Rik	1.98106	4.70391e-15
chrX:12466534-12468071	Intergenic	-112307	Gm14635	0.752538	4.79423e-15
chr3:118561650-118563137	intron	214	Dpyd	0.730333	4.9053e-15
chr8:36016010-36017000	Intergenic	-78323	Prag1	1.10128	4.97467e-15
chr10:44615446-44616133	Intergenic	-157042	Prdm1	1.40427	5.11701e-15
chr3:83904301-83905071	intron	-63078	Tlr2	1.04718	5.3392e-15
chr10:63654568-63655317	intron	-166112	Ctnna3	0.999531	5.40105e-15
chr2:133715959-133716685	Intergenic	151614	Mir3090	1.02062	5.46107e-15
chr7:138375509-138376236	intron	21857	Tcerg1l	0.910048	5.52794e-15
chr7:103191560-103192153	Intergenic	5254	Olfr592	1.56899	5.75969e-15
chr17:78392427-78393294	intron	25291	Fez2	1.58996	5.87176e-15
chr17:72022074-72023598	intron	240889	Clip4	1.00382	6.04269e-15
chr4:94017556-94018396	Intergenic	538820	Caap1	0.735405	6.0803e-15
chr2:147939935-147940683	Intergenic	105155	Foxa2	1.1154	6.56637e-15
chr15:62286710-62287762	Intergenic	-67785	H2afy3	0.911648	6.74111e-15
chr5:89793429-89794405	intron	89417	Adamts3	0.72478	6.91152e-15
chr12:15800244-15801433	TTS	262	Mir6387	0.798745	7.32802e-15
chr4:102087220-102088688	Intergenic	101114	Gm12789	0.832454	7.36986e-15
chr5:4499135-4500010	Intergenic	258643	Fzd1	0.938801	7.38642e-15
chr16:85284077-85284862	Intergenic	-110763	App	1.32772	7.73014e-15
chr16:10461078-10461888	Intergenic	-14121	Tvp23a	1.07915	7.73537e-15
chr3:84467136-84468454	intron	11696	Fhdc1	0.638885	7.84947e-15
chr6:65537215-65538243	Intergenic	-52669	Tnip3	1.25809	7.85573e-15
chr8:31301023-31301684	Intergenic	-66395	7420700N18Rik	0.753868	7.95559e-15
chr6:18812364-18813254	Intergenic	-35826	Lsm8	0.935151	8.34153e-15
chr9:115708176-115709142	Intergenic	-200796	Gadl1	0.687665	8.69839e-15
chr16:42919850-42920730	intron	-8220	Gm19522	0.981461	8.7411e-15
chr7:91261880-91263275	intron	171792	Dlg2	0.724508	8.90195e-15
chr11:35947536-35948327	intron	32595	Wwc1	1.31098	9.18549e-15
chr4:22152805-22153901	Intergenic	-204190	Fbxl4	0.761494	9.2814e-15
chr18:9190432-9191358	Intergenic	-21961	Fzd8	1.37574	9.28285e-15
chr2:113788425-113789578	intron	-30354	Grem1	0.976795	9.73334e-15
chr17:34218418-34219321	Intergenic	14391	Tap2	1.05935	1.01691e-14
chr10:56912551-56913253	Intergenic	480921	Gm36595	0.751552	1.03332e-14
chr7:73745975-73747230	intron	6296	Fam174b	0.873588	1.03511e-14
chr1:141730664-141731496	Intergenic	-1074678	4930590L20Rik	1.13819	1.05844e-14
chr5:53420829-53421972	Intergenic	-134378	Rbpj	1.33976	1.08917e-14
chr12:115802128-115803160	Intergenic	-106850	Mir6388	0.631334	1.09746e-14
chr19:47281945-47282692	intron	-8730	Mir6995	0.975351	1.11678e-14
chr3:151511287-151512138	intron	73831	Adgrl4	1.45555	1.12243e-14
chr15:95527020-95528893	promoter-TSS	57	Nell2	1.04896	1.1493e-14
chr5:43184634-43185722	intron	-48075	Cpeb2	0.672129	1.15946e-14
chr4:89687852-89689365	exon	411	Dmrta1	0.706201	1.18155e-14
chr10:79880710-79881207	intron	1292	Prtn3	0.931914	1.22662e-14
chr16:7329605-7330496	intron	260216	Rbfox1	1.29057	1.26899e-14
chr3:137928858-137930836	Intergenic	11292	Lamtor3	0.698537	1.31352e-14
chr17:60179237-60180044	Intergenic	-1166319	Nudt12	1.24965	1.36253e-14
chr14:121101939-121103055	intron	66923	Farp1	1.23234	1.37109e-14
chr4:123792507-123793266	intron	5012	Rhbdl2	0.952605	1.38092e-14
chr3:117574842-117576388	5'	388	Plppr5	0.911794	1.38867e-14
chr16:41764074-41764864	intron	231643	Lsamp	1.4916	1.38867e-14
chr10:54760687-54761661	Intergenic	685252	Gm16998	0.76012	1.41365e-14
chr10:45262129-45262641	Intergenic	-26920	Popdc3	0.829525	1.42208e-14
chr2:125900505-125901605	intron	34832	Galk2	1.20658	1.42555e-14
chr19:17240133-17240748	Intergenic	99064	Gcnt1	1.1555	1.46162e-14
chr13:116443161-116444214	Intergenic	-134000	Isl1	1.31003	1.46875e-14
chr2:58971244-58972551	intron	188785	Ccdc148	0.928701	1.506e-14
chr1:20748424-20749153	Intergenic	17884	Il17a	1.18647	1.53881e-14
chr8:93337575-93338877	Intergenic	-1017	Ces1g	1.17363	1.59266e-14
chr1:11350857-11351824	Intergenic	-62764	A830018L16Rik	0.913614	1.59352e-14
chr8:66502410-66503539	Intergenic	-8765	Tktl2	1.29379	1.61703e-14
chr10:112893488-112894298	Intergenic	35133	Atxn7l3b	1.4551	1.67953e-14
chr7:64066570-64067048	Intergenic	-87026	Trpm1	1.4945	1.69241e-14
chr5:146882171-146882949	Intergenic	37489	Rasl11a	1.64433	1.7132e-14
chr10:50638315-50639261	intron	46119	Ascc3	1.10107	1.77887e-14
chr2:147927692-147928696	Intergenic	117270	Foxa2	0.728692	1.80783e-14
chr4:98003580-98004657	intron	226493	Nfia	0.945125	1.89366e-14
chr11:26450707-26451643	intron	64091	Fancl	1.09914	1.89366e-14
chr3:151445678-151446610	intron	8262	Adgrl4	0.861183	1.9153e-14
chr4:47310652-47311348	intron	-42222	Tgfbr1	1.01301	2.03608e-14
chr8:70574567-70575600	intron	-19397	Isyna1	1.07126	2.17309e-14
chr4:151902200-151903320	Intergenic	-30960	Dnajc11	0.837934	2.20198e-14
chr17:64527703-64528482	intron	27497	AU016765	1.35138	2.3065e-14
chr12:98249563-98250255	intron	9550	Galc	0.783616	2.31595e-14
chr4:49937161-49937942	Intergenic	-91783	Grin3a	0.887626	2.37624e-14
chr3:65117359-65118009	intron	8670	Kcnab1	1.12025	2.41467e-14
chr10:64076126-64077333	intron	13525	Lrrtm3	1.31737	2.43984e-14
chr9:29771694-29772515	intron	191164	Ntm	0.987023	2.66417e-14
chr2:40862282-40863124	intron	1584865	Mir6336	1.38803	2.6735e-14
chr18:25134029-25134863	TTS	31519	Tpgs2	1.1113	2.69471e-14
chr3:57487092-57488041	intron	62157	Tm4sf4	1.05986	2.7294e-14
chr14:50892703-50893559	exon	2221	Klhl33	0.925265	2.75682e-14
chr12:112096012-112097085	Intergenic	-10134	Aspg	1.68481	2.80874e-14
chr12:50544495-50545572	intron	104189	Prkd1	0.664907	2.82878e-14
chr15:94565468-94566393	intron	22271	Irak4	0.606291	2.83793e-14
chr18:19576755-19577560	Intergenic	424939	Dsc3	0.97968	2.85327e-14
chr10:100206352-100207450	Intergenic	-128775	Gm4301	0.742456	2.94557e-14
chr18:39040109-39040853	intron	47336	Arhgap26	1.2549	2.96348e-14
chr14:40364303-40365110	Intergenic	528607	Sh2d4b	1.15098	3.12479e-14
chr6:108591947-108592659	intron	30864	0610040F04Rik	1.57768	3.19156e-14
chr14:45506992-45508339	intron	22399	Fermt2	1.12371	3.25039e-14
chr16:88289239-88290789	5'	244	Grik1	1.44718	3.31915e-14
chr19:48023651-48024608	intron	86418	Cfap58	1.20327	3.32837e-14
chr4:85978830-85979812	Intergenic	-74594	Adamtsl1	1.04826	3.34807e-14
chr18:15326393-15327066	Intergenic	76269	Aqp4	0.934483	3.50773e-14
chr2:122770832-122771579	promoter-TSS	-507	Sqor	0.699039	3.65155e-14
chr12:39938917-39939714	Intergenic	98060	Arl4a	1.03932	3.67965e-14
chr7:63851649-63852360	Intergenic	-64852	E030018B13Rik	1.16421	3.68052e-14
chr17:5285754-5286618	intron	132581	Ldhal6b	0.926189	3.69063e-14
chr10:112555888-112556991	Intergenic	-170486	1700010J16Rik	0.89992	3.73583e-14
chr7:126621131-126622376	Intergenic	3716	Nupr1	0.773083	3.86976e-14
chr13:48443827-48444677	Intergenic	69158	Zfp169	1.26049	3.86976e-14
chr5:77388397-77388689	intron	19502	Igfbp7	1.12829	3.92603e-14
chr13:83481412-83482465	Intergenic	-22095	Mef2c	1.03047	4.01463e-14
chr18:45405235-45406193	intron	136855	Kcnn2	1.18077	4.08291e-14
chr9:90293626-90294305	Intergenic	-23197	Tbc1d2b	1.11503	4.13131e-14
chr16:72512567-72513441	Intergenic	-150145	Robo1	1.30745	4.13148e-14
chr2:164400784-164401401	exon	-2101	Rbpjl	1.17979	4.16195e-14
chr6:81547054-81547743	Intergenic	348264	Mir7232	1.4469	4.16195e-14
chr7:107617721-107618713	intron	11373	Ppfibp2	0.748544	4.17331e-14
chr18:46920693-46921981	promoter-TSS	-478	Arl14epl	1.15215	4.48337e-14
chr7:46116001-46116896	intron	-15685	Kcnj11	1.03771	4.53201e-14
chr1:193191412-193192165	intron	9757	Traf3ip3	0.682113	4.54356e-14
chr7:37019886-37020728	Intergenic	322189	Tshz3	1.32171	4.72179e-14
chr1:77370387-77371246	intron	125951	Mir6352	1.06461	4.92242e-14
chr12:26206771-26207430	intron	3404	Gm29687	1.20403	4.97959e-14
chr1:51288656-51289781	promoter-TSS	93	Cavin2	0.647671	4.98003e-14
chr4:154698945-154699889	Intergenic	-31550	Actrt2	0.665922	5.24841e-14
chrX:157306909-157307687	intron	107988	Phex	1.09033	5.28115e-14
chr3:27321158-27321528	intron	4266	Tnfsf10	0.874126	5.46499e-14
chr5:126651175-126651862	Intergenic	-379270	4933438B17Rik	1.67894	5.91694e-14
chr7:51913012-51914366	intron	34722	Gas2	0.79945	6.01436e-14
chr17:64529003-64529862	intron	26157	AU016765	1.0981	6.04029e-14
chr3:132419562-132420631	Intergenic	-210094	Gimd1	1.26823	6.06977e-14
chr14:21936119-21936853	Intergenic	53115	Zfp503	1.04835	6.16221e-14
chr19:12478270-12478720	intron	17725	Mpeg1	1.10274	6.33596e-14
chr9:9830135-9830970	intron	-63878	Mir6237	1.2551	6.37836e-14
chr6:30252353-30253129	intron	-8938	Ube2h	0.881897	6.65173e-14
chr6:122529460-122529769	TTS	16031	Mfap5	1.2191	6.65173e-14
chr6:6829773-6831031	intron	31281	Dlx6os1	1.37267	7.06439e-14
chr6:77242531-77243416	non-coding	497	Lrrtm1	0.846078	7.1311e-14
chrX:164970080-164971691	intron	9489	Mospd2	0.944543	7.156e-14
chr9:113561312-113561941	intron	25525	AU023762	1.29685	7.18786e-14
chr10:99620411-99621009	intron	11539	Gm20110	1.05745	7.201e-14
chr12:12477399-12478256	Intergenic	-85353	4921511I17Rik	1.05065	7.88228e-14
chr18:15223804-15224732	Intergenic	-72822	Kctd1	1.10739	8.2891e-14
chr7:58767248-58767737	intron	109291	Atp10a	1.34577	8.59022e-14
chr7:66339616-66340159	intron	41836	Mir7057	1.37147	9.03896e-14
chr13:5788848-5789985	Intergenic	68675	1700016G22Rik	1.10522	9.06665e-14
chr7:71784881-71785685	Intergenic	-124412	4930441H08Rik	1.18972	9.31064e-14
chr5:12040357-12040910	Intergenic	122591	4933402N22Rik	1.13615	9.6341e-14
chr6:21798415-21799204	intron	53357	Tspan12	1.11045	9.85558e-14
chr4:123802814-123804015	intron	-10216	Rhbdl2	1.18794	9.94297e-14
chr2:167383488-167384297	Intergenic	-34715	B4galt5	0.694536	9.94672e-14
chr12:36021921-36022664	intron	20185	Tspan13	0.691897	1.04131e-13
chr9:34525501-34526320	intron	37180	Kirrel3	1.29833	1.05415e-13
chr7:36177858-36178593	Intergenic	-375237	Zfp507	1.26781	1.05454e-13
chr16:8529407-8530540	intron	16545	Abat	0.733742	1.08462e-13
chr5:51155087-51156079	Intergenic	398338	Ppargc1a	1.36022	1.09201e-13
chr15:90615963-90616678	intron	63067	Cpne8	1.46875	1.13727e-13
chr3:72659001-72659711	Intergenic	308507	Sis	1.36214	1.14221e-13
chr3:21761759-21762649	Intergenic	-314448	Tbl1xr1	0.932722	1.15655e-13
chr17:47825136-47825773	intron	7836	Mdfi	1.24944	1.1923e-13
chr10:28113343-28114334	intron	39019	Ptprk	1.02787	1.22704e-13
chr2:139040074-139041185	Intergenic	220701	Mir1952	1.1755	1.23272e-13
chr1:162211391-162212002	intron	-5926	Dnm3os	1.33154	1.23408e-13
chr18:7930079-7931638	Intergenic	61146	Wac	0.65981	1.24282e-13
chr18:60651568-60652557	Intergenic	-11347	G630071F17Rik	0.716148	1.27577e-13
chr14:5879211-5880971	Intergenic	-72152	Gm3383	0.693857	1.28764e-13
chr2:66206590-66207312	intron	49666	Ttc21b	0.946584	1.30556e-13
chr10:90430739-90432036	intron	-144339	Anks1b	0.654505	1.31331e-13
chr10:28163992-28164882	intron	89617	Ptprk	0.979995	1.31369e-13
chr2:84266704-84267472	Intergenic	158178	Calcrl	1.01141	1.31599e-13
chr3:113030119-113031100	Intergenic	126117	Amy2b	1.67127	1.39164e-13
chr10:8870281-8870801	intron	15529	Sash1	0.898253	1.40639e-13
chr2:122226354-122227124	Intergenic	-8100	Sord	0.992604	1.41018e-13
chr6:56523675-56524491	Intergenic	-154449	Pde1c	1.20474	1.43195e-13
chr16:63169898-63170831	Intergenic	316058	Pros1	1.27046	1.43332e-13
chr4:72703822-72704589	Intergenic	148428	Aldoart1	1.07385	1.46268e-13
chr3:19953683-19954558	Intergenic	-2933	Cp	0.930485	1.49052e-13
chr8:113083861-113084772	intron	17055	Gm10280	0.92662	1.50466e-13
chr5:66875817-66876600	intron	18740	Limch1	1.19438	1.51308e-13
chr4:114515173-114515988	intron	108857	Trabd2b	0.907258	1.58762e-13
chr4:63199187-63199899	Intergenic	-15869	Col27a1	1.58554	1.59508e-13
chr14:103556362-103557223	intron	43452	Scel	0.810092	1.61949e-13
chr4:119467578-119468252	3'	24683	Rimkla	0.715448	1.72818e-13
chr1:69828836-69829543	intron	2220	Spag16	1.06895	1.82409e-13
chr1:114515521-114516382	Intergenic	NA	NA	0.951943	1.84967e-13
chr5:12936775-12937682	Intergenic	-459555	Sema3a	0.776675	1.86482e-13
chr11:34033899-34034573	intron	-12692	Lcp2	0.718983	1.87921e-13
chr17:13440663-13441770	Intergenic	-80239	Smok4a	1.08213	1.88465e-13
chr5:52681287-52681993	Intergenic	-11939	Sepsecs	1.32251	1.89899e-13
chr11:24087065-24087547	intron	6611	Bcl11a	1.34277	2.00084e-13
chr15:92639953-92641116	intron	43426	Pdzrn4	0.991165	2.00928e-13
chr2:167139450-167140468	intron	48859	Kcnb1	0.968627	2.0413e-13
chr17:50160973-50161942	intron	29039	Rftn1	1.19001	2.2076e-13
chr2:149350291-149350949	Intergenic	-54629	Cst10	0.912788	2.25319e-13
chr16:46001279-46002531	intron	8508	Plcxd2	0.944271	2.26731e-13
chr9:102267190-102268163	intron	37298	Mir7243	1.1954	2.27671e-13
chr10:109673279-109674242	Intergenic	326629	Nav3	0.946026	2.28646e-13
chr4:142283710-142284385	Intergenic	-44647	Kazn	1.09133	2.41977e-13
chr5:21724126-21725134	Intergenic	-12530	Pmpcb	1.21891	2.44686e-13
chr5:89747756-89748790	intron	131837	Gm7056	1.17352	2.46285e-13
chr18:23674756-23675769	Intergenic	77042	Gm15972	0.78978	2.52674e-13
chr1:131118533-131119529	Intergenic	19203	Dyrk3	1.09932	2.59062e-13
chr2:170731370-170732729	5'	243	Dok5	0.909355	2.61626e-13
chr3:101518590-101519411	Intergenic	85706	Atp1a1	1.06809	2.62935e-13
chr6:4245022-4246029	Intergenic	-158596	Bet1	0.957713	2.68544e-13
chr13:85429859-85430461	Intergenic	-140674	Rasa1	1.14756	2.74629e-13
chr1:99209948-99211029	Intergenic	-561912	Cntnap5b	1.10817	2.75084e-13
chr14:19177790-19178717	Intergenic	-283987	Ube2e2	0.71843	2.76678e-13
chr15:41136137-41137073	Intergenic	-37096	4930555K19Rik	1.04072	2.87563e-13
chr7:113113363-113113890	intron	28388	4930543E12Rik	1.58633	2.99471e-13
chr14:49012381-49013225	3'	-53746	Ap5m1	1.35401	3.07564e-13
chr11:46833353-46834108	intron	22932	Timd4	1.19684	3.11705e-13
chr14:13608652-13609830	intron	-61635	Sntn	0.745181	3.14713e-13
chr12:57120003-57120803	intron	40240	Slc25a21	1.1334	3.19733e-13
chr9:75520917-75521403	5'	38497	Tmod3	1.19952	3.2556e-13
chr10:110329444-110330213	Intergenic	-270821	9230102K24Rik	1.21629	3.26428e-13
chr12:26028578-26030023	Intergenic	181204	Gm29687	0.720659	3.41093e-13
chr7:107259023-107259713	Intergenic	49923	Rbmxl2	1.30894	3.51976e-13
chr6:9156285-9156944	intron	206596	Nxph1	1.84595	3.69782e-13
chr6:123292891-123293653	Intergenic	-3401	Clec4e	0.890563	3.78622e-13
chr4:152267460-152268017	intron	-6623	Gpr153	1.18775	3.81781e-13
chr7:27367440-27368382	intron	-11903	Shkbp1	0.642423	3.85962e-13
chr7:73336258-73336921	intron	26210	4930429H19Rik	1.09415	3.87445e-13
chr3:153895214-153896119	intron	9224	Msh4	1.07179	3.88985e-13
chr17:53072868-53073954	Intergenic	389910	Efhb	2.50897	4.00775e-13
chr18:24101298-24102180	Intergenic	20080	Ino80c	1.36712	4.08905e-13
chr12:59249811-59251093	Intergenic	-30969	Fbxo33	0.771674	4.10912e-13
chr14:107051852-107052865	Intergenic	-565839	1700128A07Rik	0.904749	4.17288e-13
chr12:17738598-17739121	intron	48051	Hpcal1	1.12313	4.23372e-13
chr10:100025292-100026052	intron	9851	Kitl	1.08407	4.24349e-13
chr1:38307926-38309005	intron	176383	Gm5099	0.952633	4.25573e-13
chr4:21233168-21234121	Intergenic	452318	Prdm13	0.811904	4.35267e-13
chr5:86352735-86353361	intron	20339	Tmprss11d	0.95119	4.53439e-13
chr2:52314898-52315639	TTS	23529	Neb	0.976279	4.53439e-13
chr18:23587090-23588405	intron	90266	Dtna	1.13061	4.63506e-13
chr6:149148193-149149180	intron	7174	Etfbkmt	1.06602	4.68284e-13
chr12:35598091-35599516	Intergenic	-63815	Ahr	0.899912	4.96396e-13
chr1:15379582-15380783	intron	93258	Kcnb2	0.781409	5.17381e-13
chrX:161583589-161584763	Intergenic	-132860	Rai2	1.27594	5.45511e-13
chr7:128748725-128749227	intron	4106	Sec23ip	0.996194	5.52447e-13
chr18:31274821-31275719	intron	41858	Rit2	1.4117	5.54977e-13
chr7:76049347-76050414	Intergenic	-180006	Agbl1	1.01105	5.55013e-13
chr6:78332056-78332716	Intergenic	-38499	Reg3b	1.58308	5.59658e-13
chr14:47125114-47126079	Intergenic	-9436	Gm10371	1.04288	5.80939e-13
chr10:111984324-111984956	TTS	11945	Krr1	1.28093	5.82783e-13
chr5:21930965-21931816	exon	-65787	Slc26a5	0.839916	5.86592e-13
chr5:75961879-75962995	intron	16018	Kdr	1.07891	5.90466e-13
chr13:69540965-69542220	Intergenic	-7729	Tent4a	0.862992	6.07229e-13
chr15:28745471-28746359	Intergenic	542149	Dnah5	0.713997	6.24894e-13
chr8:22002040-22003378	exon	32113	Ccdc70	0.999351	6.25855e-13
chr1:112378699-112379199	non-coding	37969	Gm32810	0.928682	6.28415e-13
chr12:61522549-61524698	5'	457	Lrfn5	1.39698	6.31542e-13
chr11:17693779-17694627	Intergenic	259672	Etaa1	0.919596	6.49077e-13
chr15:49017050-49017724	Intergenic	-225398	Csmd3	1.40044	6.50283e-13
chr14:87549903-87550525	Intergenic	133631	Tdrd3	1.46424	6.58124e-13
chr4:80949792-80950875	intron	39648	Lurap1l	0.723971	6.58277e-13
chr14:28370525-28371256	intron	-134582	Wnt5a	1.16204	6.72727e-13
chr1:42882020-42882917	intron	31236	Mrps9	1.29853	6.73545e-13
chr17:87174772-87175541	Intergenic	19785	C330024C12Rik	1.39204	6.74579e-13
chr13:60814940-60816107	Intergenic	-12680	Ctsll3	1.26972	6.77647e-13
chr11:31147841-31149350	Intergenic	-162231	Chac2	1.53674	6.95862e-13
chr18:86393918-86396150	promoter-TSS	82	Neto1	0.889976	7.14662e-13
chr2:45433873-45434994	Intergenic	-262171	1700019E08Rik	1.43264	7.32039e-13
chr3:33142203-33143675	5'	252	Pex5l	0.682971	7.3808e-13
chr6:72398980-72399869	Intergenic	-8758	Vamp8	0.750366	7.88641e-13
chr14:98960442-98961137	Intergenic	85346	Mzt1	0.74655	7.91451e-13
chr7:45308424-45309126	intron	-16183	Rpl14-ps1	1.19536	8.02783e-13
chr4:130081153-130082229	intron	-25865	Pef1	0.824464	8.34545e-13
chr15:87623803-87624642	intron	-1007	Tafa5	0.765782	8.39953e-13
chr4:5779528-5780653	intron	55779	Fam110b	0.716237	8.50815e-13
chr10:44818430-44819160	Intergenic	-248421	Prep	0.664381	8.62928e-13
chr12:77065581-77066318	Intergenic	-103702	Max	1.56515	8.63686e-13
chr6:39334057-39334733	TTS	43040	Slc37a3	1.08099	8.76446e-13
chr3:134605079-134605933	Intergenic	-181871	4930539C22Rik	1.04261	8.90832e-13
chr9:75668718-75669537	intron	14928	Scg3	1.19246	9.06478e-13
chr5:21139453-21139976	Intergenic	-36564	Gsap	1.00204	9.11986e-13
chr17:64076109-64077198	intron	-25982	1110058D11Rik	0.640038	9.37146e-13
chr14:63131809-63132812	intron	9849	Ctsb	0.883136	9.59582e-13
chr3:150401735-150402445	Intergenic	621772	Mir3963	0.876453	9.7198e-13
chr9:88379951-88380817	intron	52775	Nt5e	0.584243	9.73988e-13
chr3:138893282-138894077	intron	151472	Tspan5	0.724764	9.77727e-13
chr1:15889641-15890039	intron	2882	Sbspon	1.0952	9.91096e-13
chr4:114343688-114344859	Intergenic	-62450	Trabd2b	0.863314	9.92824e-13
chr3:124949072-124950026	Intergenic	-368458	1700003H04Rik	1.27166	1.01634e-12
chr19:47887219-47888051	Intergenic	21841	Gsto2	0.635487	1.05015e-12
chr13:17085568-17087051	intron	608455	Sugct	0.79533	1.05415e-12
chr10:130279875-130280718	promoter-TSS	-43	Neurod4	0.615428	1.0615e-12
chr11:12355624-12356290	intron	56183	Cobl	1.0269	1.06443e-12
chr4:56473978-56474629	Intergenic	267121	Actl7b	0.983259	1.06783e-12
chr1:167063533-167064398	intron	62549	Fam78b	1.27436	1.06783e-12
chr9:90564854-90565646	Intergenic	-294481	Tbc1d2b	0.842227	1.07767e-12
chr14:49258562-49259539	Intergenic	-13623	ccdc198	1.15434	1.07767e-12
chr3:83445692-83446713	Intergenic	127915	1700028M03Rik	0.848627	1.09614e-12
chr8:61315977-61317058	intron	-27646	1700001D01Rik	1.00889	1.09837e-12
chr14:86181804-86183195	Intergenic	-63470	4930529K09Rik	0.780691	1.1008e-12
chr10:64467742-64468846	intron	-378039	Lrrtm3	0.893953	1.12737e-12
chr7:63444050-63445589	promoter-TSS	48	Otud7a	1.06614	1.13673e-12
chr5:13525558-13525981	intron	126461	Sema3a	1.22567	1.17675e-12
chr12:88983633-88985634	intron	31244	Nrxn3	0.788024	1.19167e-12
chr8:33636502-33636946	intron	5252	Ubxn8	1.09194	1.20773e-12
chr14:93889824-93891760	promoter-TSS	-113	Pcdh9	0.756852	1.23022e-12
chr3:134828592-134829961	exon	270	Tacr3	1.18885	1.25064e-12
chr1:21014448-21015218	intron	63207	Efhc1	1.24697	1.30111e-12
chr8:103440879-103441661	Intergenic	-93736	1600027J07Rik	0.853513	1.30756e-12
chr1:82150587-82151432	Intergenic	19094	Mir6344	0.709733	1.35124e-12
chr9:83546048-83546712	Intergenic	-1958	Sh3bgrl2	0.769411	1.36793e-12
chr1:159510687-159511703	Intergenic	-12574	Tnr	1.03676	1.38718e-12
chr11:31169124-31170490	Intergenic	-183442	Chac2	0.748303	1.39858e-12
chr16:84477618-84478481	Intergenic	106907	4930553E22Rik	0.810491	1.41022e-12
chr6:64279043-64279919	intron	-449644	Atoh1	1.06526	1.47862e-12
chr12:34248420-34249717	intron	279820	Hdac9	0.626083	1.54228e-12
chr14:51756095-51757200	Intergenic	16942	Ang4	1.07872	1.61917e-12
chr16:74530285-74531057	intron	-118846	Robo2	0.99608	1.62333e-12
chr4:14438117-14439091	Intergenic	-147295	Gm2560	0.821512	1.64191e-12
chr2:54214104-54214731	Intergenic	-128866	Rprm	1.10764	1.64191e-12
chr5:71410643-71411483	Intergenic	137142	Cox7b2	2.37972	1.64191e-12
chr11:8482024-8483413	intron	181816	Tns3	0.943897	1.70981e-12
chr7:28780749-28781650	intron	314	Gm19897	1.07136	1.74092e-12
chr8:64515806-64516982	Intergenic	-1953	Mir710	0.935187	1.75452e-12
chr10:16600734-16601653	Intergenic	494588	Gm20125	0.742956	1.79673e-12
chr6:22795320-22796007	Intergenic	-79838	Ptprz1	0.791482	1.81055e-12
chr3:86425003-86425991	intron	122786	Mab21l2	0.838244	1.83177e-12
chr15:7242139-7242842	exon	101949	Lifr	1.19326	1.8606e-12
chr6:8062394-8063312	intron	129764	Col28a1	0.949296	1.95559e-12
chr14:103679663-103680661	intron	19270	Slain1os	0.744192	2.02169e-12
chr6:130341368-130342787	intron	-4452	Klra3	0.718512	2.02419e-12
chr7:46559476-46560374	intron	79882	Sergef	0.893026	2.0354e-12
chr2:101285955-101286799	Intergenic	334669	B230118H07Rik	0.698333	2.04242e-12
chr3:61343785-61344810	Intergenic	-20209	Rap2b	0.82067	2.04627e-12
chr6:81515369-81515951	Intergenic	380003	Mir7232	1.26917	2.09991e-12
chr8:111964452-111965490	Intergenic	24268	Gabarapl2	0.828725	2.11213e-12
chr18:84263675-84264633	intron	175996	Zadh2	0.945119	2.11398e-12
chr6:12493407-12494266	intron	255416	Thsd7a	0.933879	2.11775e-12
chr12:16121631-16122488	Intergenic	-305275	Trib2	1.1638	2.12727e-12
chr6:7348796-7349763	Intergenic	-205781	Tac1	1.17092	2.18307e-12
chr13:69506225-69506951	intron	27276	Tent4a	0.938803	2.18485e-12
chr1:67363375-67364371	Intergenic	240846	Cps1	0.981617	2.25763e-12
chr5:106190977-106191668	Intergenic	-130017	Gm32921	0.731752	2.29491e-12
chr14:105766779-105767852	Intergenic	129503	Spry2	0.755641	2.36853e-12
chr7:91862917-91863700	intron	-199085	Dlg2	0.628677	2.40125e-12
chr3:82547687-82549157	promoter-TSS	-337	Npy2r	0.740028	2.41551e-12
chr7:63345720-63346613	intron	98362	4930554H23Rik	0.968789	2.4409e-12
chr6:136171961-136173908	5'	610	Grin2b	0.934897	2.44976e-12
chr18:58836183-58837955	intron	706	Adamts19	0.842642	2.45241e-12
chr3:100990066-100990684	Intergenic	-20712	Ttf2	1.15973	2.4841e-12
chr3:110650159-110651434	Intergenic	-399798	Prmt6	0.85685	2.50016e-12
chr3:70975073-70975934	Intergenic	-168213	Gm6634	1.35805	2.54028e-12
chr14:9547620-9548605	Intergenic	-335982	Mnd1-ps	0.95712	2.61273e-12
chr8:92673121-92675215	promoter-TSS	-121	Irx6	0.825316	2.63273e-12
chr9:47899934-47900986	Intergenic	-82252	Gm10677	0.745259	2.64886e-12
chr6:81633309-81634159	Intergenic	261929	Mir7232	0.765491	2.65927e-12
chr5:17289012-17289600	Intergenic	-186816	Speer4f1	1.64179	2.70956e-12
chr9:35108629-35109363	intron	-7732	4930581F22Rik	0.942175	2.74577e-12
chr18:42057391-42057822	intron	3897	Sh3rf2	1.04423	2.80982e-12
chr7:46509450-46510602	intron	113558	Kcnc1	1.09792	2.8471e-12
chr7:88322006-88322869	Intergenic	44353	Ctsc	0.608334	2.85847e-12
chr12:86968460-86969153	Intergenic	19869	Zdhhc22	0.907093	2.87779e-12
chr16:6100334-6101076	intron	125118	1700123O21Rik	0.834446	2.92061e-12
chr5:99036322-99038035	promoter-TSS	-100	Prkg2	1.1155	2.92061e-12
chr16:4374866-4375738	intron	45196	Adcy9	0.966527	2.95345e-12
chr1:90633487-90634357	Intergenic	30497	Cops8	1.0513	2.95585e-12
chr6:142039869-142041021	Intergenic	-31700	Gm6614	0.590385	3.04306e-12
chr17:50419602-50420142	Intergenic	-89675	Plcl2	1.21829	3.07141e-12
chr7:60390873-60391756	intron	58862	Snrpn	1.03226	3.07289e-12
chrX:98380042-98380903	Intergenic	231716	Ar	0.694727	3.1238e-12
chr4:65642838-65643400	intron	38133	Trim32	1.14306	3.12657e-12
chr17:10134403-10135421	Intergenic	184449	Qk	1.16463	3.12657e-12
chr2:42652368-42653643	5'	592	Lrp1b	0.908172	3.21385e-12
chr2:116735356-116736307	Intergenic	-142859	Tmco5	0.819896	3.24323e-12
chr2:57491732-57492646	Intergenic	253807	Gpd2	0.600501	3.26492e-12
chr7:135982137-135982812	Intergenic	-266096	Mki67	1.12084	3.2738e-12
chr9:29411412-29412840	5'	559	Ntm	0.880702	3.30649e-12
chr7:25389956-25390456	promoter-TSS	-94	Lipe	0.860335	3.32076e-12
chr7:65226007-65227167	Intergenic	-70059	Fam189a1	0.623495	3.38497e-12
chr12:27604138-27604831	Intergenic	-261767	Sox11	1.16969	3.48465e-12
chr6:80282855-80283740	intron	263655	Lrrtm4	1.15824	3.49953e-12
chr3:118431225-118431709	Intergenic	-2390	Mir137	0.784857	3.52763e-12
chrX:51713702-51714794	Intergenic	-32646	Hs6st2	1.06208	3.53176e-12
chr6:16869561-16870815	intron	28253	Tfec	0.793751	3.62439e-12
chr9:76024065-76024969	intron	9540	Hmgcll1	0.890519	3.65017e-12
chr12:11334685-11335292	intron	35102	Mir7675	1.12955	3.71227e-12
chr6:4739867-4740984	intron	6778	Sgce	0.987889	3.7554e-12
chr18:37149105-37149783	intron	5766	Pcdhac2	0.964169	3.85144e-12
chr1:43340322-43341181	Intergenic	-104999	Nck2	1.10875	3.85786e-12
chr4:54965852-54966910	intron	18436	Zfp462	0.61089	3.87826e-12
chr12:90893362-90894512	Intergenic	-151911	5430427M07Rik	1.01819	3.88747e-12
chr1:71044690-71046036	intron	57609	Bard1	0.986083	3.97962e-12
chr10:31551576-31552497	intron	57688	Rnf217	0.864424	4.07138e-12
chr4:154773574-154774604	Intergenic	-63327	Ttc34	0.707779	4.09204e-12
chr4:100300163-100301421	intron	-178075	Ube2u	0.936385	4.09204e-12
chrX:85804479-85805382	Intergenic	-21730	Gm14762	1.39929	4.15197e-12
chr18:37178214-37179035	intron	34947	Pcdhac2	0.917527	4.15985e-12
chr2:110564864-110565595	Intergenic	-32069	Slc5a12	0.711879	4.22006e-12
chr3:21268211-21269297	Intergenic	-807898	Tbl1xr1	0.746565	4.28048e-12
chr17:89962627-89963673	Intergenic	125218	Nrxn1	1.12808	4.28214e-12
chr8:77046406-77047559	intron	144653	Nr3c2	0.958725	4.31525e-12
chr10:45118148-45118788	intron	51252	Prep	1.22817	4.37587e-12
chr15:28335316-28336357	intron	132071	Dnah5	1.22186	4.5009e-12
chr9:88539574-88540292	Intergenic	-8087	Zfp949	0.91905	4.61555e-12
chr8:76707222-76708007	Intergenic	193006	Gm10649	1.36802	4.65418e-12
chr2:14493994-14494596	intron	105897	Slc39a12	1.12149	4.71811e-12
chr3:147063669-147065105	Intergenic	212020	Ttll7	0.679895	4.85977e-12
chr2:144993455-144994280	Intergenic	170202	Scp2d1	0.921756	4.94217e-12
chr11:19562661-19563286	Intergenic	-361468	Spred2	0.831556	4.96756e-12
chr14:49524991-49525825	intron	429	Slc35f4	0.897318	4.97968e-12
chr8:68533030-68533925	intron	165019	1700125H03Rik	0.643103	5.05559e-12
chr3:125472662-125473696	intron	69088	Ndst4	1.12627	5.14212e-12
chr3:79689938-79690821	intron	47571	Rxfp1	0.730526	5.16175e-12
chr1:17606426-17607226	intron	4925	Pi15	1.24864	5.16956e-12
chr17:5892914-5893830	intron	-47908	Synj2	1.01704	5.20399e-12
chr8:45062617-45063638	intron	2290	AY512931	0.657864	5.24917e-12
chr10:89450422-89450823	Intergenic	-6656	Gas2l3	1.0684	5.37628e-12
chr6:22134888-22135805	intron	149437	Cped1	0.784607	5.49825e-12
chr3:132216226-132217031	Intergenic	131337	Dkk2	1.08208	5.52026e-12
chr6:77037304-77038496	intron	-204577	Lrrtm1	1.04424	5.63228e-12
chr10:107493073-107494281	intron	1046	Myf6	0.720663	5.65601e-12
chr2:137190750-137191442	Intergenic	-74576	Jag1	0.902149	5.69133e-12
chr5:78535105-78535931	Intergenic	1070030	1700017L05Rik	0.99434	5.78261e-12
chr17:15419350-15420425	intron	23642	Fam120b	0.903605	5.93252e-12
chr18:67144372-67144979	intron	11116	Gnal	1.16648	5.9575e-12
chr2:62227141-62228349	intron	79867	Slc4a10	0.677739	6.09558e-12
chr1:176053324-176054289	intron	133478	Becn2	0.998496	6.20971e-12
chr1:82608441-82609243	intron	21921	Col4a3	1.24447	6.58629e-12
chr14:48288371-48289115	Intergenic	90027	Gm6498	1.06613	6.69363e-12
chr14:37770439-37771084	Intergenic	-635440	Ghitm	1.22472	6.82996e-12
chr15:33155829-33156501	intron	73036	Cpq	0.748138	7.05471e-12
chr7:117127378-117128250	Intergenic	-253165	Xylt1	0.768174	7.18842e-12
chr3:70314225-70315066	Intergenic	307033	Otol1	0.616331	7.26226e-12
chr6:56753424-56754278	exon	38946	Avl9	0.883342	7.38315e-12
chr10:107725664-107727190	Intergenic	-6486	Ptprq	0.862222	7.47272e-12
chr3:29757715-29758443	Intergenic	121335	Mir21b	1.08001	7.4912e-12
chr16:52914757-52915470	Intergenic	-99370	4930404A05Rik	1.28003	7.49558e-12
chr14:13000998-13001719	Intergenic	-178280	Cadps	2.74354	7.70978e-12
chr5:86118189-86119297	intron	46997	Stap1	0.654587	7.7782e-12
chr18:20552285-20553380	Intergenic	-5241	Dsg2	0.854364	7.79626e-12
chr1:140245116-140246243	promoter-TSS	-38	Kcnt2	0.931229	8.49484e-12
chr5:131813619-131815149	intron	-65885	4930563F08Rik	0.605242	8.59624e-12
chr6:130196800-130198262	intron	-4419	Klra9	0.697085	8.6803e-12
chr6:6287484-6288403	intron	39285	Gm20619	1.07353	8.86472e-12
chr2:68079837-68080998	Intergenic	-24254	B3galt1	0.765881	9.41593e-12
chr18:14628038-14628972	intron	54409	Ss18	0.834682	9.67417e-12
chr7:71313151-71313930	Intergenic	-596154	4930441H08Rik	1.16386	9.68192e-12
chr10:59930820-59931449	Intergenic	20635	Ddit4	0.903478	9.69306e-12
chr6:122299550-122300114	Intergenic	5641	Gm6637	1.01697	9.78072e-12
chr2:45018872-45020242	intron	3620	Mir5129	0.721437	9.87609e-12
chr17:86769581-86770393	intron	16123	Epas1	0.829136	9.88148e-12
chr2:169928537-169929319	intron	34259	AY702102	1.09545	1.03021e-11
chr2:168026484-168027289	Intergenic	-16269	Ripor3	1.1305	1.06269e-11
chr16:87020974-87021722	Intergenic	107091	Gm32865	1.49909	1.06673e-11
chr9:30964741-30965375	Intergenic	22496	Adamts8	0.779608	1.07593e-11
chr10:96150516-96151384	Intergenic	-75257	4930459C07Rik	0.999518	1.08651e-11
chr10:107271566-107273065	promoter-TSS	-78	Lin7a	0.634078	1.12518e-11
chr5:43093937-43094942	Intergenic	-138813	Cpeb2	0.690851	1.12528e-11
chr13:114734766-114735792	Intergenic	-82958	Mocs2	0.874169	1.14496e-11
chr9:47332796-47333475	Intergenic	-197034	Cadm1	1.18027	1.15173e-11
chr5:13547333-13548139	intron	148427	Sema3a	0.812684	1.1633e-11
chrX:142805982-142806949	intron	67466	Mir652	0.818067	1.20554e-11
chr15:7397358-7399086	5'	168	Egflam	0.846727	1.21543e-11
chr3:123431610-123432553	Intergenic	-14831	Prss12	1.16264	1.26747e-11
chr14:87478022-87479072	intron	61964	Tdrd3	0.866707	1.27982e-11
chr18:89378911-89379986	intron	182022	Cd226	1.32596	1.30521e-11
chr8:8906054-8906851	Intergenic	-215916	Arglu1	1.14797	1.38472e-11
chr1:192234112-192234801	intron	43680	Kcnh1	1.07733	1.39787e-11
chr7:133377531-133378242	Intergenic	224228	Tex36	1.0008	1.42742e-11
chr1:51119383-51120170	intron	-169349	Cavin2	1.15914	1.44326e-11
chr15:30382895-30383758	intron	210793	Ctnnd2	1.16239	1.44816e-11
chr6:55338983-55339414	intron	2900	Aqp1	0.981823	1.46185e-11
chr15:9673981-9674811	intron	74472	Spef2	1.16285	1.47067e-11
chr17:90606407-90607722	intron	-151185	Nrxn1	1.0735	1.47913e-11
chr13:69052022-69052958	Intergenic	-52949	Adcy2	0.660628	1.48503e-11
chr13:85777721-85778963	Intergenic	268453	Cox7c	0.798866	1.48503e-11
chr17:66510302-66510680	intron	9179	Rab12	1.23496	1.50171e-11
chr9:15330027-15330865	intron	-4116	Scarna9	1.35948	1.53394e-11
chr17:53845708-53846450	promoter-TSS	-121	Sult1c2	1.49507	1.54166e-11
chr9:49989825-49990441	Intergenic	-190740	Ncam1	1.28043	1.5671e-11
chr18:23497286-23498677	intron	500	Dtna	0.619461	1.61922e-11
chr3:70313199-70313860	Intergenic	305917	Otol1	0.797937	1.62508e-11
chr9:8139556-8140511	Intergenic	-5588	Cep126	1.43153	1.65531e-11
chr10:75170244-75171048	intron	-41427	Specc1l	0.617698	1.71405e-11
chr8:9463880-9464770	intron	306698	Fam155a	0.846074	1.75196e-11
chr2:6646865-6647458	intron	74500	Celf2	1.0534	1.83847e-11
chr11:40870505-40871118	Intergenic	-115526	Ccng1	1.23432	1.84617e-11
chr9:77284431-77285355	intron	-33041	Mlip	1.07267	1.85179e-11
chr5:98854319-98855944	exon	717	Bmp3	0.639792	1.86193e-11
chrX:47622933-47623568	Intergenic	269362	Smarca1	1.10035	1.87706e-11
chr1:64673283-64674303	Intergenic	16866	2810408I11Rik	1.18186	1.89143e-11
chr9:6643922-6645168	Intergenic	-377998	Ddi1	1.05721	1.90641e-11
chr6:46479390-46480190	intron	-764606	Cntnap2	1.23601	1.92928e-11
chr4:73047636-73048489	Intergenic	-195429	Aldoart1	1.13017	1.94979e-11
chr9:32057502-32058290	intron	25593	Arhgap32	0.750683	1.95815e-11
chr16:81378903-81379734	intron	178622	Ncam2	0.793285	1.95815e-11
chr1:46724987-46726091	intron	128079	Slc39a10	0.841772	1.98526e-11
chr16:69049770-69050489	Intergenic	750251	4930428D20Rik	1.33063	1.98683e-11
chr8:57468347-57469288	intron	12895	Scrg1	0.649661	2.04867e-11
chr7:51626525-51627806	intron	2529	Slc17a6	1.07873	2.04867e-11
chr7:30803803-30804651	Intergenic	16322	Krtdap	0.721911	2.05284e-11
chr12:9851333-9852216	Intergenic	277333	Osr1	0.898693	2.06411e-11
chr2:142716447-142717236	intron	184622	Kif16b	1.01261	2.09571e-11
chr15:38949147-38950389	3'	15859	Baalc	1.13024	2.22327e-11
chr5:102697457-102698265	intron	-70949	Arhgap24	0.956757	2.23141e-11
chr2:44969049-44969973	Intergenic	-41794	Gtdc1	0.923782	2.25814e-11
chr3:125072541-125073217	Intergenic	-331212	Ndst4	0.766073	2.33098e-11
chr10:101614100-101614929	Intergenic	-66972	Mgat4c	2.2459	2.38945e-11
chr2:164402925-164403654	promoter-TSS	96	Rbpjl	0.770865	2.43098e-11
chr17:65717398-65718365	intron	54870	Rab31	0.893125	2.47027e-11
chr18:32011821-32012418	intron	24811	Myo7b	1.0672	2.47418e-11
chr16:49580599-49581290	Intergenic	-118349	Ift57	0.942612	2.50395e-11
chr7:128309827-128310707	Intergenic	-12136	BC017158	1.06631	2.54256e-11
chr17:63431551-63432083	intron	68763	Fbxl17	0.859517	2.63325e-11
chr18:30357977-30358471	Intergenic	85359	Pik3c3	1.14758	2.76777e-11
chr5:28012825-28014676	Intergenic	-57661	Insig1	0.621729	2.77535e-11
chr2:124763872-124764748	Intergenic	110729	Sema6d	0.744789	2.78968e-11
chr9:16282802-16283585	intron	218860	Fat3	0.677471	2.86486e-11
chr15:31344864-31345324	intron	22665	Ankrd33b	0.622719	2.95116e-11
chr2:114624378-114625122	intron	30214	Dph6	0.884252	2.97041e-11
chr17:89062173-89063292	intron	137942	Fshr	0.639478	2.98569e-11
chr3:31263633-31263967	intron	46519	Slc7a14	0.625948	2.99584e-11
chr17:64735276-64736020	intron	-31463	Dreh	1.02506	3.08844e-11
chr1:54017500-54018361	intron	168507	Mir7681	1.05766	3.15995e-11
chr10:72675793-72677115	Intergenic	21608	Zwint	0.886367	3.25762e-11
chr18:78133656-78134474	intron	8054	Slc14a1	1.06459	3.29044e-11
chr5:50728478-50729555	Intergenic	476255	Mir8117	0.748741	3.32483e-11
chr2:167833393-167835149	Intergenic	-98056	Ptpn1	1.07443	3.33555e-11
chr15:24468076-24468711	Intergenic	945370	Basp1	2.33274	3.38233e-11
chr12:86556651-86557444	Intergenic	-121652	Vash1	1.04622	3.45296e-11
chr13:59745401-59746088	Intergenic	12095	4930528D03Rik	0.642826	3.46727e-11
chr13:20352335-20353194	intron	-120225	Elmo1	0.756487	3.48156e-11
chr8:29219066-29220185	promoter-TSS	10	Unc5d	0.807115	3.51655e-11
chr3:99174429-99175400	intron	24538	Mir6481	0.785652	3.63544e-11
chr6:147752167-147752821	Intergenic	62253	1700049E15Rik	0.927769	3.66499e-11
chr14:121384172-121384972	Intergenic	-5342	Stk24	1.06161	3.7147e-11
chr1:106555190-106555856	intron	-8892	Mir3473f	0.930258	3.85717e-11
chr9:33566247-33566854	Intergenic	-475820	7630403G23Rik	1.30014	3.86804e-11
chr3:19366864-19368208	Intergenic	-56214	Pde7a	0.589027	3.88616e-11
chr2:20134507-20135814	Intergenic	-154752	Etl4	1.25554	3.98588e-11
chr2:68379302-68379712	intron	92474	Stk39	1.06652	4.03232e-11
chr6:65162396-65163141	Intergenic	-18039	Hpgds	0.908953	4.14904e-11
chr6:35288081-35288806	intron	19682	Slc13a4	1.09368	4.20735e-11
chr6:67549397-67550046	Intergenic	-13900	Tacstd2	0.90041	4.27023e-11
chr18:47308262-47308977	intron	60248	Sema6a	0.708445	4.27351e-11
chr10:30549683-30550747	intron	50485	Trmt11	0.78037	4.37362e-11
chr2:124684455-124685213	Intergenic	31253	Sema6d	1.0433	4.37362e-11
chr13:117806623-117807769	intron	-87185	4933413L06Rik	0.972648	4.38416e-11
chr10:59190730-59191660	intron	30652	2025-09-10	1.10282	4.44836e-11
chr4:32190327-32190995	Intergenic	226554	Map3k7	1.0936	4.46376e-11
chr7:127313706-127314402	intron	17794	Itgal	1.28515	4.46519e-11
chr2:148292534-148293461	Intergenic	-102379	Sstr4	1.01769	4.51193e-11
chrX:104760173-104761327	Intergenic	-56026	1700121L16Rik	1.07222	4.56182e-11
chr7:105498535-105499555	Intergenic	-16848	Cavin3	0.66022	4.61913e-11
chr17:21648643-21649127	Intergenic	-1726	Zfp983	1.16315	4.64954e-11
chr1:114165138-114166015	Intergenic	NA	NA	1.13367	4.66031e-11
chr7:70280093-70281879	intron	56836	Gm29683	0.781225	4.68382e-11
chr15:32347189-32347993	intron	102778	Sema5a	1.09418	4.75275e-11
chr6:56850077-56850746	intron	18353	Fkbp9	0.961344	4.75452e-11
chr18:45780607-45781257	intron	220778	Kcnn2	0.890014	4.77155e-11
chr10:96093781-96094780	Intergenic	-131926	4930459C07Rik	1.09546	4.7835e-11
chr9:90436606-90437691	Intergenic	-166380	Tbc1d2b	0.934984	4.80885e-11
chr10:10812832-10813617	intron	62179	4930567K20Rik	1.12335	4.97377e-11
chr8:56474037-56475173	intron	10363	4930518J21Rik	0.759207	5.05451e-11
chr9:8831802-8832654	Intergenic	-67605	Pgr	0.596182	5.16029e-11
chr17:58643503-58644368	Intergenic	347439	Pdzph1	1.25619	5.21443e-11
chr6:8074799-8075573	intron	117431	Col28a1	0.87612	5.26841e-11
chr10:121501008-121501692	Intergenic	-25100	Rassf3	1.1467	5.369e-11
chr10:56611700-56612561	Intergenic	180150	Gm36595	0.912226	5.40737e-11
chr18:65640910-65641669	intron	-21675	Mir466p	0.947185	5.40737e-11
chr14:12821822-12822665	intron	835	Cadps	1.00724	5.77304e-11
chr18:37835277-37836651	intron	16418	Pcdhgc5	0.638285	5.78771e-11
chr18:37089426-37090438	promoter-TSS	-204	Pcdhac1	0.811986	5.78881e-11
chr7:87584104-87584839	5'	304	Grm5	1.27782	5.83553e-11
chr13:60655081-60655967	intron	53313	Dapk1	0.752449	5.84408e-11
chr10:104254877-104255996	Intergenic	-31832	Mir6411	0.844273	6.01286e-11
chr7:35919890-35921382	Intergenic	-117647	Zfp507	0.694002	6.10105e-11
chr4:31424895-31426093	Intergenic	-538613	Map3k7	0.898774	6.21742e-11
chr16:92620554-92621601	intron	76251	Runx1	0.740268	6.23994e-11
chr5:26992126-26992913	intron	-56679	Dpp6	1.12123	6.26052e-11
chr16:48158085-48159145	promoter-TSS	-116	6430553K19Rik	0.726374	6.28809e-11
chr8:115788341-115788986	Intergenic	-81770	Maf	1.29984	6.34104e-11
chr12:8089521-8090535	Intergenic	112351	Apob	1.0971	6.36621e-11
chr3:116846091-116846761	Intergenic	-13141	Frrs1	1.25299	6.46638e-11
chr4:82364556-82365694	intron	140654	Nfib	0.636399	6.62697e-11
chrX:114340717-114341577	Intergenic	-133186	Klhl4	0.793594	6.6478e-11
chr12:27977144-27978481	Intergenic	570524	Dcdc2c	0.887224	6.71106e-11
chr17:14640372-14641235	Intergenic	53458	Thbs2	1.17419	6.74748e-11
chr16:88353553-88354811	Intergenic	-63917	Grik1	1.02721	6.93645e-11
chr1:63491038-63492043	intron	45650	Adam23	1.22659	7.03678e-11
chrX:145849037-145850046	Intergenic	-361903	Amot	0.821497	7.1952e-11
chr1:42795037-42795972	Intergenic	44793	Dalir	1.00194	7.24874e-11
chr13:109481344-109481853	intron	156855	Mir582	1.03779	7.32333e-11
chr16:34036397-34037157	intron	-69739	Umps	0.718364	7.33533e-11
chr2:118167546-118168378	Intergenic	56086	Thbs1	0.716844	7.49241e-11
chr7:46961053-46961379	Intergenic	-2698	Uevld	1.04722	7.87172e-11
chr14:79771021-79771947	promoter-TSS	-172	Pcdh8	0.598466	8.05555e-11
chr10:98343618-98344465	intron	7825	Gm8633	0.793238	8.07334e-11
chr14:93566847-93567557	intron	323467	Pcdh9	1.18838	8.24495e-11
chr8:25003505-25004245	intron	13047	Adam9	0.968109	8.32432e-11
chr10:96837022-96837905	Intergenic	-198304	4930556N09Rik	0.978734	8.48587e-11
chr10:53685648-53686427	intron	-56081	Mcm9	0.826026	8.57992e-11
chr3:117112353-117113505	Intergenic	-35164	1700061I17Rik	0.648186	8.89849e-11
chr6:103465265-103466043	Intergenic	-45222	Chl1	0.696791	9.02686e-11
chr2:122780970-122782295	promoter-TSS	-366	Sqor	0.789188	9.03997e-11
chr10:77215477-77216248	Intergenic	43360	Gm10941	0.849097	9.04879e-11
chr9:76525401-76526071	intron	41379	Fam83b	0.850654	9.072e-11
chr14:98848362-98849113	Intergenic	197398	Mzt1	0.763084	9.11074e-11
chr2:148338163-148338854	Intergenic	-56868	Sstr4	1.22614	9.1164e-11
chr15:92396541-92397588	exon	255	Pdzrn4	0.9131	9.17824e-11
chr7:118604490-118605349	intron	7623	Tmc5	0.814241	9.56473e-11
chr18:67166873-67167765	intron	33759	Gnal	0.893793	9.62408e-11
chr8:89006268-89008035	Intergenic	-17583	Mir8110	0.712627	9.71629e-11
chr8:112667536-112668224	intron	97837	Cntnap4	1.40338	9.74936e-11
chr1:58303414-58304336	intron	25549	Aox2	0.714574	9.81664e-11
chr6:22640051-22640908	Intergenic	-235022	Ptprz1	0.92832	1.01528e-10
chr2:109749870-109750574	Intergenic	27301	Bdnf	0.708911	1.08513e-10
chr4:22046888-22047261	Intergenic	115749	Faxc	1.2048	1.09329e-10
chr3:137860432-137860735	Intergenic	-3903	H2afz	1.19081	1.09594e-10
chr13:94184537-94185062	intron	100481	Scamp1	0.996111	1.09972e-10
chr17:77941311-77942454	Intergenic	-258365	Crim1	0.883969	1.133e-10
chr13:83207773-83208680	Intergenic	-295807	Mef2c	0.776305	1.13575e-10
chr10:36317718-36318459	Intergenic	-188718	Hs3st5	1.31403	1.14067e-10
chr8:88220919-88221865	intron	22179	Tent4b	0.916399	1.15528e-10
chr8:112933560-112934276	Intergenic	-133344	Gm10280	0.745896	1.15541e-10
chr8:4303951-4304748	intron	20750	Elavl1	1.01001	1.1857e-10
chr10:89256474-89258113	intron	496	Ano4	0.806772	1.26679e-10
chr2:106546076-106546699	Intergenic	-23285	Gm14015	0.667617	1.27115e-10
chr3:35340539-35343100	Intergenic	324343	Gm6639	0.634748	1.30593e-10
chr4:154399420-154400356	intron	-99993	Arhgef16	0.710584	1.35286e-10
chr16:13538792-13540096	intron	-18337	2310015D24Rik	0.882232	1.3659e-10
chr9:30752620-30753631	Intergenic	167824	Adamts15	1.17462	1.40138e-10
chr2:178055605-178056504	Intergenic	22370	Zfp931	0.865782	1.41268e-10
chr3:53794131-53795032	Intergenic	69225	Ufm1	0.968381	1.45431e-10
chr14:3208016-3209845	intron	438	D830030K20Rik	0.716722	1.51801e-10
chr11:17686694-17687264	Intergenic	266896	Etaa1	1.08829	1.53977e-10
chr16:37384358-37385642	promoter-TSS	-42	Stxbp5l	0.73479	1.56289e-10
chr19:28770414-28770900	Intergenic	-64478	Slc1a1	1.26447	1.57872e-10
chr3:51196971-51197766	Intergenic	-27078	Noct	0.831363	1.58076e-10
chr3:120615407-120616093	intron	270982	6530403H02Rik	1.04006	1.58151e-10
chr2:128451277-128452120	Intergenic	-22348	Morrbid	0.704156	1.59062e-10
chr16:89972924-89974307	intron	1083	Tiam1	0.965553	1.59635e-10
chr11:9321516-9322060	intron	129846	Abca13	0.846609	1.62346e-10
chr2:170534013-170535049	Intergenic	-22604	Gm16796	0.738346	1.68029e-10
chr19:38038276-38038676	intron	5101	Myof	1.09509	1.68849e-10
chr8:79404936-79405774	Intergenic	-5927	Smad1	0.772499	1.73895e-10
chr13:53919742-53920684	Intergenic	-4465	E130119H09Rik	0.837022	1.74241e-10
chr12:115952202-115953073	Intergenic	-95086	Zfp386	0.990416	1.78423e-10
chr1:10485108-10485947	intron	234417	Cpa6	1.31957	1.81158e-10
chr8:78956365-78957040	Intergenic	-71734	Zfp827	1.35453	1.81158e-10
chr1:112455974-112456760	Intergenic	-39449	Gm32810	0.684471	1.83447e-10
chr5:79965840-79966908	Intergenic	-1054197	Adgrl3	0.903008	1.85131e-10
chr11:28823714-28824558	Intergenic	-29069	Efemp1	1.26625	1.93884e-10
chr9:31217552-31218221	Intergenic	-6039	Aplp2	0.791711	1.96554e-10
chr16:72027509-72029816	Intergenic	205664	8030451O07Rik	1.34557	2.01375e-10
chr2:134342127-134343067	Intergenic	211755	Hao1	0.717932	2.02428e-10
chr5:72851524-72852306	intron	16533	Tec	0.749675	2.0291e-10
chr16:64796521-64797231	intron	-25937	4930453N24Rik	0.712064	2.04442e-10
chr16:77719078-77719812	Intergenic	73172	Mir125b-2	1.03796	2.0777e-10
chr8:94172011-94173669	5'	222	Mt2	0.639769	2.08433e-10
chr9:113968677-113969605	intron	38207	Ubp1	0.70426	2.08433e-10
chr8:110664345-110665413	intron	46312	Vac14	0.64923	2.09427e-10
chr12:30128415-30129286	intron	3773	Tpo	0.738845	2.12659e-10
chr3:45555561-45556222	Intergenic	-116583	1700027H10Rik	0.951807	2.1365e-10
chr15:36644965-36645454	Intergenic	-36237	Pabpc1	0.592317	2.15435e-10
chr3:131802720-131803540	Intergenic	237098	Papss1	1.07824	2.1854e-10
chr17:78326146-78327132	intron	91513	Fez2	0.674271	2.23e-10
chr5:92165878-92166781	intron	28392	Uso1	0.847132	2.25642e-10
chr16:72355090-72355955	Intergenic	-121196	8030451O07Rik	0.855329	2.26798e-10
chr8:6989309-6990067	Intergenic	1671554	Efnb2	1.10979	2.28042e-10
chr1:33611906-33612890	intron	57396	Prim2	1.2217	2.40872e-10
chr18:64947145-64948379	intron	60006	Nedd4l	0.959662	2.41146e-10
chr17:84987915-84989308	intron	23587	Ppm1b	0.671732	2.52807e-10
chr3:151298325-151298798	Intergenic	-139320	Adgrl4	0.852151	2.52807e-10
chr12:24878636-24879432	intron	47435	Mboat2	1.02377	2.55533e-10
chr3:46369375-46370330	Intergenic	78088	Pabpc4l	1.18437	2.56411e-10
chr5:144623043-144623890	Intergenic	77580	Nptx2	0.650705	2.59527e-10
chr14:34226406-34227310	intron	6812	Syt15	1.0202	2.59694e-10
chr18:82390521-82391517	Intergenic	15758	Galr1	1.08093	2.61642e-10
chr1:185915356-185916053	intron	201605	Lyplal1	0.944188	2.63441e-10
chr18:19666926-19667720	Intergenic	334774	Dsc3	0.715688	2.75977e-10
chr13:11482790-11483691	Intergenic	-38811	Zp4-ps	1.22077	2.77688e-10
chr15:40475528-40476381	Intergenic	51322	Gm16294	0.873763	2.79875e-10
chr12:115912014-115912894	Intergenic	-135270	Zfp386	1.09059	2.85274e-10
chr11:43867656-43868556	intron	-31617	Adra1b	1.19643	2.94012e-10
chr7:67616668-67617443	intron	28180	Lrrc28	1.39488	2.94012e-10
chr8:22690532-22691201	intron	15716	Ikbkb	0.825748	2.96616e-10
chr18:37264561-37265620	promoter-TSS	93	Pcdhb1	0.792059	2.98558e-10
chr11:19670616-19671608	Intergenic	-253330	Spred2	0.813697	3.03835e-10
chr12:31270983-31272013	intron	6205	Lamb1	0.716385	3.16836e-10
chr8:46512369-46513042	intron	21740	Acsl1	0.859422	3.20845e-10
chr6:58932969-58933761	TTS	-26239	Nap1l5	0.733548	3.21902e-10
chr3:153965252-153965966	Intergenic	-7827	Slc44a5	0.884736	3.2391e-10
chr17:72521107-72521855	intron	82826	Alk	0.704737	3.2747e-10
chr14:79697091-79697971	Intergenic	-5389	4930452G13Rik	1.11421	3.30292e-10
chr3:129601971-129602915	intron	-70055	Gm35986	0.764687	3.46397e-10
chr9:73240105-73240889	Intergenic	127028	Rsl24d1	1.02528	3.51469e-10
chr2:60449476-60450239	intron	38333	Gm13580	0.732547	3.55141e-10
chr15:56615447-56616647	Intergenic	-73897	Has2os	1.90071	3.7014e-10
chr14:19180331-19180750	Intergenic	-286274	Ube2e2	1.11218	3.76697e-10
chr18:65207311-65208036	intron	-41187	Mir122	0.915208	3.77133e-10
chr10:63613939-63614769	intron	156843	Ctnna3	0.843084	3.8402e-10
chr3:76854885-76856101	Intergenic	779910	Fstl5	0.627126	3.84341e-10
chr1:66441761-66442531	3'	-25788	Unc80	1.17516	3.85704e-10
chr6:6076970-6077764	intron	-99974	1700019G24Rik	0.762	3.91983e-10
chr1:35869243-35870091	Intergenic	-198733	Hs6st1	0.85398	3.92019e-10
chr10:98748807-98749594	Intergenic	-165441	Atp2b1	0.59523	3.93124e-10
chr11:86586729-86587691	intron	-3052	Mir21a	0.58629	3.93943e-10
chr18:73696517-73697436	intron	6814	Smad4	0.978845	3.93943e-10
chr2:63148493-63149640	intron	35220	Kcnh7	0.814006	3.95585e-10
chr5:59996378-59997176	Intergenic	-10775	4933402J10Rik	0.851144	4.07053e-10
chr4:70775945-70776956	Intergenic	-241523	Megf9	0.769014	4.1577e-10
chr11:44193828-44194719	Intergenic	-205789	Il12b	0.604181	4.18406e-10
chr14:103666521-103667316	intron	16691	Slain1	1.03284	4.20019e-10
chr8:112935315-112936708	Intergenic	-131250	Gm10280	0.736966	4.30641e-10
chr7:84279165-84279835	intron	-127607	Abhd17c	0.836314	4.35229e-10
chr1:18057130-18059029	Intergenic	87822	Crisp4	0.685055	4.3853e-10
chr10:106469029-106471125	promoter-TSS	-233	Ppfia2	0.591217	4.39462e-10
chr7:65483848-65484808	Intergenic	-97703	BC046251	0.61924	4.40899e-10
chr7:80375327-80375737	Intergenic	-4157	Man2a2	0.776672	4.4129e-10
chr8:87284275-87285030	Intergenic	-84803	Gm10637	0.922989	4.42132e-10
chr3:139036953-139037697	intron	37876	Rap1gds1	0.882959	4.51285e-10
chr3:77832275-77833343	Intergenic	1312937	Rapgef2	0.907855	4.56223e-10
chr8:87069043-87070003	Intergenic	130327	Gm10637	1.28557	4.66459e-10
chr12:60292252-60293294	Intergenic	-1073290	Fbxo33	0.78553	4.72252e-10
chr4:63084347-63085054	intron	69471	Ambp	0.70088	4.76702e-10
chr6:64504137-64505007	intron	-224553	Atoh1	0.855	4.9148e-10
chr5:108375736-108376765	Intergenic	-12122	Pde6b	0.617144	4.94473e-10
chr8:63951576-63952543	5'	110	Sgo2b	0.94259	5.01504e-10
chr6:140508857-140509648	intron	85154	Plekha5	0.6256	5.02641e-10
chr1:112451547-112452087	Intergenic	-34899	Gm32810	0.714835	5.06736e-10
chr5:44494017-44495704	intron	-268255	Tapt1	1.00655	5.07928e-10
chr4:70542191-70542978	Intergenic	-7657	Megf9	0.737118	5.19135e-10
chr2:108660762-108661555	Intergenic	617131	Mettl15	0.977589	5.19622e-10
chr11:105948243-105948714	Intergenic	-3992	Cyb561	1.05201	5.20915e-10
chr11:92362795-92363775	Intergenic	-735081	Car10	0.763157	5.22726e-10
chr5:8805795-8806121	intron	-7435	Gm5106	0.779315	5.23183e-10
chr10:105626437-105627303	Intergenic	52319	Gm15663	1.11203	5.35469e-10
chr3:110509948-110510551	Intergenic	-259251	Prmt6	0.954274	5.74253e-10
chr18:60782992-60783542	Intergenic	8671	Rps14	1.16406	5.8684e-10
chr6:106440565-106441476	intron	308016	Il5ra	0.89027	5.88978e-10
chr6:59523904-59525001	Intergenic	-98147	Gprin3	0.880971	5.90338e-10
chr18:39835408-39836274	Intergenic	62344	Pabpc2	0.779385	5.9644e-10
chr10:76257731-76258554	intron	4307	S100b	0.921212	6.03942e-10
chrX:109160437-109161447	3'	-35814	Gm6377	0.887278	6.06348e-10
chr1:78148042-78149051	intron	48589	Pax3	0.733624	6.07869e-10
chr14:12656912-12657975	intron	165635	Cadps	0.675265	6.11348e-10
chr6:88165762-88166452	Intergenic	-27784	Gata2	1.15746	6.11847e-10
chr13:36366167-36366905	intron	248893	Fars2	1.06943	6.19029e-10
chr1:74194292-74194977	promoter-TSS	-4	Cxcr1	0.911652	6.33499e-10
chr4:15046162-15047050	intron	102525	Necab1	0.651011	6.4864e-10
chr16:76432365-76433682	Intergenic	-29313	Fau	0.784004	6.54058e-10
chr17:80798305-80799045	Intergenic	-70650	Map4k3	0.60034	6.5803e-10
chr18:63150143-63151154	intron	172733	Napg	0.591652	7.23473e-10
chr14:28418383-28419085	intron	-86739	Wnt5a	0.651936	7.25711e-10
chr10:39415550-39415956	intron	45954	Fyn	0.978401	7.25715e-10
chr10:112548185-112549195	Intergenic	-178236	1700010J16Rik	0.660627	7.50153e-10
chr11:28572420-28573510	intron	11359	Ccdc85a	0.73592	7.51683e-10
chr12:111421119-111421704	intron	3967	Exoc3l4	0.804987	7.56602e-10
chr8:102786400-102787461	Intergenic	-1820	Cdh11	0.925341	7.5704e-10
chr11:31225223-31226098	Intergenic	144400	Stc2	0.894981	7.75787e-10
chr8:64844112-64844674	intron	5531	Klhl2	0.701971	7.96171e-10
chr17:88938775-88939466	Intergenic	-147107	Lhcgr	0.852877	8.05125e-10
chr7:44645837-44646353	intron	19408	Myh14	0.9223	8.31135e-10
chr12:117505035-117505826	Intergenic	-11048	Rapgef5	1.00291	8.44575e-10
chr12:58822816-58823757	Intergenic	188730	Sec23a	0.623816	8.52577e-10
chr16:46305764-46306578	Intergenic	-151094	Gm4737	1.10548	8.797e-10
chr12:40801518-40802176	intron	-222243	Immp2l	1.01278	8.83017e-10
chr10:117934603-117935704	intron	9695	4933411E08Rik	1.4289	8.97905e-10
chr3:100480623-100481103	intron	8329	Tent5c	0.924915	9.09228e-10
chr16:77568074-77569220	Intergenic	-30289	Mir99a	0.842209	9.09263e-10
chr18:75924618-75925370	intron	104816	Zbtb7c	1.09273	9.20097e-10
chr14:37571856-37572695	Intergenic	-436954	Ghitm	1.04383	9.22674e-10
chr3:16119766-16120785	Intergenic	-62889	Ythdf3	1.28702	9.2777e-10
chr16:42371488-42372358	Intergenic	-31272	Gap43	0.920365	9.34976e-10
chr16:87049378-87050425	Intergenic	78537	Gm32865	0.808964	9.42097e-10
chr16:9964380-9965155	intron	31045	Grin2a	1.14896	9.45885e-10
chr3:152764414-152765236	intron	50725	Pigk	1.12421	9.48991e-10
chr5:75814326-75815120	Intergenic	163732	Kdr	1.15612	9.5107e-10
chr12:96615052-96616437	Intergenic	-568523	1700019M22Rik	0.607401	9.59977e-10
chr2:91834982-91836081	intron	-86657	Chrm4	0.862737	9.74083e-10
chr18:39355212-39355749	intron	133798	Nr3c1	1.04438	9.91098e-10
chr15:25148946-25149827	Intergenic	264377	Basp1	0.85952	9.98948e-10
chr5:89777268-89777997	intron	105701	Adamts3	0.937488	1.00119e-09
chr1:53894365-53895412	intron	45465	Mir7681	1.19574	1.00152e-09
chr5:51411870-51412986	Intergenic	141493	Ppargc1a	0.818831	1.00218e-09
chr14:6888804-6890480	Intergenic	-132585	Gm3636	1.10268	1.00249e-09
chr2:72031594-72032189	intron	-22725	Rapgef4	0.89912	1.01989e-09
chr18:45015067-45016303	Intergenic	187020	Ythdc2	0.906057	1.03329e-09
chr14:86328833-86329833	Intergenic	83363	4930529K09Rik	0.754392	1.0505e-09
chr13:114295586-114296270	intron	92166	Ndufs4	0.778767	1.05602e-09
chr11:31156771-31157625	Intergenic	-170833	Chac2	1.00428	1.06604e-09
chr15:93094184-93095127	Intergenic	180523	Gxylt1	0.619786	1.06888e-09
chr10:31689490-31691068	3'	-80554	Rnf217	0.798133	1.06945e-09
chr5:8801241-8801600	intron	-2898	Gm5106	1.02543	1.08248e-09
chr7:35729477-35730032	exon	24699	Dpy19l3	0.68891	1.09782e-09
chr12:116805958-116806703	intron	320611	Ptprn2	0.981962	1.10392e-09
chr6:8105525-8106590	intron	86559	Col28a1	0.640717	1.11225e-09
chr18:73662376-73663168	exon	41019	Smad4	0.951125	1.13104e-09
chr3:68764786-68765651	Intergenic	3724	Gm35584	0.770492	1.13994e-09
chr7:78099500-78100374	Intergenic	477901	Ntrk3	0.870603	1.14595e-09
chr6:45415408-45416157	intron	355722	Cntnap2	1.1738	1.16384e-09
chr2:4291228-4292036	intron	-109344	Frmd4a	1.00737	1.1836e-09
chr5:96643030-96644101	intron	-149819	Anxa3	0.713214	1.20206e-09
chr16:43698716-43699561	Intergenic	-34955	Tigit	0.605359	1.22841e-09
chr8:33766922-33767427	intron	-19405	Smim18	1.05381	1.23873e-09
chr3:119498539-119499270	Intergenic	284483	Ptbp2	1.04763	1.26861e-09
chr6:77257360-77258206	non-coding	15306	Lrrtm1	0.886936	1.28121e-09
chr2:15807524-15808211	intron	281389	Malrd1	0.754374	1.28825e-09
chr18:15345326-15346267	Intergenic	57202	Aqp4	0.636371	1.29209e-09
chr2:17297043-17298152	Intergenic	165258	Nebl	0.911235	1.30317e-09
chr11:12232200-12232917	Intergenic	179581	Cobl	0.733624	1.31549e-09
chr13:32706517-32707298	intron	77056	Mylk4	0.597631	1.32581e-09
chr4:89172693-89173382	intron	35668	Mtap	0.782873	1.35911e-09
chrX:57863742-57864480	Intergenic	-166517	Zic3	1.00402	1.37502e-09
chr16:48735841-48736645	intron	35819	Trat1	0.919229	1.39307e-09
chr3:75730940-75732143	Intergenic	-75811	Platr10	0.822796	1.39703e-09
chr14:80215764-80216561	Intergenic	215861	Olfm4	0.863409	1.39893e-09
chr1:36537389-36538014	TTS	-1146	Ankrd23	0.773702	1.40378e-09
chr2:140359730-140360399	intron	29645	Sel1l2	1.08537	1.43441e-09
chr6:45755165-45756089	intron	695566	Cntnap2	1.0438	1.48264e-09
chr10:101770676-101771427	intron	-1640	Mir3059	1.29801	1.48852e-09
chr9:48817348-48817676	intron	18429	Zbtb16	0.916219	1.49405e-09
chr17:67625059-67625942	intron	3831	Gm36201	0.870655	1.52238e-09
chr14:117758905-117759505	intron	194642	Mir6239	0.852207	1.52832e-09
[truncated: 1,828 more rows]

## Sheet: DARs (YHSC > OHSC)
Coordination	Annotation	Distance2TSS	NearestGene	log2FoldChange	padj
chr2:69047269-69047755	intron	-88288	Nostrin	-2.41081	1.18428e-53
chr4:145463636-145464450	promoter-TSS	-167	Smarca5-ps	-1.87211	1.24776e-51
chr11:74723371-74724927	promoter-TSS	235	Pafah1b1	-0.839995	3.63278e-38
chr4:17635247-17636133	Intergenic	-217203	Mmp16	-2.055	1.70253e-36
chr10:50297401-50298239	Intergenic	-294849	Ascc3	-1.65655	1.32469e-34
chr11:73137290-73138642	exon	328	Haspin	-0.9393	2.45012e-34
chr10:95415611-95418201	promoter-TSS	-49	Socs2	-0.780511	9.48335e-34
chr12:104244409-104246011	Intergenic	-2686	Serpina3h	-1.13508	1.83967e-33
chr16:20701849-20702859	TTS	7297	Fam131a	-1.55024	1.94614e-31
chr8:27106247-27107566	intron	21066	Adgra2	-1.00163	2.95964e-30
chr5:125418915-125419546	intron	14817	Dhx37	-1.29073	1.06022e-28
chr13:34051505-34052151	intron	14187	Bphl	-1.92797	1.14512e-28
chr11:74896046-74898503	promoter-TSS	-195	Sgsm2	-0.726	1.72474e-28
chr18:37841361-37842408	TTS	12775	Mir6979	-1.19456	7.85795e-28
chrX:138913289-138914976	promoter-TSS	-297	Nrk	-0.857532	8.17506e-28
chr12:116404813-116405967	promoter-TSS	-46	Ncapg2	-0.585888	1.64486e-27
chr11:72960705-72962164	exon	266	Atp2a3	-0.741511	1.78307e-24
chr12:113187220-113188171	intron	1793	Tmem121	-0.84521	6.17993e-24
chr11:74546737-74547706	intron	11805	Rap1gap2	-0.88562	6.86654e-24
chr10:45468647-45470591	intron	582	Lin28b	-0.879918	1.46519e-23
chr11:72945946-72947380	Intergenic	-14506	Atp2a3	-0.827114	3.35066e-23
chr11:74770449-74771481	5'	102	Mettl16	-0.821439	5.29216e-23
chr19:8774171-8775373	promoter-TSS	287	Gm2518	-0.584746	5.74525e-23
chr11:65806390-65807831	promoter-TSS	-64	Zkscan6	-0.722993	1.37677e-22
chr12:113013802-113015498	exon	142	Pacs2	-0.689434	3.27074e-22
chr4:120914355-120915276	Intergenic	10189	Exo5	-1.24706	5.09527e-22
chr11:72689688-72690719	intron	202	Ankfy1	-0.797087	7.11522e-22
chr12:116262487-116263394	promoter-TSS	84	Wdr60	-0.64158	9.66549e-22
chr2:113674582-113675371	intron	-10113	Fmn1	-0.94249	1.20145e-21
chr11:67588560-67589516	intron	2538	Gas7	-0.742746	1.59309e-21
chr12:104751361-104752906	promoter-TSS	-182	Dicer1	-0.617161	4.03357e-21
chr17:17345340-17346538	Intergenic	-28393	Riok2	-1.18237	4.17875e-21
chr11:73084113-73085753	Intergenic	-5650	Itgae	-0.836591	4.61004e-21
chr17:55952168-55953033	promoter-TSS	-22	Ebi3	-0.734603	4.72731e-21
chr7:58836663-58837711	Intergenic	178985	Atp10a	-1.25301	1.17288e-20
chr11:74648908-74649809	promoter-TSS	-145	Cluh	-0.64782	2.09925e-20
chr11:74522406-74523291	promoter-TSS	-48	Rap1gap2	-0.891833	2.95902e-20
chr4:107590816-107591480	intron	92441	Dmrtb1	-1.40713	3.95617e-20
chr4:101418827-101420565	promoter-TSS	-7	Ak4	-0.587709	5.09875e-20
chr12:114378402-114379660	Intergenic	90435	Mir7094-1	-0.607869	5.3107e-20
chr11:67052039-67053156	promoter-TSS	20	Adprm	-0.712271	5.3469e-20
chr9:90059931-90060828	intron	6113	Ctsh	-1.2959	5.81606e-20
chr8:27120273-27121224	intron	7883	Brf2	-0.991415	6.92802e-20
chr17:81679620-81680048	intron	58553	Slc8a1	-1.17552	8.95794e-20
chr3:28031508-28032305	intron	47736	Pld1	-1.58793	1.15883e-19
chr1:166409001-166410313	intron	171	Pogk	-0.706725	1.54084e-19
chr16:22160972-22163879	intron	873	Igf2bp2	-0.878124	4.24155e-19
chr12:116077173-116078364	promoter-TSS	43	Vipr2	-0.707385	4.40097e-19
chr11:72795267-72796662	promoter-TSS	-126	Cyb5d2	-0.716272	6.9916e-19
chr10:95291137-95292042	intron	32119	Cradd	-1.28005	1.04233e-18
chr2:173250299-173251311	intron	25728	Pmepa1	-0.921459	1.30597e-18
chr1:155205828-155206613	Intergenic	38311	BC034090	-1.0281	1.48546e-18
chr10:79946065-79947078	intron	-13580	Wdr18	-1.11027	2.91584e-18
chr11:57644202-57645731	promoter-TSS	-475	Galnt10	-0.611071	4.40058e-18
chr11:63412328-63413570	Intergenic	280146	Pmp22	-0.955064	4.46341e-18
chr11:73047383-73048527	promoter-TSS	88	Ncbp3	-0.67346	1.00694e-17
chr12:116070732-116071643	Intergenic	-6538	Vipr2	-0.959422	1.18383e-17
chr19:8661777-8662988	intron	952	9830166K06Rik	-0.656457	1.49651e-17
chr17:71782161-71783579	intron	923	Clip4	-1.01142	1.8496e-17
chr9:112179887-112180581	3'	5715	Arpp21	-1.12893	2.28e-17
chr13:76388411-76388746	intron	3618	Mctp1	-0.960854	2.62217e-17
chr8:41039520-41039783	intron	2279	Mtus1	-1.19818	2.86942e-17
chr11:55022623-55023738	intron	10290	Anxa6	-0.77054	4.34767e-17
chr5:130171133-130172655	promoter-TSS	75	Rabgef1	-0.602254	6.22559e-17
chr11:32198545-32199533	intron	1240	Il9r	-0.992331	6.41314e-17
chr19:41263075-41264761	promoter-TSS	86	Tm9sf3	-0.593832	6.70221e-17
chr6:3559986-3560628	intron	61914	Vps50	-1.11276	7.8994e-17
chr3:51073108-51074050	Intergenic	-150868	Noct	-1.1853	1.54286e-16
chr1:167268323-167270009	intron	15961	Uck2	-0.897513	1.63438e-16
chr19:10914195-10915268	intron	5869	Zp1	-1.02454	2.3046e-16
chr12:112808567-112809554	promoter-TSS	86	Clba1	-0.631648	2.35758e-16
chr5:125388832-125390310	intron	446	Ubc	-0.648501	2.91103e-16
chr13:47105652-47106906	promoter-TSS	-58	Dek	-0.633113	4.54001e-16
chr1:170588958-170590426	5'	157	Nos1ap	-0.678913	6.71893e-16
chr6:37418980-37419838	intron	22739	Creb3l2	-1.17776	9.55623e-16
chr18:37751479-37752117	exon	179	Pcdhgb7	-1.0882	1.09786e-15
chr19:41331866-41332719	exon	52809	Pik3ap1	-0.925631	1.21336e-15
chr11:64978466-64979612	promoter-TSS	4	Elac2	-0.598636	1.45144e-15
chr1:167308096-167309114	promoter-TSS	-65	Tmco1	-0.591112	1.53875e-15
chr14:34573040-34573658	intron	15258	Ldb3	-1.21455	1.90646e-15
chr13:106936189-106937463	5'	132	Ipo11	-0.632806	2.30897e-15
chr6:131364431-131364996	TTS	23736	Ybx3	-1.12404	2.40217e-15
chr1:172306097-172306595	Intergenic	-6021	Igsf8	-0.795701	2.52445e-15
chr8:95369366-95370358	intron	17566	Mmp15	-0.927118	2.52537e-15
chr12:109446020-109446721	Intergenic	-6452	Dlk1	-0.810809	4.64095e-15
chr12:112761849-112762548	intron	1544	Pld4	-1.10771	5.11701e-15
chr4:117496407-117497235	5'	231	Rnf220	-0.717657	5.52322e-15
chr11:65787613-65788685	exon	210	Map2k4	-0.667302	5.82426e-15
chr11:68386001-68387468	promoter-TSS	91	Ntn1	-1.03428	6.46371e-15
chr13:107021361-107023127	promoter-TSS	-130	Kif2a	-0.612411	7.00709e-15
chr13:105053776-105054883	5'	600	Rgs7bp	-0.615659	7.62424e-15
chr11:62648216-62649357	promoter-TSS	123	Mmgt2	-0.662207	7.62424e-15
chr19:7416594-7418574	promoter-TSS	-41	2700081O15Rik	-0.709275	8.84716e-15
chr12:112867164-112867677	Intergenic	-6505	Gpr132	-1.43999	1.0512e-14
chr11:62550340-62552026	promoter-TSS	12	Ubb	-0.625962	1.11039e-14
chr11:72206443-72207876	promoter-TSS	322	4933427D14Rik	-0.619986	1.1238e-14
chr11:72214651-72215762	promoter-TSS	69	4930563E22Rik	-0.691674	1.36941e-14
chr14:14348279-14348674	intron	1982	Il3ra	-0.913661	1.38182e-14
chr19:47263572-47264147	3'	9729	Mir6995	-1.10792	2.05549e-14
chr11:57444966-57446046	Intergenic	73138	Fam114a2	-0.834324	2.39825e-14
chr12:113221877-113222601	Intergenic	36336	Tmem121	-0.697823	2.47375e-14
chr10:95398296-95398954	Intergenic	16658	Socs2	-1.22034	3.06162e-14
chr11:58009500-58010711	intron	1042	Larp1	-0.645547	3.32837e-14
chr1:170282217-170283059	intron	5320	Sh2d1b1	-1.38756	3.35149e-14
chr19:40872925-40873749	intron	5021	E030044B06Rik	-1.27938	4.21019e-14
chr1:9876643-9877361	intron	28721	Sgk3	-1.30768	6.13888e-14
chr8:16263791-16264585	intron	-95350	Mir3106	-2.04964	6.4241e-14
chr12:117831295-117832379	Intergenic	-12024	Cdca7l	-0.929466	6.65173e-14
chr7:75686082-75686852	intron	-161871	Klhl25	-0.863755	8.26818e-14
chr13:120258893-120260346	Intergenic	-3475	AF067061	-0.905708	9.23109e-14
chr14:21679565-21680352	intron	34617	Dupd1	-0.749273	1.11148e-13
chr16:14182145-14182802	intron	19199	Nde1	-1.05161	1.20589e-13
chr1:118981870-118983114	intron	28272	Mir6346	-0.639037	1.49273e-13
chr19:21947854-21948568	Intergenic	169871	Cemip2	-0.918242	2.12702e-13
chr16:57336433-57337560	intron	-16280	Filip1l	-0.734781	2.20305e-13
chr18:37694191-37695023	exon	232	Pcdhga5	-0.9012	2.28973e-13
chr12:104242764-104243791	Intergenic	-4618	Serpina3h	-1.03006	2.30614e-13
chr6:128361879-128363387	promoter-TSS	189	Rhno1	-0.608762	3.12278e-13
chr11:64079012-64080134	promoter-TSS	89	2810001G20Rik	-0.59375	3.60544e-13
chr11:73176581-73177889	promoter-TSS	152	Tax1bp3	-0.682629	4.09667e-13
chrX:56481776-56482297	intron	27198	Ints6l	-1.1412	4.29272e-13
chr6:28848958-28849774	intron	-17619	Lrrc4	-1.06758	4.57516e-13
chr12:116619667-116620471	intron	134349	Ptprn2	-0.683094	4.58225e-13
chr11:62878823-62880033	promoter-TSS	-27	Tvp23b	-0.621988	4.90237e-13
chr7:49521806-49523139	intron	114362	Dbx1	-1.09359	6.03446e-13
chr7:30298976-30299737	intron	7662	Clip3	-1.20717	7.39151e-13
chr11:55154730-55155496	Intergenic	-3405	Slc36a3	-0.724145	8.17099e-13
chr8:11506773-11507396	intron	9517	Naxd	-0.932626	8.25687e-13
chr12:118564182-118564964	Intergenic	-34380	D230030E09Rik	-1.0094	8.6798e-13
chr1:170907447-170908749	exon	4843	Fcrlb	-0.786888	8.81166e-13
chr6:128227350-128228056	3'	-43900	9330102E08Rik	-0.747935	8.91372e-13
chr11:64600273-64601142	Intergenic	-164034	F930015N05Rik	-0.589816	9.04699e-13
chr12:108554123-108555686	5'	185	Evl	-0.635474	9.66729e-13
chr2:93552697-93553271	Intergenic	-89450	Alx4	-0.983157	1.13715e-12
chr12:106026688-106027698	intron	1386	Vrk1	-0.710785	1.38117e-12
chr12:24251829-24252851	Intergenic	-155071	9030624G23Rik	-1.146	1.57187e-12
chr1:177489647-177490450	Intergenic	44228	Zbtb18	-0.710131	1.86933e-12
chr11:66905666-66906463	intron	-5926	Pirt	-0.8397	1.93572e-12
chr12:91668265-91669138	intron	-78215	Gtf2a1	-0.620016	2.18307e-12
chr12:102703437-102705805	intron	248	Itpk1	-0.59471	2.4708e-12
chr11:67085269-67085973	intron	7321	Myh3	-0.865561	2.5436e-12
chr2:143862319-143863252	exon	387	Bfsp1	-0.80522	2.58995e-12
chr10:13470273-13470643	intron	3938	Phactr2	-0.984988	3.70826e-12
chr13:106946545-106947555	promoter-TSS	-79	Dimt1	-0.598161	4.02865e-12
chr12:113277484-113278522	Intergenic	92100	Tmem121	-0.673574	4.27974e-12
chr12:108605692-108606507	intron	334	Evl	-1.12976	4.78926e-12
chr11:55032960-55033917	promoter-TSS	32	Anxa6	-0.747941	5.40148e-12
chr12:103367766-103368551	Intergenic	-8735	Otub2	-0.754992	5.56267e-12
chr11:74555763-74556574	intron	2858	Rap1gap2	-0.638555	6.3601e-12
chr5:66363085-66364339	intron	-26047	Apbb2	-1.20903	6.61204e-12
chr4:102516767-102517668	intron	-52842	Pde4b	-0.628135	6.79815e-12
chr12:24096583-24097738	5'	108	9030624G23Rik	-1.44402	7.10143e-12
chr9:112207663-112208382	intron	9238	Arpp21	-0.662859	7.49269e-12
chr7:43554521-43555125	Intergenic	-7547	Zfp658	-1.27722	7.51295e-12
chr11:73198755-73200110	promoter-TSS	-49	Shpk	-0.625052	9.0337e-12
chr1:118968687-118969533	intron	14890	Mir6346	-0.940917	9.80866e-12
chr12:113424265-113425402	Intergenic	-64731	Adam6b	-0.759166	1.23859e-11
chr8:26961247-26962190	Intergenic	-15617	Zfp703	-0.878569	1.38736e-11
chr6:116663989-116664573	intron	9555	Rassf4	-1.83352	1.63299e-11
chr18:23812370-23812967	intron	8699	Mapre2	-1.09929	1.68239e-11
chr12:102364917-102365544	intron	74582	Lgmn	-0.585793	1.7251e-11
chr1:106019591-106020415	intron	29597	Zcchc2	-0.846705	1.812e-11
chr17:71125377-71125866	intron	-57910	Lpin2	-1.02398	2.00396e-11
chr12:117688313-117689126	intron	-155141	Cdca7l	-0.585907	2.12621e-11
chr10:88399177-88399843	intron	20242	Gnptab	-0.942784	2.17963e-11
chr11:74283703-74284779	intron	447	Olfr59	-0.840762	2.31987e-11
chr1:170255187-170255936	non-coding	177	Gm6345	-0.872959	2.46649e-11
chr11:62788913-62789867	promoter-TSS	78	Zfp286	-0.711665	2.90011e-11
chr12:113217766-113218232	Intergenic	32096	Tmem121	-0.756319	3.00924e-11
chr12:105158688-105159570	promoter-TSS	-575	Tcl1b1	-0.74417	3.38281e-11
chr11:72440741-72441781	promoter-TSS	-66	Mybbp1a	-0.673838	3.42823e-11
chr12:109494651-109495518	Intergenic	41630	Dlk1	-0.853766	3.62366e-11
chr11:67965354-67966884	promoter-TSS	-339	Stx8	-0.785839	4.15514e-11
chr11:53350306-53351971	intron	372	Aff4	-0.589289	4.31786e-11
chr17:12780927-12781632	intron	-11574	Igf2r	-0.762719	4.37362e-11
chr11:66984500-66985625	Intergenic	27169	Tmem238l	-0.68777	4.48719e-11
chr11:57582720-57583765	Intergenic	-62199	Galnt10	-0.799619	4.79455e-11
chr17:23869533-23870316	intron	1853	Prss21	-0.855823	4.86966e-11
chr5:147015079-147015796	Intergenic	-51583	Mtif3	-0.725361	5.94303e-11
chr6:39230590-39231081	Intergenic	-24063	Kdm7a	-1.05351	7.10219e-11
chr4:152095876-152097186	promoter-TSS	-188	Plekhg5	-0.614093	7.65686e-11
chr11:75190176-75190853	promoter-TSS	-32	Dph1	-0.629461	7.65686e-11
chr18:74294180-74295286	intron	11633	Cfap53	-0.692445	7.74254e-11
chr12:117255292-117255775	intron	4717	Mir153	-0.705634	8.00716e-11
chr17:23683615-23684314	promoter-TSS	61	Cldn9	-1.22456	8.48587e-11
chr1:165675238-165675680	intron	32635	Rcsd1	-0.938615	9.24676e-11
chr1:166047609-166048815	Intergenic	-45578	Pou2f1	-0.649206	1.03276e-10
chr1:165707235-165708393	intron	280	Rcsd1	-0.615259	1.05254e-10
chr7:25788239-25789139	promoter-TSS	44	Axl	-0.657601	1.09345e-10
chr19:41895558-41896409	exon	169	Rrp12	-0.703606	1.10149e-10
chr4:117484088-117485275	intron	12370	Rnf220	-0.64235	1.22878e-10
chr7:117428773-117429654	intron	48235	Xylt1	-0.768684	1.28995e-10
chr6:108695354-108696480	Intergenic	-34983	0610040F04Rik	-0.691255	1.29469e-10
chr12:116145043-116146143	3'	67867	Vipr2	-0.620489	1.58076e-10
chr13:52572074-52572917	intron	729	Gm2848	-0.826956	1.71048e-10
chr11:74637767-74638907	exon	-11167	Cluh	-0.670098	1.72021e-10
chr4:97531971-97532680	Intergenic	-49617	Nfia	-0.967288	1.80342e-10
chr12:117158977-117160712	intron	-8576	Gm10421	-0.632338	2.14864e-10
chr7:137486001-137486525	Intergenic	48589	Gm12669	-0.921545	2.29187e-10
chr12:116281886-116282539	intron	991	Esyt2	-0.766489	2.45379e-10
chr19:9071218-9072042	intron	16326	Scgb1a1	-0.721046	2.55927e-10
chr17:13668158-13669423	Intergenic	-91750	Afdn	-0.735423	2.63457e-10
chrY:144799-145369	Intergenic	-61066	1700020D14Rik	-1.00775	2.70644e-10
chr10:82866406-82867296	exon	225	Eid3	-0.767019	2.76889e-10
chr19:57112754-57113494	intron	5900	Ablim1	-0.876777	2.84657e-10
chr3:123140925-123141640	intron	94866	Synpo2	-0.99622	2.8567e-10
chr17:8867721-8868261	intron	18006	Pde10a	-0.643867	3.07273e-10
chr19:7240379-7241597	5'	234	Naa40	-0.646646	3.23399e-10
chr12:99264246-99265033	intron	-101832	4930474N09Rik	-0.818801	3.35514e-10
chr6:90781441-90782843	intron	27981	Iqsec1	-0.69691	3.47227e-10
chr11:74634534-74634906	intron	-14784	Cluh	-0.886415	3.47227e-10
chr1:167280078-167280423	intron	4876	Uck2	-0.689158	3.73714e-10
chr10:3891778-3892719	intron	19582	Plekhg1	-0.795953	3.95585e-10
chr11:75164772-75165826	TTS	2853	Hic1	-0.593159	4.61178e-10
chr12:109417364-109418203	Intergenic	-35039	Dlk1	-0.689765	5.01504e-10
chr8:3664366-3665208	promoter-TSS	-975	Mcemp1	-1.05437	5.54341e-10
chr8:25708859-25709681	intron	-10778	Plpp5	-0.977258	5.75708e-10
chr19:10720850-10721624	intron	17737	Cd5	-0.915856	6.23376e-10
chr12:117735913-117736749	intron	-107530	Cdca7l	-0.627085	6.68722e-10
chr12:111159808-111160521	non-coding	-6205	Traf3	-0.797178	7.30533e-10
chr18:12229865-12230549	intron	6179	Npc1	-0.782177	7.5704e-10
chr4:155233849-155234402	Intergenic	-11591	Ski	-0.589479	7.77913e-10
chr11:55204126-55205000	intron	223	Slc36a1	-0.59184	8.88834e-10
chr1:13029187-13029818	Intergenic	-38368	Slco5a1	-0.862154	9.04583e-10
chr8:113656003-113656679	TTS	13128	Syce1l	-0.826689	9.15096e-10
chr11:74664779-74665628	exon	15700	Cluh	-0.903936	9.54335e-10
chrX:170674243-170675672	intron	2314	Asmt	-0.645089	9.83309e-10
chr6:26205578-26206504	Intergenic	274615	Gm20756	-0.932683	9.95776e-10
chr5:125394195-125394682	Intergenic	-4422	Ubc	-0.629007	9.98594e-10
chr19:10740506-10741122	promoter-TSS	-133	A430093F15Rik	-0.947405	1.01989e-09
chr5:142960187-142961550	exon	514	Fscn1	-0.63498	1.02542e-09
chr8:124732513-124733357	3'	10769	Arv1	-0.71048	1.18951e-09
chr1:167337122-167337781	Intergenic	-12539	Aldh9a1	-0.666716	1.26966e-09
chr19:8578212-8579066	Intergenic	-12615	Slc22a8	-0.779603	1.301e-09
chr19:45552198-45552837	3'	8046	Poll	-0.96463	1.32953e-09
chr1:152838000-152838634	3'	38164	Ncf2	-0.82005	1.38757e-09
chr19:11766305-11766933	Intergenic	-3796	Mrpl16	-0.770437	1.55556e-09
chr3:122301183-122301862	Intergenic	-7820	Mir760	-0.820371	1.56753e-09
chr6:117900100-117901123	intron	272	Hnrnpf	-0.583379	1.67636e-09
chr13:47014122-47015171	exon	203	Nhlrc1	-0.589806	1.68176e-09
chr18:70522037-70522705	intron	5585	Mir6357	-0.834175	1.70959e-09
chr16:57550144-57550495	intron	1078	Filip1l	-0.786183	1.75724e-09
chr7:108930066-108930484	promoter-TSS	-117	Nlrp10	-0.704624	2.27621e-09
chr2:117303468-117304832	intron	38727	Rasgrp1	-0.80797	2.31534e-09
chr11:73030674-73031378	intron	12038	Camkk1	-0.779026	2.59728e-09
chr11:45979853-45981186	exon	210	Sox30	-0.588781	2.96353e-09
chrX:135574218-135575196	Intergenic	24070	Nxf7	-0.765526	2.97251e-09
chr12:109402020-109402689	Intergenic	-50468	Dlk1	-0.750613	3.05773e-09
chr11:68399237-68400792	Intergenic	-13189	Ntn1	-0.792952	3.25103e-09
chr13:40873999-40874476	intron	-12520	Gcnt2	-0.766373	3.34103e-09
chr9:32685696-32686352	Intergenic	-10018	Ets1	-0.760452	3.62862e-09
chr2:37758131-37758742	Intergenic	-17812	Crb2	-0.933271	3.69442e-09
chr12:101994644-101995431	intron	19064	Cpsf2	-0.619361	3.74502e-09
chr12:51423148-51423697	intron	45910	Scfd1	-1.0746	3.93224e-09
chr11:94327701-94328823	exon	261	Ankrd40	-0.59719	4.15108e-09
chr12:117930862-117932226	intron	87683	Cdca7l	-0.811521	4.15108e-09
chr11:74575723-74576220	intron	14214	Rap1gap2	-0.721901	4.28039e-09
chr1:191281007-191281687	Intergenic	36784	Nenf	-0.74605	4.4519e-09
chr11:63988983-63989951	intron	25241	9630013K17Rik	-0.597901	4.92469e-09
chr8:10977500-10978171	Intergenic	-30014	9530052E02Rik	-0.785017	5.04617e-09
chr2:150830766-150831563	3'	11405	Abhd12	-0.759924	5.35189e-09
chr8:94781847-94782277	3'	9882	Cx3cl1	-0.769563	5.45429e-09
chr9:113779977-113780609	intron	-13037	Clasp2	-0.821265	5.50699e-09
chr2:94360407-94361009	intron	45981	Ttc17	-0.678049	5.90522e-09
chr3:55780332-55780986	intron	-1851	Mab21l1	-1.00921	6.11151e-09
chr1:167636917-167637536	intron	18962	Rxrg	-0.835044	6.85809e-09
chr19:40728403-40729431	intron	69147	Entpd1	-0.725373	7.64835e-09
chr12:117761592-117762040	Intergenic	-82045	Cdca7l	-0.586082	7.9992e-09
chr13:30629741-30630591	Intergenic	15123	4930519D14Rik	-0.799899	8.36058e-09
chr6:88116359-88117303	Intergenic	-12573	Mir6376	-0.86532	9.05146e-09
chr6:26723703-26724747	Intergenic	792799	Gm20756	-0.741557	9.15899e-09
chr2:38460463-38461473	Intergenic	-50729	Nek6	-0.668431	9.37567e-09
chr11:46449655-46450074	Intergenic	-5066	Havcr2	-0.859687	9.56148e-09
chr12:3236121-3237665	intron	1102	Rab10os	-0.62769	1.01134e-08
chr1:91954725-91955497	intron	153650	Twist2	-1.07969	1.11618e-08
chr6:136661369-136662199	5'	109	Plbd1	-0.585468	1.18286e-08
chr1:156921414-156922196	intron	17582	Ralgps2	-0.800307	1.19266e-08
chr12:100907284-100908710	intron	201	Gpr68	-0.59173	1.20209e-08
chr1:86398181-86398901	Intergenic	-9180	Nmur1	-0.851921	1.2283e-08
chr10:79940775-79941150	intron	13622	Arid3a	-0.817797	1.23562e-08
chr5:8911447-8912001	intron	18003	Abcb4	-0.824005	1.23578e-08
chr9:35543165-35543553	intron	15111	Ddx25	-0.711178	1.24024e-08
chr17:71184336-71185117	intron	749	Lpin2	-0.651987	1.32363e-08
chr19:37692633-37693429	exon	-4777	Cyp26a1	-0.76979	1.36051e-08
chr17:21477580-21478443	Intergenic	-10976	Zfp53	-0.723469	1.45421e-08
chr12:102354165-102355032	intron	70958	Rin3	-0.732291	1.45986e-08
chr11:75137021-75137547	intron	30868	Hic1	-0.65611	1.49292e-08
chr19:12460772-12461170	intron	201	Mpeg1	-0.926629	1.59318e-08
chr4:112288116-112288961	intron	56294	Skint3	-0.616212	1.67497e-08
chr12:112953059-112953603	Intergenic	-11189	Nudt14	-0.79521	1.71803e-08
chr11:72997790-72999286	promoter-TSS	-607	P2rx1	-0.599551	1.73632e-08
chr4:63561983-63562629	intron	2079	Tmem268	-0.647592	1.75317e-08
chr9:100644133-100644709	intron	973	Stag1	-0.588049	1.79217e-08
chr12:113102358-113102799	intron	4301	Mta1	-0.696555	1.91198e-08
chr14:31934069-31935247	Intergenic	-94445	Galnt15	-0.908057	1.93568e-08
chr11:69088044-69089129	promoter-TSS	59	Vamp2	-0.673809	1.97985e-08
chr19:7226320-7227144	3'	-9116	Cox8a	-0.751868	1.98414e-08
chr8:115413990-115414602	Intergenic	292598	Maf	-0.603699	2.07156e-08
chr13:59508570-59509105	intron	35613	Agtpbp1	-0.952173	2.18108e-08
chr9:83616058-83617380	Intergenic	68381	Sh3bgrl2	-0.645922	2.19006e-08
chr2:115777376-115777927	3'	138927	Mir1951	-0.803488	2.27394e-08
chr2:102944021-102944656	Intergenic	-42674	Cd44	-0.611958	2.31114e-08
chr12:116625494-116626183	intron	140119	Ptprn2	-0.949527	2.42549e-08
chr12:112917225-112918569	intron	2644	Mir6941	-0.597666	2.5037e-08
chr1:171122628-171123408	intron	1357	Cfap126	-0.639812	2.54946e-08
chr14:103477202-103478245	Intergenic	-35617	Scel	-0.593021	2.5637e-08
chr14:36868725-36869249	Intergenic	50548	Ccser2	-0.648433	2.72681e-08
chr7:73971848-73972727	intron	41394	St8sia2	-0.626369	2.74039e-08
chr2:19004733-19005435	Intergenic	6765	4930426L09Rik	-0.683417	2.89173e-08
chr1:170576061-170577134	intron	13251	Nos1ap	-0.612802	2.94225e-08
chr2:6546502-6547456	3'	174683	Celf2	-0.832739	3.12482e-08
chr11:73159920-73160865	promoter-TSS	-137	P2rx5	-0.806438	3.28742e-08
chr11:62675475-62676289	Intergenic	27218	Mmgt2	-0.670653	3.44783e-08
chr7:17058060-17058722	intron	-1712	Hif3a	-0.596065	3.4578e-08
chr19:42018961-42019582	intron	-16755	Ankrd2	-1.00138	3.53703e-08
chr2:19630549-19631005	Intergenic	-26954	Otud1	-1.00793	3.55185e-08
chr2:38514469-38514963	intron	2840	Nek6	-0.75598	3.74113e-08
chr11:67454793-67456009	Intergenic	-77597	Gas7	-0.691159	3.8596e-08
chr1:171388571-171389243	promoter-TSS	-53	Arhgap30	-0.851039	3.88487e-08
chr12:113097740-113098340	promoter-TSS	-238	Mta1	-0.587559	4.03799e-08
chr5:107480025-107480665	intron	-17400	A830010M20Rik	-0.815366	4.15336e-08
chrX:94990101-94991246	Intergenic	36008	Spin4	-0.706147	4.22951e-08
chr19:8984288-8984817	Intergenic	-4731	Ahnak	-0.652273	4.30384e-08
chr5:90414735-90415333	Intergenic	-45836	Alb	-0.851392	4.32021e-08
chrX:142305429-142306562	exon	202	Kcne1l	-0.877508	4.36006e-08
chr8:86051819-86052419	intron	211131	Phkb	-0.729448	4.4088e-08
chr7:75638594-75639283	intron	183405	Akap13	-0.648921	4.44791e-08
chr10:4182060-4182779	Intergenic	30700	Gm30570	-0.769951	4.5025e-08
chr15:25363943-25365022	exon	49281	Basp1	-0.870557	4.58193e-08
chr7:68208741-68209533	intron	55096	Pgpep1l	-0.792695	4.68102e-08
chr7:114356424-114356882	intron	58508	4933406I18Rik	-0.935155	4.77587e-08
chr2:18050533-18050959	Intergenic	-2297	Skida1	-0.692472	4.87319e-08
chr6:121077019-121077692	intron	4271	Mical3	-0.630451	5.047e-08
chr4:102656537-102657619	Intergenic	67235	Pde4b	-0.680617	5.10697e-08
chrX:139216731-139217487	promoter-TSS	-57	Pwwp3b	-0.599621	5.23491e-08
chr2:16334909-16335889	Intergenic	-20905	Plxdc2	-0.729212	5.28501e-08
chr1:171345234-171346394	promoter-TSS	139	Pfdn2	-0.592479	5.70459e-08
chr11:74526554-74527188	intron	-4070	Rap1gap2	-0.633544	6.27815e-08
chr4:120882137-120882735	intron	27637	Rims3	-0.768029	6.60408e-08
chr15:89172575-89173420	intron	953	Plxnb2	-0.620119	6.70311e-08
chr9:111311435-111313215	intron	586	Trank1	-0.649551	6.88008e-08
chr4:9131538-9132113	Intergenic	-137467	Clvs1	-0.87409	7.26197e-08
chr6:95552214-95553025	intron	140262	Suclg2	-0.838311	7.35131e-08
chr1:80659491-80660119	intron	5547	Dock10	-0.810126	7.40955e-08
chr2:38541234-38542021	intron	29752	Nek6	-0.711627	7.42777e-08
chr1:45043057-45043864	Intergenic	-268077	Col3a1	-0.885186	7.46469e-08
chr6:127142960-127143552	intron	-6133	9330179D12Rik	-0.649304	7.51079e-08
chr6:117891076-117891869	Intergenic	-8867	Hnrnpf	-0.635533	7.61527e-08
chr14:10534598-10535493	intron	-81588	Fhit	-0.633488	7.66425e-08
chr11:62846751-62848124	exon	315	Fbxw10	-0.668622	7.904e-08
chr17:75472238-75473046	intron	7104	Rasgrp3	-0.670044	7.90737e-08
chr2:152669251-152670105	exon	217	H13	-0.615325	8.05959e-08
chr16:4656045-4656597	intron	16376	Vasn	-0.832754	8.35822e-08
chr5:98033052-98033430	Intergenic	-2224	Antxr2	-0.811605	8.77222e-08
chr11:65794287-65795396	Intergenic	-6483	Map2k4	-0.712078	8.89402e-08
chr13:48668862-48669980	Intergenic	6385	Barx1	-0.702498	8.93019e-08
chr16:29657427-29658327	Intergenic	78543	Opa1	-0.777784	9.13293e-08
chr13:30611941-30612702	Intergenic	-2721	4930519D14Rik	-0.616738	9.68445e-08
chr15:58875801-58876360	3'	3432	Trmt12	-0.874142	9.93602e-08
chr12:113487538-113488344	Intergenic	-1624	Adam6b	-0.677777	1.01822e-07
chr10:125744112-125745323	Intergenic	-221501	Lrig3	-0.690723	1.02943e-07
chr18:75434366-75435082	3'	67359	Smad7	-0.989644	1.04167e-07
chr12:106045805-106046665	intron	9695	Vrk1	-0.699503	1.06578e-07
chr3:59260781-59261185	intron	2002	P2ry12	-0.800703	1.09319e-07
chr7:137534851-137535762	Intergenic	97633	Gm12669	-0.842887	1.10714e-07
chr11:72361554-72362425	promoter-TSS	-108	Tekt1	-0.756217	1.12286e-07
chr11:64516719-64517763	intron	-80567	F930015N05Rik	-0.770818	1.17893e-07
chr12:108178382-108178603	intron	748	Setd3	-0.775561	1.18405e-07
chr1:167802490-167803378	intron	113376	Lmx1a	-0.593281	1.28886e-07
chr16:23984757-23985075	intron	-3633	Bcl6	-0.689357	1.42572e-07
chr12:116280241-116280596	promoter-TSS	-803	Esyt2	-0.703538	1.49308e-07
chr1:157532795-157533631	intron	7043	Sec16b	-0.641047	1.49547e-07
chr6:127565875-127566641	intron	4922	Cracr2a	-0.60628	1.55903e-07
chr11:72501177-72502511	intron	-11924	Spns2	-0.664574	1.56707e-07
chr6:136713968-136714597	intron	-52390	Plbd1	-0.83213	1.5868e-07
chr13:12255935-12256123	intron	2084	Mtr	-0.941853	1.68558e-07
chr2:102136233-102136813	intron	49937	Ldlrad3	-0.797973	1.82351e-07
chr11:72940133-72941195	Intergenic	-20505	Atp2a3	-0.725331	1.85422e-07
chr7:34189206-34189868	intron	7133	Pdcd2l	-1.03174	1.88403e-07
chr8:27115353-27116042	exon	12934	Brf2	-0.678044	1.91571e-07
chr16:11687753-11688634	intron	-91508	4833415N18Rik	-0.75882	2.00003e-07
chr14:50823982-50824786	intron	16468	Parp2	-0.857081	2.04577e-07
chr8:25051774-25053190	intron	-13520	Htra4	-1.38097	2.08854e-07
chr7:96657126-96657835	intron	144068	Gm15413	-0.651116	2.09772e-07
chr12:104190282-104190850	Intergenic	-23888	Serpina3g	-0.793622	2.18155e-07
chr19:41369702-41370480	intron	15011	Pik3ap1	-0.602772	2.21756e-07
chr19:8718397-8718648	intron	-4626	Slc3a2	-0.630012	2.23959e-07
chr7:140908391-140909198	TTS	2774	BC024386	-0.669058	2.24959e-07
chr10:68433976-68434618	intron	107578	Cabcoco1	-0.774006	2.25325e-07
chr8:44506637-44507452	Intergenic	-443163	Fat1	-0.899495	2.28148e-07
chr5:66066939-66067557	intron	30931	Rbm47	-0.68643	2.2886e-07
chr12:113098622-113099240	intron	653	Mta1	-0.781385	2.32199e-07
chr18:37741864-37742586	5'	131	Pcdhgb6	-0.94437	2.32221e-07
chr11:58214626-58215278	promoter-TSS	-25	Irgm2	-0.602738	2.36564e-07
chr13:17836600-17837389	Intergenic	-31898	Cdk13	-0.974696	2.46254e-07
chr11:62538323-62539695	exon	252	Cenpv	-0.624921	2.47152e-07
chr18:64466390-64467067	intron	22369	Fech	-0.993717	2.55159e-07
chr6:137570543-137571322	promoter-TSS	76	Eps8	-0.678328	2.56749e-07
chr12:33016902-33017642	Intergenic	63086	Sypl	-0.734222	2.58395e-07
chr19:8569298-8569911	Intergenic	-21649	Slc22a8	-0.850882	2.61669e-07
chr8:117340211-117340694	intron	-8717	Cmip	-0.653191	2.64369e-07
chr12:113220422-113220844	Intergenic	34730	Tmem121	-0.652526	2.76046e-07
chr5:45674933-45675595	intron	5339	Ncapg	-0.678369	2.83534e-07
chr12:112897431-112898245	Intergenic	22703	Mir6941	-0.872931	3.00403e-07
chr12:44208168-44209275	intron	1346	Dnajb9	-0.661013	3.09311e-07
chr11:57899179-57899993	Intergenic	-67439	Hand1	-0.630642	3.35928e-07
chr13:116221518-116222274	Intergenic	87792	Isl1	-0.765253	3.53004e-07
chr10:5594538-5594956	intron	1019	Myct1	-0.635935	3.58434e-07
chr10:77182760-77183510	Intergenic	-16605	Col18a1	-0.796126	3.62749e-07
chr10:14186214-14187086	Intergenic	220271	Hivep2	-0.65386	3.68323e-07
chr4:99019417-99020117	intron	-11187	Angptl3	-0.798607	3.92835e-07
chr19:40647242-40648025	intron	-12136	Entpd1	-0.65279	4.02432e-07
chr10:12941106-12941927	exon	-18390	B230208H11Rik	-0.953293	4.05343e-07
chr12:105935334-105935833	Intergenic	-74679	Vrk1	-0.79471	4.10063e-07
chr4:122923813-122924270	Intergenic	37146	Mfsd2a	-0.761662	4.11472e-07
chr4:100051783-100052765	Intergenic	-43517	Ror1	-0.591868	4.15105e-07
chr12:115193425-115194133	Intergenic	502015	Mir6388	-0.65966	4.35267e-07
chr19:37436488-37436855	intron	1831	Hhex	-0.685552	4.39964e-07
chr11:73001092-73001363	intron	2083	P2rx1	-0.732688	4.70339e-07
chr5:52016894-52017535	Intergenic	118802	Mir6417	-0.891715	4.89039e-07
chr12:102698078-102698983	intron	6338	Itpk1	-0.645717	4.9561e-07
chr13:46668976-46670196	promoter-TSS	64	Fam8a1	-0.584341	5.14024e-07
chr8:45367014-45367519	intron	15024	Fam149a	-1.01112	5.30079e-07
chr10:8777472-8778236	intron	108216	Sash1	-0.728547	5.75811e-07
chr12:55019308-55019934	Intergenic	-33285	Baz1a	-0.916063	6.04604e-07
chr18:68159719-68160766	intron	-67703	Ldlrad4	-0.641116	6.12693e-07
chr5:149320343-149321326	Intergenic	55831	Alox5ap	-0.790072	6.5137e-07
chr12:96763214-96764100	Intergenic	-716435	1700019M22Rik	-0.788145	6.51934e-07
chr12:116282721-116283333	intron	1805	Esyt2	-0.74034	6.68912e-07
chr3:101562780-101563307	Intergenic	41663	Atp1a1	-0.755321	6.74495e-07
chr11:73325863-73326947	Intergenic	-1768	Aspa	-0.613943	6.78686e-07
chr4:40844002-40845124	intron	5575	Mir5123	-0.585626	6.82952e-07
chr5:147363083-147363448	intron	37223	Flt3	-0.889204	7.00264e-07
chrX:166328672-166329512	intron	-15461	Gpm6b	-0.918216	7.43832e-07
chr1:170862800-170863615	intron	4563	Atf6	-0.676854	7.52524e-07
chr5:24729689-24731435	5'	118	Wdr86	-0.593243	7.57418e-07
chr2:158257940-158259147	intron	303	Bpi	-0.629845	7.68757e-07
chr2:172437243-172437867	Intergenic	-3023	Rtf2	-0.807612	7.71535e-07
chr11:55383377-55384062	Intergenic	36360	Sparc	-0.740808	8.5016e-07
chr12:113163372-113163912	3'	7221	Tedc1	-0.660811	8.52103e-07
chr6:124425087-124425983	Intergenic	-9680	Pex5	-0.637075	8.65679e-07
chr7:74697429-74698462	Intergenic	-143166	Slco3a1	-0.651466	9.11773e-07
chr16:73874849-73875701	Intergenic	466792	Mir691	-0.674725	9.11773e-07
chr12:112822973-112823717	intron	6044	Cdca4	-0.742556	9.12588e-07
chr8:117257162-117257722	intron	423	Cmip	-0.715648	9.26517e-07
chr17:43046115-43046839	intron	29922	Tnfrsf21	-0.830339	9.34357e-07
chr11:73006425-73007017	intron	7576	P2rx1	-0.756117	9.53212e-07
chr1:168391846-168392713	intron	39889	Pbx1	-0.637616	9.63269e-07
chr12:113119176-113119976	intron	-20660	Crip2	-0.604632	9.81152e-07
chr3:105910498-105911134	intron	6395	Adora3	-0.644291	1.01693e-06
chr14:50997124-50997602	Intergenic	-10388	Rnase10	-0.682888	1.04506e-06
chr14:70530375-70531274	promoter-TSS	4	Lgi3	-0.589318	1.04969e-06
chr5:107110577-107111516	intron	146486	Cdc7	-0.701309	1.05744e-06
chr7:118981324-118981823	intron	13637	Gprc5b	-0.945714	1.0937e-06
chr6:94857905-94858760	Intergenic	-85501	4930511E03Rik	-0.790275	1.11126e-06
chr5:125215623-125216487	Intergenic	-36841	Ncor2	-0.671623	1.12696e-06
chr12:100937352-100938076	intron	-29516	Gpr68	-0.828097	1.1489e-06
chr9:110352037-110352688	intron	19007	Scap	-0.710341	1.15024e-06
chr10:110918550-110919368	Intergenic	-1217	Csrp2	-0.731954	1.15323e-06
chr1:167369649-167370423	Intergenic	20045	Aldh9a1	-0.642407	1.16017e-06
chr14:48202112-48203112	intron	3896	Gm6498	-0.607046	1.16054e-06
chr5:115628138-115628572	Intergenic	3461	1110006O24Rik	-0.780099	1.16806e-06
chr4:8911236-8911827	Intergenic	160208	Chd7	-0.631894	1.16834e-06
chr8:46920885-46921851	Intergenic	-65519	Enpp6	-0.653005	1.18046e-06
chr18:39140483-39141254	intron	147724	Arhgap26	-0.643544	1.22234e-06
chr19:42255745-42256401	5'	334	Golga7b	-0.623513	1.22327e-06
chr12:9006984-9007692	intron	-22659	Ttc32	-0.816011	1.26063e-06
chr5:149017614-149018064	Intergenic	10877	Gm15408	-0.62221	1.2612e-06
chr9:113742575-113742800	intron	1215	Clasp2	-0.693386	1.297e-06
chr10:111177804-111178405	intron	-7525	Mir12180	-0.775022	1.297e-06
chr17:10317845-10318543	intron	1167	Qk	-0.625636	1.30919e-06
chr16:38701485-38702306	intron	11139	Arhgap31	-0.696959	1.31478e-06
chr15:64075395-64076224	Intergenic	-15362	Fam49b	-0.788845	1.33819e-06
chr11:58097630-58098625	intron	4922	Cnot8	-0.703508	1.33853e-06
chr2:13558516-13559253	Intergenic	-14221	Trdmt1	-0.686097	1.3411e-06
chr1:193513700-193514796	Intergenic	-6718	Mir205	-0.637974	1.36526e-06
chr19:40962807-40963524	intron	31055	Blnk	-0.675893	1.38061e-06
chr4:59040506-59041001	intron	5598	Gng10	-0.660236	1.43012e-06
chr16:44496881-44497453	intron	60962	Mir3081	-0.735554	1.44538e-06
chr5:117383056-117383676	intron	5657	Rfc5	-0.803953	1.46213e-06
chr13:106638686-106639671	Intergenic	297779	Ipo11	-0.643615	1.6658e-06
chr13:5888100-5889027	Intergenic	27075	Klf6	-0.66034	1.66609e-06
chr2:138412227-138412983	Intergenic	134112	Btbd3	-0.762628	1.69132e-06
chr6:22390425-22391367	Intergenic	-34815	Fam3c	-0.671418	1.71207e-06
chr6:128334358-128335027	intron	21158	Tulp3	-0.668703	1.75226e-06
chr2:5930433-5931486	exon	11832	Dhtkd1	-1.00495	1.75364e-06
chrX:159508541-159509554	Intergenic	-23620	Bclaf3	-0.848393	1.78311e-06
chr11:49837488-49838283	3'	-8865	Mapk9	-0.833368	1.79775e-06
chrY:258895-259565	Intergenic	53080	Gm29089	-1.09256	1.83129e-06
chr10:60284133-60285275	intron	243	Psap	-0.600803	1.84044e-06
chr7:43407671-43408604	promoter-TSS	-142	Siglecg	-0.650713	1.84184e-06
chr5:3460730-3461657	intron	-82639	Fam133b	-0.721084	1.85095e-06
chr19:41445471-41446292	Intergenic	-36800	Lcor	-0.871768	1.86032e-06
chr8:115709303-115709721	Intergenic	-2618	Maf	-0.648223	1.87631e-06
chr4:33549511-33550426	Intergenic	111888	Mir8118	-0.699483	1.90786e-06
chr11:64718546-64719204	Intergenic	-260160	Elac2	-0.640362	1.91106e-06
chr3:108900064-108900932	Intergenic	-10490	Fndc7	-0.772272	1.93905e-06
chr11:72537993-72538787	exon	11856	Spns3	-0.862729	1.95536e-06
chr11:32195635-32196544	intron	4189	Il9r	-0.927743	1.95893e-06
chr8:47287317-47288177	intron	1655	Stox2	-0.682078	2.02821e-06
chr8:88635527-88636320	intron	204	Snx20	-0.716006	2.03518e-06
chr2:34790160-34790852	exon	9406	Rabepk	-0.58608	2.06095e-06
chr15:75856739-75857748	Intergenic	-5095	Gsdmd	-0.77077	2.08478e-06
chr5:96979745-96980598	Intergenic	-17517	Bmp2k	-0.618699	2.11653e-06
chr8:111561742-111562221	intron	23639	Znrf1	-0.592186	2.11696e-06
chr3:32714847-32715792	intron	6774	Actl6a	-0.956298	2.13632e-06
chr1:14661497-14662577	Intergenic	93929	Msc	-0.608537	2.28347e-06
chr7:17007404-17007689	intron	13645	Ccdc8	-0.585364	2.32713e-06
chr7:75699633-75700266	intron	-148388	Klhl25	-0.641635	2.33282e-06
chr14:33149357-33150039	intron	35368	Wdfy4	-0.745073	2.3453e-06
chr19:58119528-58120439	intron	68817	Mir5623	-0.785345	2.35731e-06
chr16:33829552-33830632	intron	427	Itgb5	-0.647588	2.36492e-06
chr1:74001400-74001921	intron	122887	Tns1	-0.675382	2.39159e-06
chr1:165735983-165736836	Intergenic	-27348	Creg1	-0.58454	2.41114e-06
chr11:57726960-57727978	intron	73998	2010001A14Rik	-0.583727	2.52951e-06
chr11:62745997-62746728	Intergenic	-17270	Zfp287	-0.609655	2.65132e-06
chr7:103762070-103762704	Intergenic	-5037	Olfr630	-0.727875	2.80601e-06
chr4:35096085-35096541	intron	-55742	Ifnk	-0.660263	2.82517e-06
chr16:11685388-11686631	intron	-93692	4833415N18Rik	-0.613373	2.84793e-06
chr12:117427158-117427860	Intergenic	-88970	Rapgef5	-0.684438	2.85161e-06
chr14:54713960-54715029	Intergenic	-2321	Cebpe	-0.694818	2.8976e-06
chr19:36903956-36904819	Intergenic	15211	Fgfbp3	-0.627867	2.90733e-06
chr5:88933873-88935029	intron	47191	Slc4a4	-0.681343	2.91543e-06
chr11:62549790-62550170	Intergenic	-1191	Ubb	-0.636861	2.92785e-06
chr2:17853743-17854565	Intergenic	-123020	Nebl	-0.842174	2.94963e-06
chr17:83846261-83846689	intron	315	Haao	-0.980909	3.02484e-06
chr5:151733673-151734655	Intergenic	-82956	Rfc3	-0.743675	3.08392e-06
chr8:79059274-79059899	intron	31150	Zfp827	-0.831846	3.08392e-06
chr13:20107811-20108434	intron	17616	Elmo1	-0.699545	3.0993e-06
chr7:142442548-142443135	intron	1026	Tnni2	-0.59017	3.12169e-06
chr14:121915656-121916778	promoter-TSS	-329	Gpr18	-0.638863	3.1223e-06
chr11:45884070-45884419	intron	32276	Clint1	-0.751877	3.19911e-06
chr7:73572433-73573095	Intergenic	-14369	1810026B05Rik	-0.906823	3.26347e-06
chr4:97900301-97901102	intron	123076	Nfia	-0.735053	3.27786e-06
chr11:62574185-62574684	promoter-TSS	-51	Trpv2	-0.713655	3.30591e-06
chr12:118529566-118530959	promoter-TSS	-70	D230030E09Rik	-0.589618	3.40014e-06
chr15:31425995-31426713	Intergenic	27335	Ropn1l	-0.635428	3.46409e-06
chr14:101615920-101617156	Intergenic	-7347	Tbc1d4	-0.782223	3.53505e-06
chr2:26513230-26513825	Intergenic	9601	Gm35978	-0.795632	3.60715e-06
chr18:80712365-80713258	5'	259	Nfatc1	-0.68415	3.67241e-06
chr11:82541652-82542435	Intergenic	-91309	Gm11426	-0.61196	3.6904e-06
chr9:7785578-7786287	intron	1543	Mir5618	-0.657585	3.70488e-06
chr12:116202313-116203104	Intergenic	60316	Wdr60	-0.647513	3.81182e-06
chr13:52793404-52794118	Intergenic	-36556	BB123696	-0.611795	3.87761e-06
chr7:112467600-112468046	intron	40117	Parva	-0.729822	4.04341e-06
chr19:38944450-38945239	intron	13855	Hells	-0.716962	4.16358e-06
chr17:73197567-73198235	intron	89916	Lclat1	-0.904444	4.16524e-06
chr10:25318099-25318748	Intergenic	-19261	Akap7	-0.737423	4.18907e-06
chr1:75399644-75400483	promoter-TSS	-21	Speg	-0.626518	4.22225e-06
chr14:25530137-25530722	intron	-4009	Mir3075	-0.718525	4.36941e-06
chr19:40693075-40693987	intron	33761	Entpd1	-0.602724	4.47843e-06
chr6:135228294-135228967	intron	19253	Gsg1	-0.897347	4.49906e-06
chr3:59210621-59211222	promoter-TSS	-40	P2ry13	-0.597528	4.53025e-06
chr8:10538244-10538831	intron	343916	B930025P03Rik	-0.842057	4.58975e-06
chr17:46083960-46084639	Intergenic	-26704	Mrps18a	-0.678824	4.703e-06
chr13:48871046-48871792	promoter-TSS	-534	Phf2	-0.64708	4.70425e-06
chr11:51643771-51644863	exon	-6637	D930048N14Rik	-1.34569	4.85264e-06
chr6:136413628-136414535	intron	1487	E330021D16Rik	-0.606351	4.87756e-06
chr6:128629896-128630752	Intergenic	-7390	Klrb1a	-0.595131	5.04343e-06
chr18:37998266-37999068	intron	302	Arap3	-0.67607	5.09089e-06
chr4:9682359-9683129	Intergenic	-13400	Asph	-0.69518	5.12091e-06
chr19:58376454-58377453	intron	78444	Gfra1	-0.652407	5.14812e-06
chr18:75369244-75369453	exon	1984	Smad7	-0.665621	5.20248e-06
chr5:92103059-92103349	intron	-19460	G3bp2	-0.82551	5.37821e-06
chr14:67712319-67713208	intron	2846	Cdca2	-0.69947	5.39243e-06
chr18:47646562-47647521	intron	109307	Gm5095	-0.835353	5.41842e-06
chr12:117425045-117425854	Intergenic	-88438	Gm5441	-0.718278	5.52697e-06
chr11:65852041-65852422	intron	44267	Zkscan6	-0.761554	5.58764e-06
chr1:13256000-13256765	intron	116046	Ncoa2	-0.844978	5.69948e-06
chr15:91327687-91328227	intron	-135950	Abcd2	-0.781007	5.709e-06
chr11:68199478-68200280	intron	-21013	Mir6406	-0.614169	5.77039e-06
chr9:106368897-106369301	exon	467	Dusp7	-0.597122	5.85028e-06
chr17:83847834-83848298	Intergenic	-1276	Haao	-0.709418	5.85656e-06
chr11:90380084-90380401	intron	10674	Hlf	-0.645508	5.86538e-06
chr4:150120254-150120946	intron	1256	Slc2a5	-0.711559	5.91941e-06
chr9:110706821-110707151	intron	35624	Pth1r	-0.719995	6.23719e-06
chr2:178256329-178257649	intron	63905	Phactr3	-0.637282	6.44834e-06
chr17:47768495-47769300	intron	-16846	Tfeb	-0.727041	6.45153e-06
chr12:117619423-117620088	intron	103277	Rapgef5	-0.645159	6.52154e-06
chr13:105047194-105047810	intron	7428	Rgs7bp	-0.672352	6.55928e-06
chr12:102712967-102713815	Intergenic	-8522	Itpk1	-0.622951	6.58787e-06
chr16:5210392-5210814	Intergenic	5271	Mir6364	-1.09005	6.64767e-06
chr2:22748008-22748546	Intergenic	-26050	Apbb1ip	-0.709815	6.82634e-06
chr7:4690359-4691859	exon	181	Brsk1	-0.601654	6.90149e-06
chr14:15075939-15076646	Intergenic	255478	Nek10	-0.592377	6.94989e-06
chr13:46904653-46905617	intron	24583	Kif13a	-0.593615	7.1021e-06
chr8:110630551-110631160	intron	12289	Vac14	-0.619865	7.23877e-06
chr19:43494995-43496251	3'	28982	Got1	-0.640845	7.36283e-06
chr5:127321320-127321972	intron	-40023	Tmem132cos	-0.710709	7.83636e-06
chr2:9965518-9966105	intron	59663	Gm13262	-0.665757	7.8938e-06
chr3:107260861-107261853	Intergenic	-17501	Lamtor5	-0.614549	8.47223e-06
chr10:84549675-84550588	intron	3206	Platr7	-0.666174	8.5167e-06
chr14:122255388-122256403	intron	-22258	1700108J01Rik	-0.604611	8.75034e-06
chr17:72179452-72180239	intron	397899	Clip4	-0.666491	8.8362e-06
chr5:92811074-92811525	intron	1918	Shroom3	-0.642045	9.02267e-06
chr11:74619049-74619491	promoter-TSS	-335	Ccdc92b	-0.61827	9.71331e-06
chr15:86363612-86364386	intron	86324	Tbc1d22a	-0.873997	9.89847e-06
chr6:126848661-126849571	promoter-TSS	28	Ndufa9	-0.695733	9.97294e-06
chr19:9942668-9943541	Intergenic	-37495	Fth1	-0.602113	1.01434e-05
chr4:123025560-123026916	intron	9645	Trit1	-0.720454	1.03967e-05
chr4:151994739-151995055	intron	1282	Phf13	-0.788378	1.05398e-05
chr2:61387001-61387798	Intergenic	-191186	Tank	-0.9085	1.06838e-05
chr8:77120750-77121758	intron	218924	Nr3c2	-0.662378	1.08462e-05
chr15:27671601-27672254	intron	9614	Otulinl	-0.749543	1.09088e-05
chr7:83061764-83062536	Intergenic	-86320	A530021J07Rik	-0.673287	1.09965e-05
chr6:120154801-120155256	intron	-38794	Ninj2	-0.630873	1.10838e-05
chr5:110584935-110585595	intron	-18240	Galnt9	-0.690234	1.21253e-05
chr5:113164612-113165412	Intergenic	-1699	2900026A02Rik	-0.998465	1.22179e-05
chr11:72266161-72267373	promoter-TSS	-77	1700051A21Rik	-0.5897	1.24517e-05
chr5:149831081-149832069	Intergenic	-16172	4930500F04Rik	-0.599952	1.25608e-05
chr6:127239633-127240570	Intergenic	67865	Gm38404	-0.790153	1.29229e-05
chr7:142534557-142535340	intron	1917	Mrpl23	-0.586156	1.31379e-05
chr6:134796385-134796671	non-coding	878	1700055D16Rik	-0.739141	1.31479e-05
chr7:119744243-119744933	Intergenic	4678	Ppp1ccb	-0.632295	1.36154e-05
chr10:117860697-117861334	Intergenic	-15042	Rap1b	-0.604871	1.37395e-05
chr3:121469052-121469711	intron	42841	Cnn3	-0.671797	1.37629e-05
chr11:57627162-57627889	intron	-17916	Galnt10	-0.693582	1.38107e-05
chr17:13572905-13573500	Intergenic	-19109	2700054A10Rik	-0.721445	1.3853e-05
chr3:127749269-127750645	intron	30570	Alpk1	-0.736738	1.38597e-05
chr12:109971201-109972048	Intergenic	186448	3110009F21Rik	-0.746319	1.3868e-05
chr6:136946303-136946580	Intergenic	-4543	Arhgdib	-0.724469	1.42417e-05
chr7:27545034-27545371	5'	8015	Pld3	-0.667997	1.42879e-05
chr19:16252548-16253420	intron	62020	Mir496b	-0.588354	1.45253e-05
chr5:20455855-20456795	intron	425799	Phtf2	-0.586703	1.57994e-05
chr16:52303226-52303868	intron	149534	Alcam	-0.831406	1.60378e-05
chr8:115555298-115556077	Intergenic	151206	Maf	-0.827461	1.61382e-05
chr11:48900840-48901414	intron	1025	Gm5431	-0.750826	1.61698e-05
chr7:118777458-118778122	intron	37519	Vps35l	-0.747234	1.66158e-05
chr19:53869585-53870402	Intergenic	-22237	Pdcd4	-0.672365	1.67055e-05
chr1:155283661-155284361	intron	-39479	BC034090	-0.858016	1.70052e-05
chr3:51938896-51939519	intron	165798	Maml3	-0.702423	1.76164e-05
chr11:53617084-53617707	promoter-TSS	-58	Il4	-0.717125	1.77215e-05
chr16:49818594-49819135	Intergenic	-36789	Cd47	-0.658775	1.79674e-05
chr12:118849587-118850005	exon	3467	Sp8	-0.61626	1.8394e-05
chr4:150757503-150758869	Intergenic	39766	Mir12196	-0.584884	1.91423e-05
chr11:57651302-57652057	intron	-2186	4933424L21Rik	-0.587679	1.93545e-05
chr13:51636736-51637497	Intergenic	-8115	Cks2	-0.715486	1.96308e-05
chr19:40678566-40679305	intron	19166	Entpd1	-0.799803	1.9826e-05
chr11:62646072-62646746	intron	1640	Lrrc75a	-0.64833	2.08987e-05
chrX:36803275-36803547	Intergenic	7814	Slc25a5	-0.679317	2.12651e-05
chr12:100936097-100936605	intron	-28153	Gpr68	-0.594404	2.12656e-05
chr1:180922076-180922673	Intergenic	-12647	Lefty1	-0.599272	2.12656e-05
chr5:110447725-110448068	exon	606	Fbrsl1	-0.735916	2.12698e-05
chr7:45238623-45239515	promoter-TSS	46	Cd37	-0.706348	2.1409e-05
chr12:105027506-105028058	Intergenic	3359	Mir3069	-0.614488	2.23984e-05
chr11:75282275-75283187	Intergenic	65652	Rpa1	-0.681946	2.2505e-05
chr17:23966664-23967351	Intergenic	8222	Prss30	-0.868205	2.285e-05
chr16:90198937-90199524	Intergenic	-21531	Sod1	-0.601996	2.31418e-05
chr15:5302297-5302858	Intergenic	-58391	Ptger4	-0.755742	2.35844e-05
chr11:71991562-71991853	Intergenic	45801	Aipl1	-0.593688	2.37164e-05
chr9:14724856-14725483	intron	-6783	Piwil4	-0.841206	2.39734e-05
chr3:108865028-108865907	intron	24540	Fndc7	-0.64772	2.4116e-05
chr17:84633246-84634147	intron	7222	Dync2li1	-0.591998	2.65485e-05
chr12:116169492-116170494	Intergenic	92267	Vipr2	-0.655003	2.68863e-05
chr9:104039555-104040457	intron	23115	Uba5	-0.603459	2.70448e-05
chr1:119025619-119026581	intron	27519	Gli2	-0.646156	2.70829e-05
chr2:173257411-173258143	intron	18756	Pmepa1	-0.630005	2.71198e-05
chr1:172368716-172369403	exon	-7471	Pigm	-0.645548	2.71482e-05
chr12:33008286-33009083	Intergenic	54499	Sypl	-0.670403	2.73988e-05
chr1:169928190-169929011	promoter-TSS	-338	Ccdc190	-0.662219	2.80175e-05
chr1:80401814-80402536	Intergenic	-43757	1700016L21Rik	-0.606375	2.81544e-05
chr1:155741973-155743315	promoter-TSS	-617	Lhx4	-0.604281	2.83661e-05
chr3:8973784-8974146	intron	-9819	Tpd52	-0.624983	2.90286e-05
chr15:12479156-12479808	intron	157986	Golph3	-0.659483	2.91473e-05
chr11:83066678-83067533	intron	1994	Slfn2	-0.66536	2.92703e-05
chr3:65950148-65950769	intron	7790	Ccnl1	-0.618171	2.95642e-05
chr8:127979077-127979811	Intergenic	298781	Mir21c	-0.642849	2.97735e-05
chr16:55820226-55820465	intron	1792	Nfkbiz	-0.682079	2.98981e-05
chr1:172053476-172054590	exon	3563	Nhlh1	-0.591522	3.04339e-05
chr12:112875632-112875907	Intergenic	-14854	Gpr132	-0.601471	3.04865e-05
chr4:63429635-63430297	intron	-26521	Akna	-0.705348	3.09501e-05
chr2:118711062-118711535	intron	-7336	Ankrd63	-0.892569	3.28797e-05
chr9:97847829-97848710	intron	-155150	4921534H16Rik	-0.619942	3.32169e-05
chr19:20706667-20707473	intron	20486	Aldh1a7	-0.630913	3.35962e-05
chr6:112953873-112954290	Intergenic	-6816	Srgap3	-0.799409	3.4253e-05
chr4:125007084-125007893	intron	21059	Rspo1	-0.622095	3.45111e-05
chr12:113216006-113216242	Intergenic	30221	Tmem121	-0.760488	3.46481e-05
chr5:54025497-54026155	intron	27303	Stim2	-0.604438	3.55962e-05
chr4:123239213-123240217	intron	6159	Heyl	-0.60676	3.57645e-05
chr1:88275262-88275856	intron	1998	A730008H23Rik	-0.643724	3.6281e-05
chr4:35034544-35035411	intron	-117077	Ifnk	-0.585843	3.71326e-05
chr18:77797155-77797605	promoter-TSS	-990	F830208F22Rik	-0.73945	3.76925e-05
chr3:82876071-82876866	promoter-TSS	14	Rbm46	-0.703195	3.80305e-05
chr6:122556845-122557543	intron	3385	Aicda	-0.611856	3.86736e-05
chr18:37720196-37720889	5'	167	Pcdhgb4	-0.866083	4.0201e-05
chr13:62812376-62813571	Intergenic	-27166	Gm5141	-0.620604	4.04903e-05
chr18:80416496-80417262	intron	-52625	Kcng2	-0.649176	4.12746e-05
chr1:167246318-167246822	intron	38557	Uck2	-0.685141	4.14095e-05
chr4:108383030-108383905	5'	187	Shisal2a	-0.649774	4.17818e-05
chr1:64533461-64533791	intron	822	Creb1	-0.594778	4.1953e-05
chr13:53024269-53024897	Intergenic	-43544	Nfil3	-0.635688	4.43931e-05
chr6:97463664-97464757	intron	-4925	Frmd4b	-0.584177	4.53413e-05
chr13:43295268-43296409	intron	8333	Gfod1	-0.609191	4.56134e-05
chr11:70803573-70804175	intron	8687	Scimp	-0.687072	4.6199e-05
chr9:110856715-110857617	promoter-TSS	-801	Prss50	-0.685187	4.64634e-05
chr4:3913360-3913950	intron	24750	Plag1	-0.632543	4.7857e-05
chr4:139199614-139200244	intron	5818	Capzb	-0.601165	4.79727e-05
chr11:68261107-68261802	intron	40563	Mir6406	-0.745366	4.86195e-05
chr4:93510774-93511348	Intergenic	-175550	Tusc1	-0.725771	4.91513e-05
chr3:145599557-145599858	intron	23492	Znhit6	-0.642887	4.9751e-05
chr2:85137505-85138458	3'	1622	Aplnr	-0.761089	5.15818e-05
chr13:52614814-52615383	intron	18217	Syk	-0.71251	5.23e-05
chr7:81863185-81863529	intron	670	Tm6sf1	-0.659277	5.50222e-05
chr1:13152877-13153635	intron	-26093	Prdm14	-0.632651	5.52468e-05
chr3:126696618-126696902	intron	99809	Camk2d	-0.621806	5.6199e-05
chr12:113427254-113427797	Intergenic	-62039	Adam6b	-0.608628	5.66088e-05
chr10:10487328-10488544	Intergenic	-15537	Adgb	-0.631599	5.97292e-05
chr13:76393143-76393581	intron	8401	Mctp1	-0.616103	6.05861e-05
chr7:75717138-75717889	intron	-130824	Klhl25	-0.597074	6.12935e-05
chr19:7436172-7436912	intron	13969	Mir6991	-0.611545	6.14635e-05
chr4:32656608-32657769	promoter-TSS	70	Mdn1	-0.596462	6.30561e-05
chr10:3863260-3864022	intron	-9026	Plekhg1	-0.721417	6.36365e-05
chr1:155028443-155029668	Intergenic	54208	Gm9530	-0.592605	6.36587e-05
chr16:76537913-76538627	Intergenic	-10525	Gm30726	-0.904675	6.37571e-05
chr1:172046570-172047526	Intergenic	10548	Nhlh1	-0.599156	6.48613e-05
chr8:119825817-119826750	intron	14295	Cotl1	-0.583406	6.55686e-05
chr14:18186683-18187541	Intergenic	51994	Nr1d2	-0.653018	6.57075e-05
chr10:5322542-5322985	intron	-128057	Syne1	-0.644037	6.5953e-05
chr14:117710436-117711229	intron	243014	Mir6239	-0.612055	6.65838e-05
chr16:29995624-29996746	Intergenic	-12482	4632428C04Rik	-0.611582	6.89409e-05
chr2:36272221-36273120	Intergenic	42245	Ptgs1	-0.90423	6.91596e-05
chr12:85624211-85625089	intron	24632	Jdp2	-0.596699	7.07627e-05
chr2:172851607-172852362	Intergenic	88336	Bmp7	-0.625639	7.13893e-05
chr17:62862362-62863039	intron	18616	Efna5	-0.70763	7.17187e-05
chr1:64925630-64926232	intron	30893	Plekhm3	-0.664096	7.21042e-05
chr2:93167036-93167532	Intergenic	-20264	Trp53i11	-0.619245	7.21523e-05
chr19:10639984-10640836	intron	6177	Vwce	-0.59268	7.31887e-05
chr4:152030046-152030340	intron	-2522	Zbtb48	-0.613856	7.43755e-05
chr11:57913339-57913872	Intergenic	-81459	Hand1	-0.637102	7.77357e-05
chr16:22115923-22116516	intron	47079	Igf2bp2	-0.632071	7.99789e-05
chr10:39386114-39386707	intron	16612	Fyn	-0.717447	8.08832e-05
chr11:57934236-57934924	Intergenic	-74484	Larp1	-0.63422	8.25892e-05
chr1:166244109-166244861	Intergenic	-5741	Mael	-0.662517	8.36187e-05
chr12:117744807-117745601	intron	-98657	Cdca7l	-0.616883	8.61719e-05
chr6:42353301-42353496	intron	3571	Zyx	-0.607769	8.67849e-05
chr11:76587655-76588463	Intergenic	-10320	Abr	-0.698603	8.74119e-05
chr10:39541899-39542487	intron	-70741	Traf3ip2	-0.606892	8.74351e-05
chr19:10580794-10581072	intron	3485	Cyb561a3	-0.679931	8.7507e-05
chr18:20816445-20817176	TTS	-70407	B4galt6	-0.799172	8.92406e-05
chr11:71230467-71231101	promoter-TSS	-51	Nlrp1b	-0.640534	8.95068e-05
chr12:111093762-111094571	intron	54800	Rcor1	-0.585249	9.00381e-05
chr12:119313095-119313759	Intergenic	-75151	Itgb8	-0.768696	9.3612e-05
chr14:57356922-57357397	intron	41323	Cryl1	-0.692512	9.67322e-05
chr2:122426213-122426869	Intergenic	-14279	Slc28a2	-0.755232	9.86786e-05
chr7:30176245-30176966	intron	6731	Gm5113	-0.616919	9.88355e-05
chr2:11739556-11740110	Intergenic	34121	Il15ra	-0.635519	9.94489e-05
chr2:84531114-84531923	Intergenic	-24646	Gm13710	-0.631008	0.000100633
chr19:10258269-10259075	intron	-17924	Myrf	-0.605012	0.000101622
chr1:191197983-191198556	Intergenic	-14937	Atf3	-0.612463	0.000104357
chr6:122657629-122658082	Intergenic	31432	Dppa3	-0.740832	0.000105486
chr11:90347697-90348370	intron	42883	Hlf	-0.592397	0.000105502
chr2:144641885-144642489	intron	42234	Dtd1	-0.592729	0.00011179
chr12:91641634-91642265	intron	-51463	Gtf2a1	-0.593544	0.000115199
chr14:14352602-14353100	intron	6356	Il3ra	-0.703072	0.000118414
chr7:6696197-6696905	promoter-TSS	-119	Zim1	-0.665915	0.000123054
chr18:47331820-47332187	intron	36864	Sema6a	-0.702519	0.000127802
chr4:48051593-48052205	exon	6594	Nr4a3	-0.651735	0.000127914
chr17:72182242-72183307	intron	400828	Clip4	-0.726328	0.000128663
chr2:6330476-6331140	intron	8051	Usp6nl	-0.599245	0.00013234
chr5:52528416-52529148	Intergenic	37524	Lgi2	-0.600478	0.000134344
chr4:56993211-56993782	3'	-3106	Frrs1l	-0.600313	0.000137065
chr19:14681005-14681921	Intergenic	-83280	Tle4	-0.636898	0.000137547
chr1:132370764-132371404	intron	-3136	Tmcc2	-0.709025	0.000141619
chr15:66728993-66729837	intron	58645	Tg	-0.642717	0.0001431
chr7:116240861-116241906	intron	-3608	Plekha7	-0.736987	0.000143166
chr1:167212109-167212946	Intergenic	72599	Uck2	-0.608539	0.000145
chr12:103036539-103037214	intron	88018	Unc79	-0.686258	0.000146254
chr12:19288280-19289200	Intergenic	774230	5730507C01Rik	-1.2792	0.000147685
chr6:95621696-95622235	intron	70916	Suclg2	-0.596075	0.000148428
chr14:116979582-116980217	intron	54603	Gpc6	-0.640856	0.000149097
chr19:45544106-45544738	Intergenic	16142	Poll	-0.712941	0.000151044
chr8:61584649-61585137	intron	6246	Palld	-0.750111	0.000152669
chr19:12571003-12571210	Intergenic	-2403	Fam111a	-0.657398	0.000153582
chr10:24630526-24631007	Intergenic	NA	NA	-0.612919	0.000153813
chr19:34905141-34905895	Intergenic	-16840	Kif20b	-0.628617	0.000156767
chr18:31938985-31939555	intron	7790	Lims2	-0.663398	0.000157832
chr1:183298105-183298441	promoter-TSS	-980	Brox	-0.611375	0.000157961
chr11:63404554-63405195	Intergenic	272072	Pmp22	-0.594371	0.000158587
chr3:30599612-30600057	promoter-TSS	35	Actrt3	-0.599544	0.000160587
chr15:27625121-27625818	intron	5223	Otulin	-1.2865	0.000167525
chr6:38662675-38663460	promoter-TSS	-1	Clec2l	-0.595802	0.000167967
chr19:8571608-8572367	Intergenic	-19266	Slc22a8	-0.588649	0.000168543
chr11:69008173-69008806	promoter-TSS	-30	Pfas	-0.62372	0.000171546
chr5:140730975-140731422	intron	7072	Amz1	-0.609319	0.000171734
chr19:61244508-61245280	Intergenic	-16476	Csf2ra	-0.591874	0.000174952
chrY:145595-146216	Intergenic	-60244	1700020D14Rik	-0.628817	0.000178842
chr1:39720344-39721347	intron	143	Rfx8	-0.589463	0.000179304
chr11:72924094-72925183	exon	-36530	Atp2a3	-0.585132	0.000181848
chr10:3976303-3976561	intron	3357	Mthfd1l	-0.587789	0.000183658
chr9:40343147-40343535	TTS	2904	Gramd1b	-0.691508	0.000186794
chr7:38167225-38168153	Intergenic	-15528	1600014C10Rik	-0.685929	0.000193874
chr10:8066955-8067264	Intergenic	-110987	Tab2	-0.744712	0.000194207
chr14:26977407-26978169	Intergenic	-7237	Appl1	-0.756489	0.000195092
chr12:109452820-109453589	promoter-TSS	-250	Dlk1	-0.606463	0.000196368
chr6:15841335-15842295	Intergenic	121154	Mdfic	-0.608521	0.000200013
chr7:3295637-3296036	intron	2809	Myadm	-0.666098	0.000202289
chr7:66303841-66304544	intron	77531	Mir7057	-0.642105	0.000202312
chr15:25828415-25829130	Intergenic	-14525	Retreg1	-0.607041	0.000205319
chr5:129521557-129522282	intron	20689	Sfswap	-0.727962	0.000208707
chr6:113531061-113531826	promoter-TSS	194	Emc3	-0.657166	0.000211152
chr2:93497291-93497760	Intergenic	-34576	Cd82	-0.634478	0.000218507
chr17:42887200-42887797	Intergenic	-11075	Cd2ap	-0.755955	0.000222331
chr8:33609636-33610235	intron	10315	Ppp2cb	-0.618815	0.000222619
chr2:22746763-22747354	Intergenic	-27268	Apbb1ip	-0.781211	0.000224697
chr17:36981238-36982018	promoter-TSS	-391	2410137M14Rik	-0.666032	0.000225743
chr7:49425820-49426379	intron	179911	Nav2	-0.643805	0.000229376
chr8:87938140-87939655	intron	20697	Zfp423	-0.673613	0.000236205
chr10:78134503-78135409	Intergenic	34799	Gatd3a	-0.619968	0.000238576
chr6:149132352-149132869	Intergenic	-8902	Etfbkmt	-0.585285	0.000240735
chr16:50437586-50438355	Intergenic	-5505	Bbx	-0.655229	0.000245038
chr11:74832810-74833028	intron	1995	Mnt	-0.604022	0.000246425
chr7:66225798-66226257	Intergenic	116536	Chsy1	-0.627958	0.000248874
chr19:11973958-11974427	intron	8349	Osbp	-0.597881	0.000252629
chr1:166153242-166153857	intron	23329	Gpa33	-0.620093	0.00026206
chr15:5128043-5128917	Intergenic	10059	Snord72	-0.607431	0.00026983
chr2:24460613-24461148	intron	14718	Pax8	-0.696574	0.000280445
chr4:129141502-129142109	intron	4807	Fndc5	-0.713338	0.000280748
chr6:115991629-115992002	intron	3189	Plxnd1	-0.692448	0.000284897
chr11:69110383-69111265	TTS	-9629	Hes7	-0.650688	0.000290205
chr6:17655006-17655637	intron	18312	Capza2	-0.81112	0.000301108
chr12:107998714-107999084	intron	4515	Bcl11b	-0.61364	0.000308607
chr3:123168838-123169296	intron	67082	Synpo2	-0.584514	0.00031071
chrX:36870414-36870854	Intergenic	-3661	Ube2a	-0.667016	0.00032566
chr9:77935806-77936441	intron	18759	Elovl5	-0.653517	0.000358973
chr2:17931733-17932207	Intergenic	64988	H2al2a	-0.6298	0.000372835
chr7:116458962-116459693	Intergenic	-15870	Pik3c2a	-0.588426	0.000385211
chr10:75429279-75430066	intron	-19837	4933407G14Rik	-0.598325	0.000415348
chr16:58474868-58475276	intron	48354	St3gal6	-0.595252	0.000418627
chr5:105239193-105240087	promoter-TSS	-107	Gbp10	-0.602659	0.000428077
chr19:16067089-16067736	Intergenic	-65271	Gnaq	-0.588652	0.000432824
chr6:115774217-115775020	promoter-TSS	62	Cand2	-0.596475	0.000441482
chr19:53119071-53119822	Intergenic	-20996	Add3	-0.64596	0.000442288
chr13:21253568-21254370	Intergenic	38717	Gpx5	-0.674595	0.000443779
chr1:93176380-93177270	intron	8402	Crocc2	-0.699187	0.000471156
chr5:138870711-138871386	Intergenic	50969	Gm5294	-0.618301	0.000476026
chr19:43655777-43656286	Intergenic	-14025	Gm4311	-0.585813	0.000486971
chr1:177483439-177484095	Intergenic	37946	Zbtb18	-0.618987	0.000489574
chr11:20761969-20762509	Intergenic	-20683	Aftph	-0.597176	0.000520205
chr11:24295249-24295561	Intergenic	-186504	4933430M04Rik	-0.598448	0.000547914
chr2:6448762-6449383	Intergenic	96337	Usp6nl	-0.610809	0.000548622
chr8:117542896-117543298	intron	44822	Plcg2	-0.586012	0.000563444
chr1:132520480-132521186	intron	14603	Tmem81	-0.585646	0.000594409
chr5:151642841-151643398	intron	8088	Rfc3	-0.585205	0.000602925
chr12:8299975-8300368	intron	1782	Gdf7	-0.588528	0.000612579
chr17:43554412-43555354	Intergenic	-11244	Ankrd66	-0.603963	0.000621814
chr1:108439331-108440255	Intergenic	522534	D830032E09Rik	-0.676637	0.000622089
chr2:145859253-145859922	intron	-43653	Naa20	-0.595467	0.000623107
chr12:113222839-113223044	Intergenic	37039	Tmem121	-0.641391	0.000656259
chr7:133829616-133830040	intron	-47043	Dhx32	-0.588274	0.00069177
chr7:79709896-79710555	exon	3960	Kif7	-0.621539	0.000706678
chr7:29162675-29163344	intron	5637	Spred3	-0.733672	0.000742791
chr14:122052755-122053647	Intergenic	18527	Timm8a2	-0.599995	0.000759002
chr18:4803828-4804468	Intergenic	-8338	Gm10556	-0.61212	0.000763643
chr4:131843150-131843832	promoter-TSS	20	Mecr	-0.591205	0.0007682
chr19:9915866-9916273	Intergenic	-16581	Incenp	-0.600511	0.000772164
chr3:94387824-94388606	intron	10783	Rorc	-0.613428	0.000780235
chr10:77540655-77541334	intron	10625	Itgb2	-0.747357	0.000789351
chr6:129365590-129366407	TTS	15755	Clec12a	-0.586293	0.000790094
chr12:8429854-8430301	Intergenic	69931	Rhob	-0.640664	0.000794402
chr16:18459375-18460320	intron	-33132	Comt	-0.649671	0.000800906
chr5:137472268-137472808	intron	4526	Zan	-0.625158	0.000801627
chr5:51653255-51654254	Intergenic	-86030	Ppargc1a	-0.610991	0.000805766
chr11:59947725-59948358	promoter-TSS	105	Med9os	-0.589558	0.000815056
chr6:50029835-50030475	Intergenic	-80086	Mpp6	-0.609194	0.000836676
chr18:24673867-24674067	intron	20276	Mocos	-0.585458	0.000861467
chr13:117193472-117193827	Intergenic	-26923	Emb	-0.617533	0.000862691
chr5:81067974-81068638	intron	46713	Adgrl3	-0.731726	0.000872583
chr5:64780672-64781383	Intergenic	-22495	Klf3	-0.657507	0.000939418
chr9:114793928-114794855	intron	-12399	Cmtm7	-0.634809	0.000943891
chr9:25541396-25541733	intron	59968	Eepd1	-0.585364	0.000955607
chr3:98084131-98084585	intron	70820	Notch2	-0.690621	0.000959561
chr9:107526538-107527354	exon	-6999	Tmem115	-0.598274	0.000993805
chr4:106955748-106956720	intron	33049	Ssbp3	-0.650867	0.00100118
chr4:8842347-8843141	intron	91420	Chd7	-0.597797	0.0010032
chr3:123149677-123150277	intron	86172	Synpo2	-0.697986	0.00101719
chr16:55811776-55812353	3'	10073	Nfkbiz	-0.765313	0.00102418
chr2:14191922-14192549	intron	17712	Tmem236	-0.608386	0.00117069
chr2:25233337-25233824	TTS	653	Slc34a3	-0.650139	0.00123735
chr4:118144268-118144855	intron	-9616	St3gal3	-0.661926	0.00124545
chr11:76306659-76307421	intron	63304	Mrm3	-0.589445	0.00124889
chr9:35264579-35265159	intron	2936	Fam118b	-0.628066	0.00126111
chr13:105139812-105140298	intron	57933	4933425L06Rik	-0.584142	0.00127278
chr7:5053013-5053393	exon	1671	Zfp580	-0.622676	0.00135384
chr4:129244840-129245402	intron	3322	C77080	-0.603244	0.00162569
chr4:109136581-109137201	5'	1022	Osbpl9	-0.587402	0.00164397
chr14:37109509-37110355	intron	169	2610528A11Rik	-0.610156	0.00168907
chr12:100926084-100926881	intron	-18285	Gpr68	-0.61437	0.00173341
chrX:140537697-140538006	Intergenic	4816	Tsc22d3	-0.598933	0.00179223
chr16:3632603-3633551	Intergenic	40679	Olfr161	-0.74593	0.00184776
chr12:21335814-21336450	intron	19740	Iah1	-0.676949	0.00187772
chr14:103486900-103487515	Intergenic	-26133	Scel	-0.640437	0.0019887
chr4:148168363-148168605	Intergenic	7816	Fbxo2	-0.593099	0.00206265
chr5:149380527-149381176	Intergenic	-30897	Medag	-0.60881	0.00217896
chr12:19387542-19388463	Intergenic	873493	5730507C01Rik	-0.924533	0.00221177
chr9:100454064-100454866	Intergenic	32008	Il20rb	-0.627072	0.0022923
chr13:37873329-37873998	intron	-14770	Rreb1	-0.662149	0.00234188
chr12:42500351-42501289	Intergenic	533397	Gm33340	-0.684864	0.00238
chr12:91684101-91684954	intron	-94041	Gtf2a1	-0.65287	0.00246779
chr1:132102015-132102623	Intergenic	-34257	Mfsd4a	-0.599926	0.00247176
chr2:37731118-37731783	Intergenic	-43167	Mir5128	-0.617357	0.00250831
chr13:73803405-73804378	intron	40195	Slc12a7	-0.978923	0.00297176
chr16:45942002-45942662	Intergenic	-3274	Gm15638	-0.645957	0.003047
chr12:112667548-112668301	intron	6351	Akt1	-0.587931	0.0031129
chr16:29847606-29848127	Intergenic	131257	Gm1968	-0.592328	0.00321032
chr2:68219638-68220396	intron	115345	B3galt1	-0.702445	0.00321396
chr16:10392616-10393047	intron	2623	Tekt5	-0.60197	0.00325323
chr8:80751897-80752463	Intergenic	-12721	Smarca5	-0.591995	0.0035293
chr1:179162855-179164443	intron	354392	Smyd3	-1.0997	0.00367586
chr10:120674362-120675157	Intergenic	-90972	4921513I03Rik	-0.607829	0.00378749
chr11:57318304-57319060	intron	199962	Fam114a2	-0.620459	0.00390592
chr2:62331791-62332698	TTS	79986	Dpp4	-0.608236	0.00396046
chr12:41494607-41495094	intron	-8794	Lrrn3	-0.646961	0.00491456
chr4:62357830-62358055	intron	2653	Fkbp15	-0.589912	0.00694482
chr13:9494066-9495432	intron	218224	Dip2c	-0.636154	0.00952306
