# Supplementary material for: Chromatin reorganization drives overexpression of a Btaf1 variant underpinning hematopoietic aging
Source: Nat Commun. 2026 Mar 18;17:4129. doi: 10.1038/s41467-026-70787-4 (PMC13149550; doi:10.1038/s41467-026-70787-4)
Supplement: Supplementary file 4 — Supplementary Data 2 [file 41467_2026_70787_MOESM4_ESM.xlsx]

## Sheet: YHSC < OHSC
GeneSymbol	log2FoldChange	padj
Rcvrn	6.019	1.37082e-30
Mab21l2	5.17504	2.41052e-75
C4b	4.96907	1.89825e-82
Sbspon	4.87464	1.97761e-183
Tdrd9	4.7092	2.43664e-241
Tmem215	4.57714	1.01937e-41
Ntf3	4.5538	2.70726e-22
Rassf10	4.49638	2.74308e-37
Kcnb2	4.4374	1.44272e-38
Gabra4	4.18449	2.19026e-66
Zg16	4.0806	3.23249e-70
Gpr183	3.87396	2.52359e-128
Gipc2	3.84679	4.62165e-46
Hbb-bs	3.53222	4.00128e-09
Hba-a2	3.47889	2.17574e-07
Rd3l	3.43474	7.09164e-09
Muc1	3.40953	1.40995e-29
Osmr	3.37894	1.2215e-124
Aldh3a1	3.36033	1.2905e-43
Selp	3.31161	2.79759e-262
Rbpjl	3.2794	5.21602e-56
Plscr2	3.26889	9.30489e-280
Mt2	3.22249	1.09451e-148
Matn4	3.20376	2.41675e-56
Trpc1	3.07035	1.4228e-80
Agtr1a	3.06027	7.2437e-89
Cldn5	3.05659	6.3986e-159
Slpi	3.05549	1.44362e-20
Ripk4	3.00023	8.79055e-69
Clca3a1	2.99552	9.54587e-133
H2-Q2	2.98413	7.3256e-07
Hba-a1	2.97347	4.58641e-07
Gstm2	2.7905	2.33152e-178
Syt15	2.78505	2.69779e-52
Ccbe1	2.76336	2.04908e-39
Scgb3a1	2.66258	1.31402e-09
Rorb	2.64998	3.38188e-106
Vldlr	2.64476	2.14798e-22
Hoxb8	2.63756	6.69572e-07
Ifnlr1	2.58243	1.97276e-21
Chrm3	2.57825	2.21591e-67
Bmpr1a	2.56684	3.65025e-83
Tc2n	2.54455	6.90663e-98
Ackr1	2.5363	1.24647e-28
Ffar2	2.52597	6.11725e-18
Wasf3	2.51197	8.5247e-08
Limch1	2.48021	2.50386e-10
Mt1	2.43823	0
Cdh22	2.4121	4.52055e-15
Sptbn2	2.39564	4.87878e-58
Rasef	2.39487	1.05359e-29
Abca4	2.39165	1.12601e-100
Ptgs2	2.3875	6.58168e-08
Rspo4	2.38284	4.28173e-06
Clu	2.3375	3.59506e-87
Cited4	2.31505	2.46816e-26
Zfp503	2.31358	9.81325e-12
Dnm3	2.27763	2.94437e-61
C130026I21Rik	2.27238	1.36494e-39
Grb7	2.26953	7.11649e-08
Spon1	2.26841	9.15029e-14
Itgb3	2.23983	1.24933e-100
Cntn1	2.21732	6.80868e-25
Shisa7	2.18281	8.76032e-23
Phf11d	2.18113	9.81743e-82
Ttc9	2.15154	5.64634e-13
H2-T3	2.15032	6.93718e-40
Wwtr1	2.14121	1.46627e-182
Lrrn1	2.14038	1.83672e-25
Hoxb7	2.12977	1.07917e-16
Socs3	2.11945	4.59178e-15
Klrb1c	2.11844	2.14105e-79
Ramp2	2.10047	1.72742e-24
Pcdhb16	2.09727	1.0645e-23
BC107364	2.09247	3.3407e-06
Meiob	2.09138	2.2797e-12
Klrg2	2.08588	5.40906e-11
Tmem117	2.07374	1.38766e-17
Arx	2.06669	0.000105658
Ehd3	2.06419	2.84114e-189
Cyb561	2.03177	2.07714e-32
Myh14	2.02318	1.19946e-30
Klhdc8a	1.98904	1.2798e-17
Tdh	1.9691	1.14232e-07
Tm4sf1	1.96437	1.43902e-132
Exoc3l4	1.95615	8.62934e-38
Synm	1.95005	1.10894e-17
Rhbdl2	1.94295	4.37345e-20
Gpx3	1.94116	9.83834e-55
Krt80	1.93129	4.19513e-21
Fam169a	1.91658	1.27425e-69
Cxcr1	1.90864	1.18281e-14
Il1rapl2	1.90795	5.55979e-101
Emp2	1.90312	1.58896e-40
Spint1	1.90163	0.00422609
Prkcz	1.89801	4.08329e-26
Tmem132b	1.89735	6.84865e-06
Bmp4	1.89714	1.02124e-62
Tifab	1.89229	2.21209e-05
Ovol2	1.88689	1.74525e-08
Gjb2	1.86913	5.54178e-07
Cd53	1.86315	1.82176e-21
Tacstd2	1.84944	4.75491e-117
Hpgds	1.84889	1.21537e-78
Nupr1	1.83356	5.4961e-191
Aspa	1.80541	5.92499e-110
Wnt5a	1.80099	1.18308e-07
Wnt4	1.80086	0.000430065
Ctsw	1.79532	8.79478e-119
Jam2	1.79253	6.86751e-48
Ccdc92	1.79165	2.54748e-80
Cpeb1	1.78906	2.83326e-08
Gpx8	1.7713	1.63431e-30
Fap	1.76887	2.16096e-20
Ccdc106	1.76112	1.09792e-09
Cysltr2	1.76084	3.84485e-174
Ggt1	1.7546	1.30132e-08
Ccdc103	1.75196	1.71939e-06
Synpo	1.73444	1.46091e-32
Gadd45g	1.72297	1.20528e-38
Col18a1	1.72294	3.01626e-49
Prss16	1.7194	1.96548e-09
Rgn	1.71939	2.61799e-11
Epcam	1.71737	1.65039e-24
Cdkn2c	1.71102	1.32067e-44
Entpd2	1.70593	2.11363e-15
Exoc3l2	1.7054	6.29697e-59
Dpy19l2	1.69914	1.62535e-23
Atp6v0d2	1.69714	0.000200539
Tubg2	1.69197	1.27363e-12
Maf	1.68444	4.29607e-43
Tacr1	1.67895	7.69089e-07
Myo5b	1.67084	9.37629e-11
Mamld1	1.66041	1.43206e-17
Lpl	1.65967	2.65577e-39
Ppm1e	1.6541	5.99937e-23
Ncam1	1.65267	2.86012e-31
Cystm1	1.6471	4.68042e-18
Gprc5c	1.64655	1.57213e-58
Zmynd15	1.6443	1.90538e-26
Trpm6	1.63825	4.50937e-37
Cavin2	1.63255	1.11379e-162
Lama5	1.63116	1.53965e-55
Efemp2	1.62723	2.99363e-23
Mapk11	1.62326	2.20264e-37
Dhrs3	1.62321	4.4986e-23
Srd5a1	1.61723	4.25414e-51
Fbxo2	1.60756	3.44368e-14
Olfr417	1.60745	0.00280241
Gda	1.60499	1.22089e-37
Ptprk	1.59817	2.50293e-92
Irf2bpl	1.58673	4.61111e-102
Dsg2	1.58418	2.28776e-53
Gm8909	1.58235	1.00819e-23
Tmem47	1.58066	3.51514e-43
Fetub	1.5767	2.61704e-26
Cdc42ep5	1.57456	3.89432e-09
Tmem30b	1.56205	1.6196e-08
Syt9	1.55731	1.96548e-09
Skap1	1.55338	7.75257e-32
Fyb	1.55268	3.91204e-112
Apol10b	1.55197	5.03019e-10
Apbb2	1.54626	4.89003e-36
Upk1b	1.54194	2.96433e-06
Slc9a2	1.5376	1.903e-08
Sis	1.52656	1.31323e-15
Adgrg6	1.52353	3.07736e-08
Fhdc1	1.52142	3.65412e-75
Gm8104	1.52117	0.000934544
Ahnak2	1.51163	2.63295e-09
Dipk2b	1.50228	2.98932e-05
Rnf150	1.4892	7.85393e-22
Ptpru	1.4872	1.18916e-31
Pcdhgc3	1.48554	1.16939e-28
Galr3	1.48478	5.36482e-08
Nap1l2	1.45969	0.000756681
Dpf1	1.45524	0.00024949
Galnt18	1.45516	1.92079e-08
Septin5	1.45158	0.00178698
Dok6	1.44848	6.26205e-32
Slc6a8	1.44092	7.8214e-05
Enpp5	1.43631	2.30996e-123
C7	1.43432	9.49542e-07
Klhl4	1.43107	3.59506e-87
Plek	1.42892	3.89018e-97
Dok5	1.42471	5.01753e-06
Sel1l3	1.42045	1.10736e-28
Eya4	1.41981	0.000417716
Kdf1	1.41692	1.46517e-21
Dhx40	1.41297	2.25923e-39
Zbtb8b	1.411	0.00426687
Alcam	1.40813	9.86115e-71
Cnksr1	1.40724	5.84691e-09
Dlx4	1.40672	0.0215304
Pgr	1.40019	1.25773e-56
Sult1a1	1.39784	1.16617e-40
Nova2	1.39781	1.36142e-16
Prom2	1.39753	1.96069e-20
Epha2	1.39635	1.31439e-13
Ntn4	1.39625	1.15858e-29
Abi3bp	1.39599	8.1114e-07
Cxcl16	1.38932	1.44362e-20
Amotl2	1.38602	9.15677e-116
Mmp14	1.38406	2.28776e-53
Lox	1.37729	6.11904e-10
Abat	1.36578	1.02537e-14
Kcnc3	1.36311	5.17425e-08
Robo3	1.35886	3.92746e-16
Pde9a	1.35534	1.83333e-90
Tm6sf2	1.35501	9.51385e-06
Apol8	1.34977	6.35294e-07
Lhfp	1.34965	1.02674e-21
Sgk1	1.34953	5.89152e-25
Lpin3	1.34825	5.38781e-06
Pcdhgb1	1.34605	0.0170323
Rufy4	1.34571	8.64069e-19
Cd38	1.34459	1.21529e-27
Lgmn	1.34339	1.07105e-11
Gm14412	1.3418	2.37572e-06
Plekhh3	1.34086	0.00492863
Gm42517	1.34	1.57333e-91
Snhg11	1.33239	0.000106356
Adgrg2	1.33051	2.27536e-73
Tgfbi	1.32837	6.0776e-07
Fermt2	1.32703	1.80743e-08
1110032F04Rik	1.32367	1.8029e-07
Rasl11a	1.3194	5.95594e-16
Aldh1a1	1.31816	0
Jsrp1	1.31615	1.0166e-11
Id2	1.31519	7.07628e-80
Ror2	1.31427	2.16504e-21
Erc2	1.31057	3.8773e-07
Uchl1	1.30822	2.16334e-15
Jun	1.30817	4.70224e-30
Gpa33	1.30327	0.000142662
Kcnn2	1.30226	1.23452e-05
Sema4f	1.30201	8.70958e-10
Prtn3	1.302	6.20703e-158
Slc16a12	1.30072	1.07764e-39
Fam189a2	1.29984	1.92254e-08
Myo1e	1.29449	2.34485e-45
Nkpd1	1.2929	4.71374e-10
Pcdhga6	1.28692	0.000487146
Tent5c	1.28578	2.56874e-26
Cd200r4	1.28566	3.56651e-10
Chn1	1.28129	1.3023e-08
Gpc3	1.27998	4.16668e-13
Perp	1.2796	1.28873e-32
Pcdhb14	1.27799	0.000305488
Clec12b	1.27539	6.38639e-05
Nova1	1.2727	4.96006e-08
Bcl6	1.27217	4.27451e-11
Pbx3	1.27043	8.48349e-86
Homer2	1.26842	1.11496e-07
Alas2	1.26672	0.000675473
Il13ra1	1.26289	0.00411284
Ripor3	1.25966	1.99525e-17
Clec1a	1.2589	3.22865e-117
Scara3	1.25578	5.70565e-06
Ces1g	1.24748	0.00323246
Kif5a	1.24672	3.80753e-19
Slc12a8	1.24417	0.000422719
Phactr1	1.23072	1.06604e-38
Hoxb9	1.22752	2.90112e-09
Cyp4b1	1.22513	1.42783e-33
Itga2b	1.2234	2.84119e-70
Pcdhb20	1.22078	0.0034201
Hspb1	1.21896	2.34433e-05
Hs6st2	1.21673	0.000134713
Pmp22	1.2164	0.000853207
Spp1	1.21564	0.00716108
Hoxb6	1.21542	1.25085e-22
Ndrg1	1.21515	5.09193e-98
Asb4	1.214	2.10916e-15
Ccdc160	1.21101	2.03105e-05
Epop	1.21043	1.52086e-27
Tgfb3	1.21005	6.4755e-34
Vmp1	1.20973	9.30922e-86
Slc1a1	1.2087	1.27739e-08
Pianp	1.20848	3.3463e-10
Arpin	1.20693	1.79561e-23
Tmem221	1.2021	2.20007e-16
Spire2	1.20199	8.71313e-19
Ar	1.19572	6.89787e-06
Apob	1.19351	1.7849e-10
Il1rapl1	1.19322	0.00468186
Tmem200b	1.19261	1.43504e-05
Spocd1	1.19253	0.0123334
Wdr66	1.18966	4.70789e-06
Vwf	1.18924	3.37798e-29
Stx1a	1.18798	3.77244e-06
Cc2d2b	1.18685	7.15781e-12
Rbpms2	1.18371	3.26515e-64
Rorc	1.18249	8.60879e-45
Zkscan2	1.18138	2.95235e-16
Gstm6	1.17882	1.90175e-07
Pim2	1.17635	3.60488e-09
Pak6	1.17564	5.15363e-15
Epdr1	1.17122	1.0328e-46
Naaladl2	1.17087	2.48797e-05
Armc2	1.16905	5.68641e-16
Col16a1	1.16398	7.52192e-117
Srcin1	1.16168	0.00126421
Cfap45	1.16076	1.39077e-13
Il1r1	1.16059	9.6929e-16
Clec1b	1.16014	6.73544e-17
Col4a6	1.15686	0.00117217
Tram1l1	1.15681	5.19735e-06
Rnd3	1.1556	4.20893e-18
Kiss1r	1.15543	1.42524e-13
Kdr	1.15451	7.6619e-20
Dnajc6	1.15373	8.53863e-18
Glt8d2	1.15213	1.68116e-10
Nav1	1.15165	1.65947e-60
Fgr	1.14816	4.1982e-20
Evpl	1.1436	4.2341e-14
Mlxipl	1.14215	0.00159092
Prkd1	1.13607	2.06904e-10
Nrxn2	1.13555	4.6462e-28
2610528J11Rik	1.13498	0.000494062
Ppfia2	1.13413	5.24702e-05
Fndc4	1.13307	3.56611e-13
Bhlhe41	1.1318	0.00031111
Sema3f	1.1267	1.30658e-19
Ptgds	1.12263	7.84373e-07
Plk5	1.11806	0.0261261
Spsb1	1.11568	0.0151686
Cnnm1	1.10769	5.32063e-09
S100a6	1.10585	3.38049e-37
Fhl1	1.1054	6.27752e-118
Zswim5	1.10262	1.59791e-15
Sema3e	1.1007	1.61725e-07
Twist1	1.09976	0.00535185
Amy1	1.09878	0.00300268
Fzd1	1.0987	3.04746e-07
Gem	1.0946	2.40821e-05
Muc3a	1.08995	1.75918e-07
Acpp	1.08926	1.09347e-21
Gdpd1	1.08575	4.66092e-20
Arhgef28	1.08391	4.41966e-20
Gpr4	1.08254	7.00575e-21
Wfdc17	1.08073	6.05236e-05
Acss3	1.08036	4.50096e-08
I830077J02Rik	1.07688	1.87229e-05
Epn3	1.07312	3.19021e-06
Hk2	1.07058	3.43174e-40
Slco2a1	1.06775	4.7244e-17
Zfp334	1.06235	1.02031e-12
Clec4e	1.06214	8.58753e-14
Clec9a	1.05641	4.43332e-11
Dsc2	1.05177	4.45241e-07
Tmem51	1.05113	4.09378e-06
Rab40b	1.05071	5.55033e-17
Oxr1	1.04979	3.26606e-110
Rragd	1.04781	0.00205342
Sntg2	1.04656	1.48439e-06
Slc6a3	1.0459	0.00286666
Ttc34	1.04565	2.42557e-06
Trim47	1.0434	2.13457e-57
Plscr1	1.04325	1.27124e-57
Cd276	1.03946	6.48866e-12
Slco3a1	1.03878	5.04281e-44
Enkur	1.03877	1.41394e-11
Bcl3	1.03723	3.56468e-11
Prom1	1.03664	1.17041e-06
Ddr1	1.03625	6.89501e-13
Lsr	1.03577	2.48884e-61
Sat2	1.03081	0.000572135
Gchfr	1.02773	3.54656e-18
Ier5l	1.02305	0.00487336
Acox2	1.01798	1.58565e-09
Pcdhb21	1.01447	0.00182935
Crb3	1.01293	1.15885e-10
Efemp1	1.011	0.00115626
Psg16	1.01045	5.66995e-07
Calml4	1.00883	2.01437e-27
Fblim1	1.00824	1.54438e-07
Spats2	1.00727	1.83239e-12
Dnm1	1.00385	0.000330885
Ogdhl	0.999939	0.00464291
Rarres1	0.999446	0.000729414
Dock9	0.999016	2.60223e-38
Tnfsf13b	0.998766	0.000252578
Rdh10	0.995464	2.86469e-19
Rnf39	0.992772	1.22577e-05
Cyp2u1	0.989724	1.86639e-12
Clec11a	0.989165	1.55509e-20
Fut1	0.984387	0.00589018
Plk2	0.982985	1.80579e-05
Tmem273	0.980324	4.09359e-16
Pawr	0.977721	1.70496e-08
Abcc3	0.977631	1.57435e-13
Ndst3	0.977043	0.0333759
Tha1	0.976132	1.56581e-19
Bhlhe40	0.973772	1.84223e-06
Fgf12	0.971186	0.00451502
Pkdrej	0.971144	0.000122891
Cdkl2	0.971059	2.12854e-06
Alox12	0.970207	3.95679e-10
Exd1	0.969622	1.47559e-07
Map1b	0.969459	2.06715e-14
Bace2	0.967736	0.000206254
Lama4	0.958169	7.32374e-14
Tmem59l	0.956914	0.0082901
Epas1	0.949488	2.80045e-08
Ldhd	0.947604	1.35966e-20
Pcdhga1	0.946649	0.00253463
Neo1	0.944688	9.13347e-24
Pip5k1b	0.943927	2.7993e-12
Rasgrf2	0.942393	0.0298531
Slco4a1	0.94041	1.13456e-10
Asb16	0.937956	0.00421893
Slc4a8	0.93678	0.000987251
Ttc39a	0.936474	1.42291e-16
Thbd	0.936115	7.21135e-15
Sfrp1	0.935838	6.37232e-64
Abhd17b	0.934916	2.12199e-58
Tsga10ip	0.932724	2.72249e-05
Gkn3	0.931797	0.0406519
Muc13	0.928848	6.70973e-44
Esyt3	0.928812	0.00102413
F2	0.926692	2.64275e-07
Nxnl2	0.924056	1.31659e-12
Dennd5b	0.922889	9.14451e-18
Mfap3l	0.921296	0.000317287
Il17rc	0.920111	4.73852e-07
Fads6	0.919316	0.00125745
Jph4	0.917651	0.0173324
Ajuba	0.915553	2.80846e-11
Trim46	0.914	4.78163e-16
Cpne8	0.913185	1.12693e-65
Ppil6	0.909797	0.000463048
Rab34	0.90799	3.21965e-08
Fam163a	0.907107	0.037026
Rap1gap2	0.906273	2.98007e-05
H2afy2	0.905466	8.3189e-09
Cyp26b1	0.905418	0.00272726
Sema6b	0.899609	1.99616e-15
Il17re	0.899098	7.95519e-37
Large2	0.892017	1.04391e-36
Zfp13	0.891874	2.81175e-05
Card10	0.887101	2.18983e-18
Csf3r	0.886803	2.54121e-32
Fam184a	0.886329	1.37245e-33
Mdk	0.883512	0.000169777
Rarb	0.882864	1.96356e-18
Olfr56	0.880466	0.00024949
Ide	0.880216	1.69509e-37
Echdc2	0.880127	8.60884e-06
Prelp	0.878193	0.000155133
Dtx4	0.877394	2.7357e-08
Cpeb2	0.877196	4.95631e-13
Npdc1	0.876396	3.37233e-82
Mfsd7a	0.872304	8.79751e-11
Cd302	0.87095	4.0955e-30
Lrrc73	0.868385	0.0155934
Gm10643	0.867795	0.00375471
Tmem158	0.867609	4.03401e-21
Tnfsf4	0.866588	2.07183e-18
Adgrl4	0.865892	3.26698e-60
Ddi1	0.865218	0.00165966
Dusp18	0.86519	1.08751e-15
Rnf128	0.864617	4.63512e-05
Chrna7	0.863072	0.00263863
Tmem88b	0.860957	0.00142621
Rin1	0.858301	1.21463e-05
Grin2d	0.855904	5.36406e-09
Lbhd2	0.855547	1.23579e-06
Stom	0.855304	7.32945e-57
Ghr	0.855018	1.94033e-27
Tmem163	0.854721	3.34841e-15
Plvap	0.853558	0.017885
Arhgap29	0.853273	1.74242e-73
Cacna2d4	0.849637	5.86921e-07
Rtp4	0.84931	4.35736e-05
Cd14	0.849061	0.000196592
Ret	0.847413	0.0346107
Rnase10	0.845976	0.0125755
Iqank1	0.844889	0.00581858
Ptgfrn	0.844646	0.00665722
Celf5	0.840103	0.00246568
Gulo	0.83549	4.51969e-07
B3galt1	0.834139	5.54192e-16
Ptger4	0.833435	3.0614e-39
Kcns1	0.832663	1.34173e-05
Dtna	0.832538	0.000140377
Pcdh7	0.83249	1.11047e-14
Armh4	0.831681	0.000124699
Sema6d	0.831261	5.27269e-05
Rhod	0.831258	1.57446e-08
Slamf1	0.8303	3.26586e-33
Zfp57	0.829708	2.08842e-14
1700030J22Rik	0.829664	0.00496198
Psd	0.828729	1.22058e-17
Abcb1a	0.828044	1.69253e-20
Rab44	0.827547	3.41494e-05
Pparg	0.826491	0.0105213
L3hypdh	0.826215	3.49402e-08
Tbxa2r	0.818613	5.5332e-19
Lcn12	0.817943	0.00577406
Fgfbp3	0.815717	1.31248e-20
Cep126	0.814183	1.68116e-10
Pam	0.813485	4.51399e-33
Nrg4	0.808574	3.09536e-17
Pde4c	0.805315	5.28523e-05
Car5b	0.804639	3.82059e-11
Dagla	0.802388	0.022631
Ltbp4	0.801824	6.4426e-24
Dyrk3	0.801518	3.90771e-36
Pros1	0.801028	9.30917e-55
Dnhd1	0.800779	4.87596e-05
Galnt6	0.798771	1.36141e-41
Mlf1	0.796288	0.00862958
Lpar6	0.795558	1.74072e-37
Lama3	0.795383	0.000322352
Ccnj	0.795166	6.93768e-17
Tbc1d8	0.794523	5.32984e-41
Etfbkmt	0.793663	3.62081e-33
S100a4	0.793557	1.03887e-05
Apoh	0.793441	2.65207e-06
Nat14	0.792894	0.0179801
Fgl1	0.787335	0.0321282
Prkca	0.78633	1.83679e-15
Il18r1	0.784695	2.26237e-05
Hk3	0.783025	2.0278e-61
Cadm1	0.782519	1.98729e-06
Insl3	0.782378	1.74345e-07
B4galnt4	0.781868	6.52954e-18
Cpt1c	0.78033	2.92754e-13
Pacsin3	0.780147	4.512e-05
Atp10a	0.779366	8.05067e-31
Slc14a1	0.777952	1.94088e-25
Sh3rf1	0.775114	2.03374e-12
Kif21a	0.774952	1.10599e-14
Ampd3	0.773996	3.06932e-45
Casp12	0.773798	4.41029e-76
Pbx1	0.773042	2.63496e-30
Nxph1	0.772197	0.0153455
Cytip	0.772089	7.6092e-46
Plcl1	0.77092	4.99195e-14
Zfp960	0.770033	0.00738445
Cldnd2	0.766386	0.00434589
Fut8	0.763332	8.0104e-14
Fads3	0.759545	5.79824e-18
Lrtm2	0.757217	2.03669e-06
A530032D15Rik	0.757204	0.00018893
Trim36	0.757136	0.000278828
Podnl1	0.756999	8.1842e-12
Bmp7	0.755724	0.0175249
Tpbgl	0.752009	0.00468774
Tpd52l1	0.751814	0.00661829
Susd3	0.751505	4.58805e-25
Nr1h3	0.751185	1.51502e-08
Apol7e	0.75081	6.72378e-06
Muc5b	0.749782	0.00297595
B9d1	0.747989	3.59836e-06
Gbx2	0.74712	3.89948e-17
Lgr5	0.744622	0.00237174
Nudt11	0.743967	0.000443589
Ctla4	0.743419	0.0375615
Il20ra	0.743369	0.0133788
Rundc3a	0.742636	2.30648e-13
Gpr27	0.741824	0.0444598
M1ap	0.740691	7.97559e-09
Wfdc3	0.740579	0.0270117
Tspan12	0.739662	1.59798e-06
Shtn1	0.739219	4.02265e-23
Rab42	0.73836	0.00174409
Pcdhga10	0.735963	0.0287124
Plppr3	0.73368	1.3251e-46
Jag1	0.732304	9.6562e-08
Rps6ka3	0.732238	4.19897e-06
Cebpb	0.731726	1.2905e-43
Glipr1l1	0.729637	4.35405e-07
Luzp1	0.72863	1.26309e-27
Gprc5a	0.727144	9.01212e-06
Rbm19	0.725851	9.60908e-20
Serping1	0.725816	0.0359984
Dzank1	0.724484	0.00818515
Timp3	0.724364	0.000500897
Fkbp10	0.724086	4.55128e-12
Sptbn4	0.723814	2.49111e-07
Arhgef26	0.722963	6.55575e-06
Rhbdl3	0.722481	0.00808801
Cela1	0.72134	1.815e-10
Lag3	0.721123	2.29619e-05
Kcnip3	0.720484	2.71972e-22
Igsf10	0.719232	2.63307e-16
Plxnb2	0.71904	2.85171e-20
Clba1	0.718629	0.000415431
Erp27	0.717267	5.5788e-23
Tgm2	0.715438	4.23538e-10
Homer1	0.715253	2.88518e-10
Metrnl	0.714212	6.05257e-05
Glt1d1	0.708902	0.0214267
Txlnb	0.708556	2.31291e-05
Ston2	0.707727	1.7698e-13
Tmem150a	0.707404	1.65093e-22
Spef2	0.707125	2.70764e-05
Gnao1	0.705708	0.0261138
Insl6	0.705187	3.89148e-10
Fam187b	0.701476	5.32277e-06
Foxp2	0.700225	0.00518492
Arhgap6	0.699458	1.63634e-31
Cacna1b	0.699123	0.00393141
Mroh6	0.697631	0.00385072
Tmem121	0.69678	0.00279314
Izumo1	0.69621	0.0069489
Usp13	0.696178	0.0335466
Reep2	0.694853	4.92272e-15
Cdkn1a	0.69408	4.83944e-05
Tmem56	0.693637	1.86639e-12
Hsf4	0.692481	0.00884451
Syt5	0.692365	0.0286815
Pkp2	0.691105	6.42811e-11
Sdsl	0.689648	1.28603e-46
Nrg2	0.688234	0.000940376
Vps37d	0.686948	0.00131191
Prcp	0.686016	1.32982e-36
Pim1	0.685064	0.000665061
Zfp786	0.683047	0.0012845
Plekha5	0.682902	4.31209e-07
Sulf2	0.681851	2.4954e-05
Tspan17	0.67986	2.01001e-10
Rgmb	0.679026	3.12434e-14
Ypel2	0.677515	1.91866e-08
Mpp3	0.676006	0.00431812
Itga3	0.674291	3.91908e-12
Mocos	0.673173	1.45865e-09
St3gal6	0.672702	1.64934e-26
Adgrl1	0.672068	2.08521e-13
Arhgef25	0.671111	5.10605e-13
Snta1	0.669971	3.27122e-05
Pclo	0.668183	5.8925e-10
Dlec1	0.667543	0.000927366
Cebpd	0.664608	1.72967e-13
Scube3	0.66424	0.00103289
Smim6	0.663347	1.3659e-15
Rnf207	0.662854	0.0193743
Nxpe5	0.662798	1.55376e-15
Podxl	0.661665	8.43417e-12
Cyyr1	0.659871	6.75541e-07
Myom1	0.658874	9.98783e-17
Sarm1	0.657947	0.0162337
Syt3	0.656826	1.83507e-07
Kcnk6	0.65635	1.11496e-07
Runx3	0.654293	2.62963e-07
Pfkfb3	0.653923	8.22478e-06
Mboat2	0.653656	1.78404e-32
Nhsl2	0.652578	1.49799e-09
Tbc1d30	0.652574	6.79051e-05
Mindy1	0.650498	9.36803e-33
Itga6	0.650058	1.35833e-49
Fbxo27	0.648974	0.000164697
Stxbp4	0.648632	2.64445e-15
Acot3	0.647938	0.0135834
Gm11992	0.645807	0.0109275
Pdgfrb	0.645349	2.49002e-07
Rprm	0.645038	0.00130694
St3gal1	0.644303	1.49813e-27
Nsf	0.643546	4.32869e-40
Kbtbd11	0.642301	1.16501e-06
Efs	0.641953	0.0119284
Epha4	0.639734	0.00476417
Padi4	0.638289	6.3427e-27
Nacc2	0.638179	1.0139e-22
Trib1	0.638079	1.47929e-07
Gm14418	0.638062	0.035588
Pcgf2	0.637267	5.00879e-07
Slc35f2	0.636458	8.693e-11
Mroh7	0.636397	0.000556387
Aatk	0.635703	0.00594713
Polm	0.635054	0.000143034
Sytl5	0.635002	1.83367e-10
Lrp3	0.63489	0.0225604
B3gnt3	0.634357	1.03073e-11
Rnf208	0.634315	7.31393e-11
Gp1ba	0.633496	1.23319e-08
Slc7a7	0.632857	1.66182e-15
Tmem38b	0.632355	1.35707e-10
Sspn	0.631317	4.67856e-05
Terf1	0.630395	1.13779e-16
Gpr84	0.629776	0.0279369
C530008M17Rik	0.627417	2.0364e-22
Ccdc136	0.627334	5.47783e-13
Hcst	0.625851	7.72021e-08
1810020O05Rik	0.624332	0.000325711
Eps8	0.622577	2.99936e-20
Nxpe2	0.621443	2.62912e-07
Samsn1	0.621423	7.87996e-33
Arf2	0.621223	3.54717e-25
Cttnbp2nl	0.620395	1.83585e-05
Gla	0.620183	0.000745771
Zfp112	0.620088	0.00014485
Adcy6	0.620071	5.01023e-11
Dglucy	0.619426	5.3461e-09
AA986860	0.61831	2.67538e-10
Ksr2	0.618291	0.00024949
Pcdhb17	0.618046	0.016389
Tnk2	0.617995	7.2301e-08
Camkk1	0.617486	7.35026e-05
Nrep	0.615908	0.000155133
Fosl2	0.615572	1.94587e-08
Slc24a3	0.615347	0.00913893
Rec8	0.614792	2.77806e-13
Sardh	0.614255	0.00081615
Runx1t1	0.612546	1.56461e-15
Klrb1f	0.611972	0.0105216
Osbpl8	0.610567	9.25937e-21
Nckap1	0.610499	2.49886e-31
Wars2	0.610113	4.67699e-09
Fam84b	0.610052	7.79594e-13
Il12a	0.609384	9.87686e-09
Gm3468	0.608188	0.0184127
Zfand5	0.608092	1.70605e-101
Nt5c3	0.607996	5.73909e-57
Ckb	0.604476	1.6049e-06
Foxd2	0.600595	6.72357e-12
Trim2	0.599759	0.00027349
Micall2	0.597122	3.36633e-18
Tbx1	0.595197	0.0012418
Pde6b	0.595151	0.0180304
Smtnl2	0.59489	3.13447e-05
Tmem176a	0.59483	6.49301e-20
Igfbp7	0.593763	0.000457174
Rhoj	0.593732	2.38615e-30
Fut7	0.593331	6.96837e-07
Ptger3	0.592419	2.26345e-32
Gprin2	0.592051	0.000494294
Rb1	0.591519	1.74757e-28
Panx2	0.590314	1.83993e-06
Smpdl3b	0.589948	0.00292335
4430402I18Rik	0.588779	0.000617191
Prss41	0.588652	0.00963097
Mast1	0.588626	7.20534e-06
Fmn1	0.588172	0.0304381
Avpi1	0.585808	1.18846e-11
Ttc26	0.585592	5.60681e-10

## Sheet: YHSC > OHSC
GeneSymbol	log2FoldChange	padj
Ly6d	-5.82123	1.15156e-17
Fcmr	-5.1876	2.00654e-14
Spib	-4.98542	5.34014e-29
Cd79a	-4.72722	1.83729e-36
Cd19	-4.64269	7.41156e-33
Ms4a1	-4.51819	6.18374e-17
Car1	-4.09505	4.86137e-06
Rgs7bp	-3.81724	2.12735e-58
Cyp4f18	-3.78607	3.09746e-30
Ccn3	-3.70344	4.40419e-23
Il9r	-3.70311	2.64209e-25
Blk	-3.64172	3.96098e-17
Pou2af1	-3.60844	2.84562e-20
Kel	-3.49721	7.22869e-21
Ermap	-3.36718	3.03537e-09
Siglecg	-3.33008	3.20814e-16
Bank1	-3.1901	2.25108e-56
Slc38a5	-3.17544	1.18593e-17
Atp1b2	-3.12563	2.02965e-24
Ccr7	-3.1028	4.52055e-15
Cd22	-3.09475	1.55895e-23
Cd83	-2.92802	9.82604e-28
Cd52	-2.76282	2.62842e-19
Ikzf3	-2.7418	1.50047e-15
Sphk1	-2.68535	2.07606e-15
Cd86	-2.67285	2.64565e-13
Gimap7	-2.66644	2.29711e-27
Cldn13	-2.58558	4.07408e-08
Cd48	-2.56706	1.26936e-09
Prss50	-2.54354	2.12068e-06
Tnfrsf11b	-2.53106	1.55133e-10
Nrk	-2.44787	1.29569e-112
Flrt3	-2.41552	7.31706e-16
Pklr	-2.32815	5.13597e-10
Kcng2	-2.27727	1.53915e-15
Kynu	-2.27552	4.93423e-20
Rhag	-2.27	2.13013e-37
Clec2i	-2.25776	1.65041e-07
Ebf1	-2.24053	4.28242e-07
Itgb5	-2.23398	1.9228e-32
Shisa8	-2.2309	1.92932e-111
Ebi3	-2.21683	1.20154e-199
Gypa	-2.20568	6.07222e-05
Rhd	-2.18061	4.50714e-17
Rasgrp1	-2.18051	4.32539e-05
Il1rl1	-2.17657	1.04227e-06
Cmah	-2.14572	2.71863e-05
Plxna2	-2.12399	7.00303e-38
Gna14	-2.11633	1.87699e-07
Itga9	-2.10701	7.28249e-32
Lin28b	-2.0433	4.28e-09
Nes	-2.042	4.77318e-16
Cxcr5	-2.03263	5.65341e-11
Nlrp10	-1.99081	3.6397e-24
Col5a1	-1.97758	3.2164e-09
Ly86	-1.97026	3.33842e-06
Igf1	-1.96782	2.37001e-32
Plagl1	-1.95371	9.30368e-07
Igf2bp2	-1.94939	4.15114e-69
Klf1	-1.94697	3.36794e-20
B3galnt1	-1.9327	7.14086e-14
Tspo2	-1.93266	2.55385e-07
Rnase6	-1.92631	7.66239e-34
Nid1	-1.92438	9.65893e-08
Pdgfc	-1.91556	2.02404e-11
Skint3	-1.91394	1.32192e-26
Islr	-1.90279	7.8121e-25
Tgm5	-1.90238	4.435e-20
St8sia6	-1.88679	1.76968e-05
Ncf4	-1.86718	5.65862e-18
Gbp10	-1.85442	0.00596505
Ncf1	-1.84879	7.59178e-22
Add2	-1.84259	7.15387e-07
St3gal5	-1.82389	2.88716e-35
Ifi209	-1.81753	5.34566e-05
Tnfsf11	-1.81261	7.13528e-08
Rassf4	-1.78232	9.6361e-52
Camk1d	-1.77082	3.84957e-28
Dcstamp	-1.7691	0.00110447
Haao	-1.75769	2.8398e-21
Pax5	-1.74871	0.00289803
Rab15	-1.74187	4.79751e-07
Mmp2	-1.72206	1.69689e-24
Marchf1	-1.71833	2.85638e-06
Socs2	-1.71761	4.90622e-59
Anxa6	-1.71642	5.04868e-143
Ndnf	-1.71206	5.7726e-14
Il12rb2	-1.71059	1.29043e-40
Synpo2	-1.68024	5.41265e-11
Fxyd1	-1.65114	1.40943e-10
Svep1	-1.64546	6.29817e-11
Gimap3	-1.6443	1.40858e-11
Fcgr2b	-1.63694	5.01753e-06
Dusp22	-1.62019	9.09624e-28
Satb1	-1.5839	3.59784e-39
Colca2	-1.57196	1.47643e-19
Bsn	-1.56647	1.72179e-22
Cx3cl1	-1.56557	3.3865e-104
Blnk	-1.5542	7.31912e-10
Yap1	-1.55109	6.84603e-12
Acsbg1	-1.54374	8.17922e-06
Tent5a	-1.51952	3.54998e-11
Fcrl1	-1.50905	0.00037288
Tnni2	-1.50519	3.73607e-08
Nipal2	-1.50466	4.04039e-18
Slamf6	-1.49896	0.00178217
Tnfrsf13c	-1.49075	2.13457e-57
Kcnk12	-1.48838	3.94937e-16
Myh10	-1.48821	5.86726e-37
Srpk3	-1.47883	0.00016535
Lst1	-1.47737	1.05829e-53
Mc5r	-1.46827	3.3036e-21
Paqr9	-1.46348	1.29173e-06
Dupd1	-1.46151	0.000183311
Dok3	-1.46114	7.76413e-41
Adgra2	-1.45825	6.60125e-18
Ddx4	-1.45792	3.65905e-05
Bmp8a	-1.45464	6.99447e-07
Ipcef1	-1.45296	9.01338e-12
Grap	-1.44501	0.00110145
Pdgfrl	-1.43896	5.96023e-07
Mgst1	-1.43719	1.40102e-18
Filip1l	-1.43193	1.2241e-15
Klf2	-1.42399	2.11884e-08
Gata1	-1.42037	1.64278e-10
Hist1h1b	-1.41866	2.69383e-05
Abcg4	-1.41866	0.0107684
Ctss	-1.41536	0.000710539
Gli2	-1.40914	3.63564e-07
Prss40	-1.40741	2.03186e-05
Cnr2	-1.40313	4.2681e-07
Ifit1bl1	-1.39639	0.00163362
Snx20	-1.39626	3.32275e-57
Serpina3f	-1.39429	0.000875905
Cd69	-1.39219	1.54056e-08
Phldb2	-1.38604	7.04684e-24
Adam19	-1.38199	5.11376e-06
Sptb	-1.3815	5.21194e-06
6330403K07Rik	-1.37636	1.30166e-11
Sstr2	-1.37061	0.000210134
Fgf16	-1.36715	0.000747142
Fscn1	-1.3559	8.05558e-81
Il4	-1.34652	1.13078e-07
Bfsp1	-1.3409	0.000297529
Akr1c12	-1.33986	1.76051e-14
Dusp26	-1.31794	0.000310382
Ptprm	-1.31601	0.000296161
Armcx4	-1.31505	3.18716e-09
Csf2rb	-1.31426	2.85368e-18
Pmepa1	-1.30421	8.01808e-08
Nlrp1b	-1.28969	0.00372559
Nacad	-1.28828	0.000579509
Zan	-1.28815	9.1362e-11
Gm4969	-1.26996	0.000889265
Rasgrp3	-1.26538	2.82314e-09
Akr1c14	-1.26215	0.00293531
Plxdc1	-1.25967	0.00111527
Cybb	-1.25956	0.0102488
Camk2b	-1.25456	2.11279e-16
Cfc1	-1.25177	1.90678e-05
Smad6	-1.24912	4.57812e-42
Mamdc2	-1.24325	1.13819e-90
Ldb2	-1.23943	7.31912e-10
Mtus1	-1.23938	1.31282e-25
Ubash3a	-1.23891	8.12606e-06
Tnfrsf25	-1.22727	8.26386e-12
Zcchc12	-1.22719	0.00313991
Slc45a3	-1.2266	0.000167945
Hopx	-1.21845	2.5718e-07
Shisa2	-1.21169	0.0135836
Epb42	-1.20851	7.15022e-12
Col4a2	-1.20778	3.65844e-82
Gria3	-1.20454	3.81315e-37
BC147527	-1.20093	9.39556e-15
Slc35d3	-1.19945	9.6426e-08
Map10	-1.19929	7.41309e-19
Cxcl12	-1.19142	0.0313783
Plxdc2	-1.1899	5.25524e-21
Evl	-1.18874	9.96542e-12
H2-DMb2	-1.18189	0.000385298
Lgals1	-1.17862	9.89953e-05
Luzp2	-1.17031	1.58035e-05
Gimap4	-1.16331	1.65483e-19
Gm973	-1.15723	6.2557e-32
Snx31	-1.14764	2.1964e-10
Gal3st3	-1.13949	0.000489971
Enho	-1.13609	2.51382e-07
Hif3a	-1.1308	2.34354e-27
5430427O19Rik	-1.12586	5.35315e-07
Tmeff1	-1.11373	0.00191642
Slc28a2	-1.11099	1.65425e-43
6030498E09Rik	-1.11086	0.00389062
Kazald1	-1.11076	3.54717e-25
Ltb	-1.10923	1.50071e-17
Ms4a6b	-1.1042	6.25406e-18
Id1	-1.10219	3.74332e-05
Crispld2	-1.08962	0.0231419
Gm32742	-1.08746	4.09609e-06
Cox4i2	-1.08216	1.13761e-07
Ifi206	-1.06952	0.022251
Trpm5	-1.06949	3.25162e-08
Cacna2d1	-1.06867	0.000485556
Slco5a1	-1.06615	0.0228945
4930523C07Rik	-1.05843	2.16446e-28
Pitx2	-1.05289	0.000389581
Nlgn3	-1.04241	0.00449896
Steap3	-1.03904	4.30661e-14
Fgd6	-1.03695	0.000572135
Pde3a	-1.03603	0.000310352
Cnr1	-1.0335	2.64079e-06
Cd37	-1.03038	2.82618e-57
Gm28053	-1.02671	3.98873e-06
Grap2	-1.02397	0.0155018
Ms4a6c	-1.02261	6.34546e-15
Depp1	-1.02085	0.00102048
Galnt5	-1.01737	1.51515e-10
Crybg1	-1.01574	2.04936e-11
Ptpn7	-1.01288	1.66004e-49
Nfam1	-1.00084	3.60381e-59
Sh3bp4	-0.994872	2.02966e-11
Sorl1	-0.993697	1.42001e-25
Antxr2	-0.990638	8.15433e-62
Fbxo40	-0.988443	0.0042364
Rel	-0.985687	2.94895e-11
Abcb4	-0.982204	5.70818e-33
Dram1	-0.981306	6.11209e-06
Cachd1	-0.978676	0.0484843
Otulinl	-0.973393	2.66651e-15
Olfml3	-0.970489	0.000359145
Smarca1	-0.970179	3.16172e-06
Grm1	-0.968673	2.73125e-05
Mmp15	-0.96842	8.74048e-06
Skida1	-0.967675	0.000135927
Irs3	-0.965087	0.00110866
Scpep1	-0.964406	2.29739e-56
Kirrel	-0.963953	0.0336094
Fzd4	-0.962253	9.36298e-12
Cpxm1	-0.960989	1.91896e-54
Lsp1	-0.958054	6.38374e-42
Dapk2	-0.957367	0.000621117
Gjb3	-0.955679	8.66663e-14
Lrrc32	-0.949016	0.00190832
Tstd3	-0.948347	2.03105e-05
Jakmip1	-0.946175	0.000155162
Lmna	-0.94559	8.68258e-11
Degs2	-0.945441	0.000432007
Pde7b	-0.944494	0.0388826
Pkib	-0.943493	0.00390771
Col4a1	-0.938585	9.82024e-33
Rgs2	-0.938395	4.84262e-21
Pirb	-0.935785	0.00249001
Phlda1	-0.935699	0.00236571
Tmcc3	-0.93282	7.62142e-09
Nyap1	-0.932346	0.00569081
Chil1	-0.931125	0.0118714
Clic6	-0.926498	0.0159307
Fam217a	-0.926445	5.38665e-07
Adrb2	-0.924196	3.06974e-15
Vegfa	-0.921246	3.2668e-20
Ms4a4b	-0.920848	0.00771828
Msrb3	-0.919145	8.79099e-12
Etv1	-0.91829	0.0133966
Tspan2	-0.917751	6.81527e-14
Flt3	-0.914299	1.19069e-14
Ank1	-0.912611	1.14176e-08
Xkrx	-0.912013	0.00414137
Prr33	-0.908275	2.90877e-05
Pcbp4	-0.906735	9.35428e-12
Trim30c	-0.905025	1.2455e-05
Adamtsl4	-0.903499	0.000248262
Slc1a4	-0.897561	9.26251e-05
Tmem74	-0.894831	0.0122009
Gpr165	-0.894455	0.00150414
Septin10	-0.893521	0.0174791
Cttnbp2	-0.893463	0.00368616
Mmp16	-0.886021	5.43716e-09
Nlrp1a	-0.88527	2.87846e-06
Bcl6b	-0.882498	3.45259e-05
2700081O15Rik	-0.882251	1.88237e-19
Zfp423	-0.881501	0.0113561
Cd80	-0.879222	0.047296
Mex3b	-0.878906	0.0166504
Sec16b	-0.878594	7.45864e-08
Camsap2	-0.878522	0.00016973
Cdh23	-0.878213	1.16344e-14
Rgl1	-0.87729	1.40405e-12
Nucb2	-0.876949	0.000220303
Ccn6	-0.875824	0.0131939
Parvb	-0.875567	0.0342768
Rapgefl1	-0.87548	4.512e-05
Gbp9	-0.873248	0.00183236
Traf3ip2	-0.869607	3.56793e-10
Pou2f2	-0.869549	4.188e-23
Hist1h2ac	-0.860907	0.0420437
Prkcb	-0.860378	4.80359e-16
Adcy4	-0.85658	0.00583542
Il15	-0.848486	2.95559e-30
Garem1	-0.84816	0.00135879
Ppbp	-0.847654	0.0187673
Scrn1	-0.845596	5.8897e-15
Fam167a	-0.84543	0.000556284
Id3	-0.843325	0.033243
Ifi213	-0.842122	0.0458822
Sh2b2	-0.841129	5.34995e-13
Lrrn3	-0.838152	0.0188783
Samd5	-0.834883	0.0121206
Rgs10	-0.83407	0.0048564
Cish	-0.833953	0.00251146
Pygo1	-0.832441	0.0309275
Creb3l3	-0.831635	0.0404576
Slc7a2	-0.830938	0.00540272
Gm5431	-0.828073	0.000765324
Arap3	-0.826269	2.89232e-14
Hmga2	-0.825343	5.75625e-28
Phlda2	-0.824219	6.78416e-07
Fgf11	-0.820421	4.18523e-16
Zfp618	-0.819498	2.07008e-12
Zfp831	-0.817696	5.75748e-11
Per2	-0.816623	5.57326e-20
Echdc3	-0.816522	0.000149132
Tcf7l1	-0.812513	4.97598e-06
Csrnp3	-0.812013	0.0182874
Agmo	-0.811779	0.000176974
Hmga1	-0.809701	4.26767e-42
Reck	-0.808372	1.42265e-17
Acy1	-0.808018	1.64992e-26
Csf2rb2	-0.807666	2.102e-09
Ecm2	-0.805417	3.76349e-06
Gask1a	-0.80368	0.000552252
Ass1	-0.802981	1.12875e-13
Speg	-0.798452	2.30725e-07
Gapt	-0.798435	0.00890614
Kif23	-0.791095	4.27993e-15
Maob	-0.783931	0.0448518
Ptgr1	-0.783003	1.48839e-05
Pld4	-0.781955	0.000177685
Mettl7b	-0.777828	0.010073
Relt	-0.77532	2.4517e-32
Insm1	-0.774475	0.00502755
Scara5	-0.772711	0.00425271
Kcna3	-0.772353	6.29291e-07
Zbtb46	-0.771537	6.15224e-12
Dusp2	-0.770765	4.26479e-30
Glipr2	-0.770549	2.61494e-23
Plcb1	-0.770333	9.09152e-13
Gm6904	-0.769821	0.0127403
Spaca1	-0.768789	0.00338754
Gpr18	-0.764076	0.00167578
Adgre4	-0.762714	0.00576195
Lipo3	-0.762537	6.98859e-19
Adcy3	-0.762344	1.03873e-14
BC016579	-0.760087	0.00215798
Slc25a21	-0.759581	9.01436e-06
C130050O18Rik	-0.757477	2.6031e-06
Mesp2	-0.754833	0.0195461
Cd36	-0.751155	0.000819795
Axl	-0.750905	0.00262831
Lrp4	-0.750486	0.00579363
Serpina3g	-0.749874	1.4961e-06
Ahnak	-0.748618	3.80799e-12
Itpripl1	-0.747969	2.60026e-06
H2-Ob	-0.744758	9.35877e-08
Hvcn1	-0.740775	3.91172e-12
Pld6	-0.732159	3.19384e-11
Akna	-0.729151	7.20362e-44
Slit2	-0.727212	8.85133e-06
Cdk1	-0.724316	9.33449e-11
Robo1	-0.723578	0.000305488
9930111J21Rik2	-0.719519	1.8697e-10
Fcer1g	-0.719062	0.000272108
Chst7	-0.718642	4.73583e-05
Stag3	-0.718015	2.93114e-05
Olfr632	-0.716101	0.0128743
Rflnb	-0.715395	3.57654e-05
Syk	-0.713478	6.4111e-30
Nlrc3	-0.712575	0.000308145
Irak2	-0.712514	1.66703e-17
Slc16a9	-0.712387	1.92755e-13
Slc22a3	-0.709522	0.000228477
Plekhg1	-0.704742	2.00866e-07
Ahrr	-0.701962	0.00110753
Slc29a1	-0.696632	9.93393e-22
Slc5a9	-0.695545	0.031198
Oas2	-0.694639	0.0439846
Pik3cd	-0.693026	4.58872e-09
Lat2	-0.691628	7.37901e-06
Bfsp2	-0.69039	0.00742589
Dnah8	-0.688319	0.000749563
Tef	-0.68733	5.60902e-35
Arid3a	-0.685852	3.65525e-27
Fam169b	-0.685761	2.17947e-05
Gucy1a1	-0.683614	2.72524e-22
Hebp2	-0.683203	0.0403735
Acp5	-0.679237	0.00120041
Cd59b	-0.679092	0.00842705
Ldlr	-0.678047	0.000626377
Sipa1l2	-0.674542	0.0262222
Gprc5b	-0.671272	1.26026e-05
Thbs1	-0.669107	0.0133563
Hist3h2ba	-0.668574	0.0179827
Ubtd2	-0.668548	3.13203e-06
Mb21d2	-0.66591	1.75181e-05
Clic3	-0.665505	0.000632674
Kbtbd12	-0.665456	0.00894413
Neurl3	-0.664627	4.43638e-35
Plekhg3	-0.664515	5.18921e-06
Layn	-0.662045	8.33408e-10
Slc16a7	-0.661347	2.61143e-10
Pik3ap1	-0.660414	1.33672e-25
4930447C04Rik	-0.659902	0.0237457
Nptxr	-0.659826	0.00102067
Cyp27a1	-0.656964	4.75912e-09
9930111J21Rik1	-0.655438	3.87738e-08
Limd2	-0.654557	4.66561e-31
Lamb2	-0.65232	9.20032e-06
Nlrc4	-0.650168	0.0423582
Gask1b	-0.648693	0.0130189
Ablim1	-0.647371	0.00103075
Olfr65	-0.646365	0.00848578
E2f1	-0.643807	1.20078e-10
Ttc28	-0.641702	1.18303e-16
Cd79b	-0.639863	7.32374e-14
Rtl5	-0.637711	0.000579509
Mei4	-0.635231	0.0123323
Mfsd2b	-0.63446	0.000134661
Ephb2	-0.634404	0.0367282
Ceacam1	-0.634248	0.000147307
Rin3	-0.633438	1.33914e-40
Apln	-0.633234	0.000113789
Endod1	-0.631255	3.5141e-06
Gimap6	-0.629253	3.89493e-09
Gng2	-0.62907	8.41394e-17
Igdcc4	-0.629009	1.18922e-12
Ephb4	-0.62889	5.57962e-19
Slc41a3	-0.626648	6.76748e-09
Amigo2	-0.626545	1.76821e-15
Spire1	-0.626513	1.25427e-17
Rgs9	-0.62632	0.0288564
E2f8	-0.624827	7.2728e-05
Dusp1	-0.623721	1.3887e-16
Rfx8	-0.622638	0.000145305
Klf12	-0.622585	1.6314e-17
Lhfpl2	-0.62251	5.27996e-06
Myo7a	-0.622085	5.40629e-10
Adam11	-0.621531	2.58532e-11
Kcnab1	-0.620882	1.13036e-06
Frat2	-0.619607	3.85426e-12
Sidt1	-0.617705	0.000399846
Dhrs7	-0.617656	2.1203e-09
Fsd2	-0.617251	0.0100114
Phldb3	-0.616384	0.0161421
Gramd1b	-0.616363	1.72001e-11
Tagap	-0.616119	2.12068e-06
Clip4	-0.615866	0.00321713
Carhsp1	-0.614667	1.81679e-05
Faah	-0.613748	1.58523e-13
Neto2	-0.613268	2.90869e-07
Rgcc	-0.613217	2.34118e-06
Sla	-0.611022	4.74019e-17
Arhgap30	-0.610522	1.27928e-13
Ccsap	-0.609179	1.07068e-05
Epb41l4b	-0.608013	1.63278e-05
Themis2	-0.606959	2.52186e-09
Cnrip1	-0.605899	1.86566e-08
Disc1	-0.604325	0.0205067
Ndrg4	-0.601818	0.0150014
Lfng	-0.600723	2.982e-07
B3gnt7	-0.599781	0.000636995
Capn3	-0.599195	0.000821271
Sh3pxd2b	-0.596219	2.86816e-05
Tmsb10	-0.593016	4.43533e-13
Gna15	-0.59184	1.0335e-13
Plekha6	-0.591258	0.045696
Tspan8	-0.589963	0.00341728
Slc9b2	-0.589104	6.55204e-07
Kcnk3	-0.587086	0.0343221

## Sheet: YHSC≈OHSC
GeneSymbol	log2FoldChange	padj
Cox7a2l	0.0702977	0.233328
Gpatch4	0.0702821	0.465401
Strn3	0.0702666	0.216252
Tatdn1	0.0701493	0.279027
Wdr43	0.0701479	0.411876
Rab7	0.0701095	0.0773824
Ubn2	0.070072	0.29743
Etf1	0.0700612	0.398203
Fuca1	0.0700412	0.338483
Lnpep	0.0699895	0.371084
Dnaja4	0.0699777	0.436852
Zfand1	0.0699031	0.480013
Mrpl10	0.0697752	0.241778
Ankib1	0.0697751	0.326715
Pds5b	0.0697331	0.287853
Man1a	0.069726	0.261623
Ctnna1	0.0697086	0.296711
Heatr3	0.069661	0.398203
Tfcp2l1	0.0696442	0.821249
Dcps	0.0695697	0.249022
Tcf12	0.0695624	0.280378
Ankfy1	0.0695319	0.294751
Cul5	0.0695313	0.127824
Slc4a2	0.0694846	0.455779
Eme1	0.069414	0.388425
Fbxo36	0.0692322	0.796665
Vill	0.0692099	0.595906
Fam219a	0.0691414	0.701966
Utp14a	0.069068	0.529618
Zfp930	0.0689743	0.416811
Tnpo2	0.0689379	0.350626
9030025P20Rik	0.0688962	0.786148
Gfer	0.0688687	0.516199
Tada2a	0.0687729	0.51261
Lars2	0.0687726	0.387922
Zfp386	0.0687723	0.272432
Tram1	0.0687029	0.0534159
Ube2j1	0.0687018	0.16747
Mif	0.0687009	0.208542
Lrrfip1	0.0686523	0.270486
Sypl	0.0686379	0.163789
Uri1	0.0686248	0.298661
Dsel	0.0686185	0.660816
Usp7	0.0685901	0.742316
Psmc2	0.0684526	0.317091
Akr1b3	0.0683614	0.200112
Gtf2e1	0.0683377	0.391441
Ccni	0.0682638	0.150881
Mlh1	0.068192	0.293066
Smarcb1	0.0681584	0.165962
Taf12	0.0681346	0.39789
Ctr9	0.0681236	0.154907
Sec62	0.0680986	0.310426
Nipsnap3b	0.0680824	0.427964
Rictor	0.0680818	0.114585
Lpp	0.0679919	0.124609
Osbpl6	0.0679694	0.907305
Rpl27a	0.0678728	0.309334
Bag5	0.067859	0.375629
Cpeb4	0.0678183	0.660181
Anapc15	0.0677898	0.551806
Serf1	0.0677368	0.568066
Snapin	0.0677283	0.256245
Col25a1	0.0675953	0.919911
Dcun1d1	0.0675645	0.134317
Sgpp2	0.0675218	0.860812
Chek2	0.0674358	0.56585
Tmem260	0.0674314	0.401707
Ccnq	0.0674046	0.332793
Ggact	0.0673504	0.612564
Arhgap18	0.0673102	0.306972
Itga1	0.0673015	0.911376
Panx1	0.0672936	0.486922
Riok1	0.0671711	0.232465
Tmem104	0.0671399	0.66329
Cln3	0.0670707	0.304704
Dido1	0.0670663	0.23288
Gm4924	0.0669847	0.693471
Calu	0.0669016	0.112832
Nfs1	0.0668769	0.335311
Fam131a	0.0668622	0.626554
Zc3h14	0.0667748	0.0555765
Fancc	0.0667313	0.472853
Tedc2	0.0665096	0.726606
Gabarapl2	0.0664104	0.278694
Sdr42e1	0.0664078	0.560893
Ttpa	0.0663993	0.607948
Nvl	0.0663919	0.295364
Zfp784	0.0662726	0.481736
Crtc2	0.0662343	0.223631
Dnajb12	0.0661885	0.490787
Gspt1	0.0661734	0.280815
Gnl3	0.0661547	0.507929
Dnajc30	0.0661513	0.537742
Phpt1	0.0661229	0.570636
Sik3	0.0660228	0.403896
Txndc17	0.065988	0.402066
Hook3	0.0659845	0.280103
Smim8	0.0659472	0.509488
Trmt1	0.0659229	0.235425
Pced1a	0.0658521	0.495268
Ethe1	0.0658239	0.437728
Nedd1	0.0657411	0.283677
Adora2a	0.0656547	0.732825
Hdac5	0.0656159	0.530041
Gmcl1	0.0655974	0.511389
Nudt12	0.0655599	0.625448
Uhrf1bp1l	0.0655492	0.341146
Nsun3	0.0655149	0.548183
Srfbp1	0.0654431	0.578012
Uap1l1	0.0654035	0.317096
Atg12	0.0653855	0.412179
Zfp991	0.0653578	0.723302
Pomt1	0.0653306	0.377606
Carmil1	0.0653277	0.775083
Tmed7	0.0653146	0.149012
Ogfrl1	0.0653137	0.278176
Idh3a	0.0653056	0.332793
Amacr	0.0652828	0.687129
Bard1	0.0652449	0.893804
Ddx3x	0.0651381	0.244907
Arf4	0.065096	0.0996193
Snx33	0.0649716	0.619084
Abi2	0.0649678	0.406867
Gcnt7	0.0649165	0.786048
Rpl23a	0.0649068	0.33761
Qars	0.0648451	0.326715
Abcb10	0.0648426	0.511262
Psmd9	0.064825	0.477641
Mon1a	0.0648223	0.577465
Ube2g2	0.0647911	0.42209
Jtb	0.0646945	0.255865
Yipf3	0.0645812	0.279384
Rai14	0.0645591	0.373289
Ndufs5	0.0645	0.63835
Zfp94	0.0644511	0.517559
F2rl2	0.0644254	0.814579
Nsmaf	0.0644222	0.195409
Ntng2	0.0643951	0.891656
Strc	0.0643623	0.945716
Fam20a	0.0643517	0.893664
Slc7a4	0.0643478	0.250732
Gm14443	0.0643015	0.87454
Ppp2r1a	0.0642965	0.108121
Zfp566	0.0642595	0.712842
Gatad2a	0.0642465	0.175918
Nradd	0.0641556	0.743679
Nudt16	0.0641487	0.447703
Caprin1	0.064013	0.231986
Prdx5	0.0640106	0.234331
Abi1	0.0639416	0.286938
Atg3	0.0639297	0.335395
Serbp1	0.0639061	0.301745
Chst12	0.0637667	0.338565
Nme6	0.0637135	0.516199
2310033P09Rik	0.0635946	0.486399
Gm38394	0.0635482	0.878157
Pomgnt1	0.0635371	0.308671
Nek7	0.0634702	0.387198
Polr1c	0.063402	0.392917
Dync1li1	0.0633484	0.409295
Btbd2	0.0632879	0.351713
Pkn2	0.0632014	0.361655
Klhdc9	0.0631966	0.746086
Ralgps1	0.0631586	0.783519
Rplp0	0.0631127	0.179356
Setd7	0.0631097	0.411876
Stoml2	0.063025	0.225894
Wdr92	0.0630116	0.450163
Krit1	0.0629622	0.208941
Prokr2	0.062922	0.922388
Mydgf	0.062908	0.409306
Trappc3	0.0628969	0.372396
Bet1	0.0628546	0.315981
C87436	0.0628233	0.307246
Cs	0.0627921	0.130258
Tspan31	0.0627794	0.199912
Plcg1	0.0627304	0.251683
Harbi1	0.0626074	0.543612
Nifk	0.0626008	0.360359
P2rx4	0.06255	0.273915
Pggt1b	0.0624771	0.409259
Tbl3	0.0624752	0.41444
Awat2	0.0623942	0.914654
Mmp19	0.0623651	0.712842
Commd9	0.0623002	0.595874
Dync1h1	0.0622245	0.603655
Cox7c	0.0621067	0.325261
Slc46a3	0.0620919	0.651972
Vps13b	0.0619924	0.533826
Togaram1	0.0619829	0.489236
Amigo1	0.061953	0.556015
Dkc1	0.0619301	0.436661
Rpl29	0.0618919	0.323825
Arl8b	0.0618782	0.184977
Nfyc	0.0618677	0.439202
Rpp21	0.0617663	0.606482
Tmem116	0.0617487	0.654439
Nqo1	0.0617449	0.626453
Ddr2	0.0616867	0.949867
Cux2	0.0616682	0.85545
Dhdh	0.0616444	0.623549
Phlpp1	0.0616228	0.628762
Ccdc9b	0.0616142	0.917458
Uggt1	0.061597	0.243049
Gm7072	0.0615774	0.627873
Epn1	0.0615602	0.47986
Med31	0.0615336	0.610212
Lrrc58	0.0615189	0.397883
Psmb5	0.061478	0.501627
Prcc	0.061419	0.636052
Uevld	0.0613994	0.511498
Cmc4	0.0613633	0.743679
Fam92a	0.0613062	0.318406
Arhgef5	0.061292	0.490531
Chid1	0.061268	0.210777
Mvb12a	0.0611965	0.478995
Ncbp1	0.0610531	0.258639
Tmed2	0.0610319	0.339947
Cxxc5	0.0610171	0.273971
Zfp438	0.0609051	0.742316
Rab14	0.0608957	0.0713352
Sdhaf4	0.060884	0.593439
Lcmt1	0.0608332	0.47798
Rps27	0.0608142	0.348732
Wdr83	0.0607947	0.290909
Rcc1	0.0607794	0.553578
Dyrk2	0.0607316	0.478321
Ttc7b	0.0607274	0.466879
Nepro	0.0606174	0.582731
Epn2	0.0605143	0.940885
Pofut2	0.0605004	0.426773
Rapgef2	0.0604848	0.449134
Pyurf	0.0604482	0.497398
Ggct	0.0604279	0.679388
Gm9833	0.0604116	0.889583
Gm5751	0.0603922	0.867953
Cnpy2	0.0603851	0.256017
Wls	0.0603684	0.187315
Gm28557	0.0603678	0.859343
Tmem50a	0.0603582	0.396773
Ccdc28a	0.0603301	0.57002
Cfl2	0.0602919	0.459941
Hsdl1	0.060288	0.447823
Slc39a8	0.0602851	0.779501
Acap3	0.0602775	0.6431
Ncl	0.060254	0.356031
Mthfd2l	0.0602277	0.518974
Uqcr11	0.0601936	0.340438
Oxsm	0.060173	0.645347
Ttc9c	0.0601436	0.430418
Dennd2d	0.0601288	0.260488
Ly75	0.0601055	0.546584
1700025G04Rik	0.0600483	0.701093
Myct1	0.0599714	0.409259
Sla2	0.0599451	0.307909
Tmem164	0.0599436	0.348098
Lrrc8a	0.0599076	0.730928
Gon7	0.0599019	0.667762
Gfpt1	0.0598921	0.436852
Tuba1a	0.0598247	0.72187
Col20a1	0.0597537	0.896848
Ddx27	0.059718	0.275008
Zcchc17	0.0596444	0.471933
Ptgs1	0.0595534	0.406867
St5	0.05955	0.62521
Lhpp	0.0594694	0.651828
Far1	0.0594183	0.414517
Otud3	0.0593539	0.873549
Atp6v0d1	0.0593466	0.381335
Ckap4	0.0593448	0.557086
Stk24	0.0592953	0.454648
Yipf1	0.0592698	0.479596
Miga1	0.0592642	0.309077
Lamtor3	0.0592016	0.404291
Pdxdc1	0.0591606	0.202999
Mbip	0.0591471	0.569997
Wdr83os	0.0591401	0.419303
Trappc1	0.0590449	0.550711
Rnf20	0.0589798	0.298648
Thop1	0.0589605	0.577342
Siah1b	0.0589559	0.617023
Fam114a1	0.0589081	0.653825
Cdk20	0.0588977	0.720791
Ankrd39	0.0588421	0.490787
Csnk2a1	0.0588066	0.573213
Cln5	0.058795	0.502872
Cby1	0.0587687	0.638857
Rae1	0.0587076	0.238618
Synj2bp	0.0586887	0.399674
Pak2	0.0586221	0.298833
Fbxw7	0.0586138	0.549048
Aarsd1	0.0586063	0.855913
Rgs3	0.0585564	0.674343
Aprt	0.0585536	0.442386
Aph1c	0.058504	0.576273
Kcnq5	0.0584235	0.781018
Sema4d	0.0583429	0.556321
Slc5a6	0.0582966	0.535762
Apopt1	0.0582912	0.59699
S100a11	0.0582895	0.399674
Mrpl39	0.0582853	0.512058
Prkci	0.0581857	0.622078
Ube2k	0.0581154	0.355176
Trim12a	0.0579146	0.596452
Col6a3	0.0578736	0.933297
Mettl16	0.0577858	0.562831
Cct3	0.0577823	0.311485
Psmd13	0.0577246	0.391171
Lipa	0.0576897	0.651972
Pomgnt2	0.0576697	0.525548
4931422A03Rik	0.0575434	0.633407
Pop4	0.0575086	0.56774
Bnip3l	0.0574613	0.272205
Atad3a	0.0574318	0.404775
Pigyl	0.0574067	0.662531
Ubac1	0.0573879	0.432516
Nelfe	0.057387	0.507649
St6galnac2	0.0572854	0.702598
Tmbim6	0.0572015	0.16218
Focad	0.057136	0.405733
Lamc1	0.0570856	0.6052
Emsy	0.0570509	0.626584
Ddc	0.0570503	0.924265
Ehd4	0.0570496	0.283447
Cluap1	0.0570477	0.5659
Pex11g	0.0570462	0.713654
Camta2	0.0570183	0.473229
Dag1	0.0569767	0.431418
Serpine2	0.0569164	0.794075
Unc45a	0.0568215	0.455189
Rps25	0.0568169	0.290909
Trmt10c	0.0567873	0.448096
Crispld1	0.0567865	0.419039
Glmn	0.0566793	0.586336
Rwdd4a	0.0566681	0.502656
Rsl1d1	0.056663	0.180252
Dmwd	0.0565716	0.62505
Wrap73	0.0564897	0.614308
Aifm2	0.0564695	0.650864
Sgta	0.0564475	0.175314
Ndufa8	0.0563171	0.458237
Syncrip	0.0562917	0.536697
Foxp4	0.0562878	0.531321
Pdcl3	0.056183	0.486955
Sf3b5	0.0559507	0.4129
Atl1	0.0559235	0.675992
Parp4	0.0558349	0.690949
Hemgn	0.0557832	0.61417
Abhd12	0.0557429	0.510625
Eif3k	0.0557335	0.33432
Otud4	0.0557214	0.680474
Ergic2	0.0556558	0.428761
Atp5f1	0.05564	0.265032
Gtf2a2	0.0556211	0.558237
Usp22	0.0556095	0.399355
Mrpl24	0.055588	0.40794
Cflar	0.0555131	0.397496
Ppp1r14b	0.05546	0.418777
Rbm5	0.0554383	0.333122
H6pd	0.0554124	0.481461
Msantd3	0.0554087	0.755039
Mtmr11	0.0553766	0.751691
Ift22	0.055363	0.549615
Slc25a32	0.0553319	0.663978
Cdc73	0.055267	0.345828
Ndor1	0.0552637	0.350626
Zfp72	0.0552636	0.726266
Gmppa	0.0552472	0.420297
Gemin2	0.0552114	0.609969
Igbp1	0.0551916	0.576398
Atg7	0.0551575	0.469952
Blvra	0.0551556	0.579424
Faxc	0.0551539	0.848158
Elavl1	0.0551162	0.225341
Ap1s1	0.0550718	0.341131
Dpy30	0.0550156	0.583419
Nhp2	0.0550125	0.497681
Hnrnpul1	0.0550103	0.166655
Paip2b	0.0549989	0.693471
Clybl	0.0549732	0.622911
Traf3ip1	0.0549154	0.721767
Zbtb8os	0.0549044	0.548314
Plcb4	0.0548966	0.494843
P3h3	0.054873	0.358494
Gpr108	0.054842	0.374494
Agrn	0.0548029	0.751914
Bpgm	0.0547883	0.66638
Heatr5a	0.0546566	0.518653
Ugp2	0.0546248	0.368744
Rft1	0.0545801	0.56324
Fam219b	0.0545679	0.540223
Pet100	0.054558	0.594625
Atp2c1	0.0544766	0.390612
Bivm	0.054444	0.517432
Mdh2	0.054414	0.242984
E130311K13Rik	0.0543677	0.74886
Dus4l	0.0543672	0.843059
Gsk3a	0.0541897	0.338944
Eapp	0.0541666	0.568186
B4galt1	0.0541343	0.38458
Ndrg3	0.0540997	0.384748
Ufsp1	0.0540257	0.87454
Pkmyt1	0.0539644	0.672398
Ttc30a1	0.0539382	0.756472
Eny2	0.0539279	0.410857
Bora	0.0539166	0.644571
Nop14	0.0538773	0.571451
Gatd1	0.0538709	0.483559
Mtrf1	0.0538573	0.754796
Slc7a11	0.0538256	0.933817
Abcc4	0.0536844	0.505421
Atp9b	0.053667	0.467384
Acbd6	0.0536548	0.399086
Pam16	0.053532	0.559213
Pwwp2b	0.0535202	0.687705
Csde1	0.0534715	0.260615
Rps9	0.0534692	0.388573
Rad23b	0.0534602	0.593455
Naa10	0.0534503	0.516261
Gm12166	0.0534291	0.905778
Tm2d2	0.0534282	0.617312
Rraga	0.0533351	0.57979
Gsto1	0.0533324	0.46766
Ate1	0.0532366	0.379779
Zzz3	0.0531948	0.553288
Hnrnpf	0.0531827	0.345371
Emc6	0.0531741	0.491402
Borcs8	0.0531386	0.586016
Supt3	0.053111	0.626033
Atp2a1	0.0531054	0.855009
Rnf187	0.0530622	0.335394
Coq2	0.0529703	0.526888
Clptm1l	0.0529059	0.394666
Ergic3	0.0528949	0.286031
Zdhhc15	0.0528818	0.78161
Tvp23a	0.0528018	0.545683
Tapbpl	0.052796	0.580885
Cops7a	0.0527867	0.357106
Adamts20	0.0527535	0.937948
Snw1	0.052704	0.232079
Fam220a	0.0526937	0.671306
Palld	0.052663	0.791724
Aatf	0.0526579	0.551364
Ralgapb	0.0525866	0.578376
Ubp1	0.0524999	0.419319
Larp1	0.0524352	0.40697
Tmem123	0.0524187	0.278593
Ech1	0.0523944	0.201642
Cox6c	0.0523762	0.401927
Ofd1	0.052342	0.625595
Ppp3cb	0.0522921	0.384645
Mtm1	0.0522729	0.63105
Tpi1	0.0522623	0.344862
Ppm1b	0.0520787	0.500782
Smim13	0.0518896	0.613724
Lyrm1	0.0518488	0.829335
Atp5l	0.0518412	0.578714
Arpc3	0.0518236	0.323386
Rnd1	0.0517585	0.929569
Dnajc8	0.0517571	0.377606
Sod2	0.0515251	0.315844
Srf	0.051511	0.669155
Sidt2	0.0514541	0.426554
Zmym4	0.0514522	0.380156
Pon2	0.0514423	0.488984
Tmed9	0.0514402	0.618415
Psmb4	0.051432	0.317113
Ncoa6	0.0513853	0.510054
Olfr876	0.0513534	0.954946
Ankrd52	0.0512831	0.635637
Polr2e	0.0511422	0.462889
A430033K04Rik	0.051115	0.721721
Cpe	0.05106	0.926801
Baz1b	0.0510386	0.441482
Esyt1	0.0509477	0.273952
Prelid3b	0.0509428	0.625631
Inpp5k	0.0508931	0.470724
Stard3nl	0.0508626	0.614151
Klhl25	0.050854	0.762597
Dtx3l	0.0508509	0.508042
Dgkg	0.0508159	0.526876
Atf2	0.0507963	0.431623
Zbp1	0.0507648	0.885685
Elmo2	0.0507627	0.330371
Slc39a10	0.0507617	0.626554
Snx5	0.0507423	0.297818
Apobec1	0.0507343	0.573262
Tpgs2	0.0507206	0.563463
Rbfa	0.0507127	0.603288
Lipt1	0.0506394	0.748951
Pgam1	0.0506344	0.501776
Ccdc73	0.0505842	0.735632
Brd3os	0.0505681	0.774384
Usp42	0.0505551	0.607121
Dad1	0.0505486	0.41892
Slc23a2	0.050537	0.336131
Prmt1	0.0505059	0.257802
Mrps24	0.0504864	0.550317
3110040N11Rik	0.0504713	0.576806
St13	0.0504524	0.450006
Shank3	0.050407	0.653879
Stau1	0.0504062	0.203982
Plch1	0.0503329	0.946624
Ganab	0.0502828	0.333166
Nme2	0.050209	0.832932
Zfp839	0.0501893	0.619656
Socs6	0.050125	0.390626
Cox7b	0.050075	0.499556
Ttll4	0.0500488	0.625683
Sec22a	0.0499999	0.568099
Trmo	0.0499924	0.674596
Golga5	0.0499615	0.426024
Hlx	0.049949	0.835752
Trmt61a	0.0499188	0.648265
Vps45	0.0498959	0.549823
Ndufb4	0.0497989	0.620389
Gm49322	0.0497448	0.898578
Rpl26	0.0497423	0.462861
Adssl1	0.049688	0.560669
Tfr2	0.049651	0.2709
Tmem217	0.0496363	0.86581
Aimp1	0.049619	0.645154
Sirt1	0.0494964	0.552068
Glmp	0.0493082	0.33262
Zfp523	0.0492674	0.411784
Akt3	0.0492446	0.658286
Crat	0.0492421	0.655109
Pfdn5	0.0492299	0.506468
Zfp746	0.0492019	0.667497
Wsb2	0.0491591	0.603288
Cacnb4	0.0491219	0.866683
Relch	0.0491046	0.567526
N4bp2	0.0490539	0.560089
Smg6	0.0490449	0.525316
Aasdhppt	0.0490251	0.452086
Trim26	0.049017	0.517396
Fam122a	0.0489799	0.632298
Prepl	0.0489317	0.61745
Elavl2	0.048891	0.946296
Rab3ip	0.0488812	0.748172
Zmynd11	0.0488362	0.252664
Rpl18	0.0487812	0.367811
Ids	0.0487751	0.410085
Map3k6	0.0487383	0.889028
Thumpd3	0.0487171	0.549626
Soga1	0.0486747	0.497829
Vac14	0.0486471	0.466046
Camta1	0.0485762	0.697146
Bop1	0.0485435	0.574502
Cnot11	0.0484393	0.543931
Gcc1	0.0483465	0.638057
Atg2a	0.0483375	0.604862
Tes3-ps	0.0482335	0.880006
Vapa	0.048163	0.45899
Srgap2	0.0481622	0.658864
Dhx32	0.0480954	0.619519
Med19	0.0480441	0.556224
Gne	0.0480219	0.547789
Noc4l	0.0479938	0.541004
Aff1	0.0478885	0.538272
Trim33	0.047888	0.647491
Capzb	0.0478871	0.380156
Tal1	0.0478438	0.589471
Rps27a	0.0477862	0.426416
Rpl28	0.0476979	0.468539
Vti1b	0.0476771	0.480486
Pvr	0.0476542	0.817592
Sigmar1	0.0475601	0.495778
Bcl11a	0.0475434	0.426918
Zc3h15	0.0475239	0.441482
G3bp1	0.0475078	0.324448
Ntrk3	0.0474955	0.944984
Fastkd1	0.0474763	0.70363
Nploc4	0.0474567	0.556224
Saraf	0.0474398	0.292598
Rimbp3	0.047437	0.931876
Sdf4	0.047375	0.166524
Ap3s2	0.0473682	0.499395
Ldlrap1	0.0473644	0.467862
Bbs4	0.0473304	0.733184
Rragc	0.0473101	0.499925
Dctn2	0.0472902	0.450805
Lyrm4	0.0472456	0.76214
Cryzl1	0.0471012	0.357683
Tmem8b	0.0470951	0.722814
Txnrd1	0.0470802	0.278633
Klf10	0.0469927	0.663978
Jpt2	0.0469715	0.559301
Gskip	0.046948	0.578519
Uqcc3	0.0469336	0.663278
Prr14	0.0469278	0.626739
Pank2	0.0469188	0.47496
Rpl8	0.0469104	0.373591
Bend3	0.046833	0.886045
Aptx	0.0468122	0.596452
Hgh1	0.0467982	0.689178
Ccdc149	0.046794	0.518625
Dtwd2	0.0467931	0.792578
Gpkow	0.0467848	0.456126
Srr	0.0466745	0.483579
Psmf1	0.0466188	0.474614
Ifih1	0.0466155	0.640445
Nat10	0.0465726	0.649597
Ccdc102a	0.0465708	0.81623
Daam1	0.0465703	0.79737
Mrps18c	0.0465401	0.761724
Cand1	0.0465325	0.504345
Pigq	0.0464459	0.556321
Tmem64	0.0463918	0.495112
Nop58	0.0463766	0.71681
Ccdc61	0.0463564	0.669328
Met	0.0463104	0.769348
Pls1	0.0462519	0.86608
Gigyf2	0.0462327	0.502981
Zfp108	0.0462175	0.817994
Tspear	0.0460362	0.899048
Sec61a2	0.0459997	0.524846
Emc1	0.0459962	0.64507
Dgat1	0.045969	0.632461
Slc25a3	0.0458876	0.333122
Sucla2	0.0458439	0.579628
Prkar1a	0.0457904	0.127073
Ube2m	0.0456529	0.50293
Chmp1b	0.0454929	0.644363
Rpl41	0.0454492	0.414162
Kpna7	0.0454341	0.810461
Hk1	0.045415	0.363791
Prep	0.0454114	0.50732
Fth1	0.0453897	0.518243
H2-K1	0.0453437	0.441482
Trim37	0.045319	0.530896
Tmco6	0.0453135	0.711947
Zc3h8	0.0453004	0.770638
Taf11	0.0451938	0.617798
Tmem186	0.0451919	0.579628
Efhc1	0.0451918	0.900464
Slc25a4	0.0451907	0.352004
Camkv	0.0451891	0.935278
Rundc1	0.0451738	0.63202
Ppp1r12c	0.0451594	0.358849
Zfp385a	0.0450273	0.735406
Utp18	0.0449771	0.660537
Wtap	0.0448135	0.547742
Ltn1	0.0448007	0.65117
Odr4	0.0447433	0.61727
Son	0.044706	0.435919
Nudt22	0.0446885	0.782598
Azin1	0.0446851	0.474913
Dgcr8	0.0446564	0.682364
Arfgef2	0.0446131	0.738443
Scyl1	0.0446108	0.448587
Arf5	0.0445973	0.417708
Rps19bp1	0.0445516	0.75392
Psmb1	0.0445424	0.503407
Gfm2	0.044536	0.455529
Klf9	0.044444	0.671054
Zfp239	0.044409	0.714832
Gnai2	0.0443762	0.192824
Nap1l4	0.0443515	0.243597
Gm10337	0.0442644	0.894161
Ift52	0.0442046	0.414162
Usp9x	0.0441688	0.734358
Ascc1	0.044067	0.626332
4930453N24Rik	0.0440143	0.564671
Zfp825	0.0439438	0.795185
Arl1	0.043919	0.477738
Emid1	0.0438819	0.783474
Kdelc2	0.0438679	0.654053
Sgms1	0.0438663	0.404435
Gpi1	0.0438599	0.295966
Lyrm2	0.0437914	0.722283
Wasl	0.0437469	0.653788
Tpm3	0.0437238	0.292895
Map3k12	0.0437121	0.52431
Fastkd5	0.0436574	0.810371
Zfp931	0.0436472	0.771381
Ywhae	0.0436432	0.280144
Vkorc1	0.0436144	0.696601
Srsf9	0.043521	0.464534
Lsm2	0.0435181	0.67338
Ppp3r1	0.0434836	0.423423
Edem3	0.0432866	0.73087
Vamp1	0.0432561	0.672619
Ube3c	0.0431785	0.5652
Pdcd11	0.0431483	0.682402
Ppp6r3	0.0430792	0.585743
Atg4a	0.0430665	0.711149
Adrm1	0.0430328	0.617488
Ccnd3	0.0430135	0.444885
Emc7	0.0429979	0.511498
Kmt2d	0.0429967	0.601422
Prpf38b	0.0429804	0.351001
Tmed4	0.0429479	0.365302
Arntl2	0.0428943	0.93568
Ppm1g	0.0428286	0.529856
Stk17b	0.0427586	0.585786
Bccip	0.0427371	0.464134
Rpap2	0.0427243	0.680815
Clptm1	0.042671	0.443146
Dph2	0.0426504	0.74886
Cdiptos	0.0425599	0.85099
Zfp987	0.0425511	0.935923
Pum1	0.0425443	0.524005
Azi2	0.0425425	0.603762
B3glct	0.0425418	0.695012
Bsg	0.0425106	0.282307
Aen	0.0424559	0.612553
Fam162a	0.0424496	0.594797
Habp4	0.0424319	0.760274
Papola	0.0424319	0.390175
Nxf1	0.0424299	0.464092
Wdr1	0.0423964	0.347535
Set	0.0421888	0.502154
Glrp1	0.0421591	0.898855
Pi4kb	0.0421503	0.728415
Ntan1	0.042118	0.523196
Mios	0.0420015	0.606942
2310039H08Rik	0.0419999	0.691343
Zfp810	0.0419794	0.720551
Ankra2	0.0419587	0.607551
Megf6	0.0419196	0.955878
Sall2	0.0419092	0.708661
Atp2b1	0.0418987	0.515862
Bricd5	0.0418902	0.728758
Vapb	0.0418369	0.914971
Actr3	0.0417904	0.394234
Cyb5b	0.0417533	0.621564
Dap3	0.0417087	0.452599
Tap2	0.041697	0.375485
Sac3d1	0.0416887	0.750958
Cyfip1	0.0416215	0.426782
Grin3b	0.041613	0.846352
Ube2d2a	0.0416082	0.521702
Rexo4	0.0416051	0.669328
Etfdh	0.0415553	0.590218
H2-T22	0.041469	0.764307
Park7	0.0414058	0.484617
Acbd3	0.0413914	0.505316
Secisbp2l	0.0413895	0.641383
Stt3a	0.0412062	0.465533
Luc7l2	0.0412037	0.615738
Hcfc2	0.0411863	0.630558
Ddx54	0.0411836	0.644363
Angpt1	0.0411692	0.536479
Acbd5	0.0411449	0.683542
Itch	0.0411127	0.758935
Slc12a7	0.0410846	0.62639
Mpdu1	0.041021	0.59986
Mbnl2	0.0409894	0.517032
Kansl2	0.0408092	0.658581
N4bp1	0.0407763	0.701393
Pomp	0.0407476	0.543119
Zfp799	0.0407414	0.714832
Ndufaf8	0.040704	0.702578
Apmap	0.0406401	0.676686
Alg5	0.0406283	0.624138
Mif4gd	0.0406132	0.737757
Wdr53	0.040594	0.764307
Dnaaf2	0.0405712	0.802059
Lilr4b	0.0405585	0.95644
Rplp1	0.0405539	0.622215
Syp	0.0405053	0.864612
Preb	0.040423	0.528858
Upf3a	0.040406	0.71586
Pstpip1	0.0403775	0.592241
Thap3	0.0403372	0.617866
Cr1l	0.0402756	0.411521
Naca	0.0402154	0.442972
Tfdp1	0.0401707	0.593025
Nthl1	0.0401678	0.716852
Eif2d	0.0401299	0.385508
Fam117b	0.0401293	0.643382
Tdp2	0.0401226	0.503638
Ikbkg	0.0401191	0.499909
Acadm	0.0401125	0.427964
Nktr	0.040074	0.653223
Prdm15	0.03996	0.805366
Fam160a2	0.0399185	0.63481
Ino80c	0.0398782	0.715599
Nfu1	0.0398755	0.591301
Uqcrc2	0.0398578	0.500084
Tpmt	0.0397707	0.89932
Avl9	0.0396948	0.711032
Socs1	0.0395934	0.782874
Enkd1	0.0395692	0.844043
Xylt2	0.0395475	0.769414
Rbm12	0.0395351	0.744485
Atp5h	0.0395227	0.427803
Dmpk	0.0394908	0.871345
Atp5k	0.0394801	0.763003
Tmem198b	0.0393787	0.777639
Ints13	0.0392797	0.6431
Dedd2	0.0392757	0.645347
Senp1	0.0392702	0.624815
Zfp945	0.0392206	0.38655
Akr7a5	0.0392189	0.657456
Ccz1	0.0391899	0.578006
Epha7	0.0391874	0.928615
Cbr4	0.0391608	0.792029
Baz1a	0.0391158	0.779873
Trp63	0.0390945	0.956783
Arsa	0.03904	0.600865
Noa1	0.0389846	0.683168
Tmem109	0.0389669	0.637935
Bst2	0.0389546	0.677201
Chrnb1	0.0388624	0.728838
Fam196b	0.0388593	0.900452
Zfp329	0.0388581	0.692009
Wdr45b	0.0387924	0.612865
Akt2	0.0387385	0.448096
Rer1	0.0387364	0.560771
Tnrc18	0.0386774	0.672151
Hddc2	0.038556	0.765099
Grpel2	0.0384637	0.675896
Celsr3	0.0384545	0.946909
Rpl18a	0.0384111	0.608749
Ndufb3	0.0383652	0.66413
Hsf2bp	0.0383405	0.920179
Birc6	0.0382715	0.712446
Echdc1	0.0382035	0.42258
Adam32	0.0381843	0.947243
Herc6	0.0381731	0.810461
Mat2a	0.038138	0.62575
Gm14137	0.0380876	0.948636
Tbl1xr1	0.038083	0.626332
Psmb2	0.0380749	0.556817
Tusc3	0.0379954	0.719552
Cc2d1a	0.0379475	0.680581
Ftl1	0.0378944	0.690018
Aldoa	0.0378303	0.488501
Mfsd12	0.03781	0.677212
Vps26a	0.0377994	0.570547
Atxn1	0.0377842	0.78498
Cfap157	0.0376774	0.945934
Setd1b	0.0376591	0.773313
Pdia6	0.0376524	0.590218
Tmem259	0.0376511	0.656923
Atxn7l3	0.0376367	0.710489
Gm45902	0.0376237	0.861657
Dhx34	0.0375821	0.709532
Tma16	0.0375723	0.782882
Cyc1	0.0375609	0.523388
Tubg1	0.0375506	0.786902
Psmd8	0.0375152	0.613323
Dvl3	0.0375073	0.638633
Tubgcp4	0.0375047	0.549021
Ndufaf4	0.0374909	0.723302
Pfdn4	0.0374877	0.76214
Ctbs	0.0374774	0.816378
Lrrcc1	0.0374166	0.560693
Thbs2	0.0373547	0.944471
Psmd1	0.0373533	0.400601
Tbc1d24	0.0373409	0.848943
Gpn3	0.0373155	0.557823
Gbf1	0.0372975	0.698916
Slc4a7	0.0372876	0.686474
Abcf2	0.0372824	0.733409
Ap4s1	0.0372797	0.695238
Fancf	0.0372681	0.787396
Marchf2	0.0372487	0.671774
Rab11b	0.0371844	0.479226
Taf1b	0.0371156	0.626332
Fadd	0.0370873	0.826808
Snrpd2	0.0369404	0.577577
Gm42372	0.0369127	0.851387
Ndufs4	0.0368943	0.676955
Smpd2	0.0368935	0.601377
Xpo7	0.0368902	0.678228
Col11a1	0.0368633	0.94135
Spock2	0.0368456	0.936047
Cdk10	0.0368369	0.790697
Golph3	0.0368293	0.661011
Qtrt1	0.0368086	0.743263
Ccdc18	0.0367495	0.829819
Trit1	0.036733	0.775421
Sec61b	0.0367298	0.603937
Derl1	0.0367263	0.521702
Gnb2	0.0367152	0.57002
Zdhhc8	0.0367007	0.7128
Cndp2	0.0366986	0.797472
Slain1	0.0366815	0.547742
Fbxl21	0.0366752	0.910663
Pisd	0.0366389	0.716755
Snapc2	0.0366124	0.714567
Incenp	0.0365575	0.739146
Ppp2r5e	0.0363897	0.731916
Zfp420	0.0363884	0.855009
Unc50	0.0363854	0.609969
Tgoln1	0.036352	0.584378
Vps26b	0.0363462	0.563008
Kif13b	0.0363377	0.819913
Zfp808	0.0363363	0.785505
Nrip3	0.036285	0.942741
Riok3	0.0362814	0.530207
Pomk	0.036249	0.619633
Cops7b	0.0362201	0.697211
Med6	0.0361809	0.804162
Pdcd5	0.0361635	0.694413
Zfp300	0.0361587	0.911376
Ankzf1	0.0361161	0.634025
Eci2	0.0361076	0.545579
Tmem126a	0.0360374	0.728532
Pecam1	0.0360318	0.665456
Tacc1	0.036007	0.340448
Auh	0.0359958	0.650071
Srp19	0.0359735	0.67933
Slc12a2	0.0359008	0.776549
1810013L24Rik	0.0358716	0.730931
Prxl2c	0.0358546	0.519182
Ctns	0.0358384	0.834036
C1qtnf1	0.0358304	0.963305
Tbc1d15	0.0358284	0.572679
Rpl15	0.0358099	0.587958
Otub1	0.03578	0.549235
Ccdc166	0.0357675	0.766406
Trabd	0.0357483	0.618023
Pitpna	0.0357366	0.382845
BC031181	0.0357243	0.701093
Smarca4	0.0356343	0.437165
Washc5	0.0356306	0.611528
Nr1h2	0.0355103	0.618959
Rbm27	0.0354481	0.693201
Rfng	0.0354282	0.707459
Glb1	0.0354271	0.511268
Wac	0.0354159	0.563463
Tmem179b	0.0353926	0.632319
Clpb	0.0353797	0.593483
Fam172a	0.0353739	0.610941
Dnaja3	0.0353449	0.623181
Asna1	0.0353286	0.742891
Hnrnpll	0.0353044	0.660816
Akap7	0.0352934	0.641018
Gucd1	0.0352503	0.710489
Zfp213	0.0352057	0.793537
Swi5	0.0352036	0.563658
Usp34	0.0351901	0.589804
Zfp407	0.035156	0.749192
Dnajb7	0.0350724	0.944833
Wwp1	0.0350535	0.754912
Spag7	0.0349978	0.700356
Prmt7	0.0349679	0.65117
Nudt19	0.0349272	0.688379
Nup98	0.0348606	0.700859
Wdr5	0.0347447	0.699593
Zfp738	0.0347408	0.763026
Mbtps1	0.0347295	0.506468
Wipf1	0.0347285	0.735121
Hibadh	0.0346676	0.577465
Uqcrb	0.0346673	0.660893
Fam50a	0.0345937	0.759063
Nfkb2	0.034553	0.720791
1300017J02Rik	0.0345115	0.946909
Atp5md	0.0345079	0.698528
Akap9	0.0344964	0.451922
Ppfia1	0.0344958	0.689489
Ogfod1	0.0344761	0.835617
S1pr2	0.0344757	0.803198
Ncbp3	0.0344716	0.666968
Cdkn2aipnl	0.0344307	0.590625
Timm8a1	0.0343996	0.880006
Rpl35a	0.0343941	0.696008
Ctdp1	0.0342439	0.782874
Setd6	0.0341883	0.715149
Reps1	0.0341397	0.656755
Slc7a8	0.0341135	0.823775
Arl14ep	0.0339436	0.701317
Ptma	0.0339038	0.556321
Mapre1	0.0338644	0.464653
Agpat5	0.0338595	0.688688
Sdf2l1	0.0338595	0.833133
Rangap1	0.0338533	0.653271
Polr3c	0.0337908	0.65226
Hdgfl2	0.0337834	0.626584
Pigu	0.0337584	0.617731
Ppm1a	0.033695	0.61433
Dapk3	0.0336613	0.758711
Rnf135	0.0336586	0.752368
Slc20a1	0.0336188	0.810528
Shc4	0.0336185	0.693908
Sppl2a	0.0335784	0.560934
Hdhd3	0.0335759	0.878562
Rcor3	0.0335731	0.70555
Prrg1	0.0335508	0.877648
LTO1	0.0335462	0.79787
Oplah	0.0335176	0.859048
Pfas	0.0334904	0.78106
Ndufaf7	0.0334634	0.745224
Coq8b	0.0333978	0.814987
Nsmce1	0.0333531	0.73101
Oxnad1	0.033274	0.751584
Tfg	0.0332689	0.623889
Rnf10	0.0332443	0.500564
Pigm	0.0332291	0.694081
Fubp3	0.0332181	0.669328
H3f3a	0.0331839	0.500547
Myl10	0.0331807	0.877723
Gpr132	0.033141	0.786144
Aurkaip1	0.0330236	0.734832
Lipt2	0.0330132	0.883881
Eya2	0.0330009	0.713116
Fam189b	0.0329777	0.678197
Hira	0.0329751	0.896263
Npffr1	0.0329065	0.966622
Bmyc	0.0328971	0.719972
Rpa3	0.0328846	0.783
Zxdc	0.0328833	0.728415
Nsmce2	0.0328586	0.73936
Cyp20a1	0.0328574	0.711501
2210016L21Rik	0.0328193	0.750515
Scamp3	0.0328145	0.648986
Traf3	0.0327265	0.802303
Ppp1cb	0.032697	0.465633
Mtif3	0.0326961	0.62176
Chaf1b	0.0326393	0.656199
Psma5	0.0326064	0.566086
Usp3	0.0325557	0.625691
Mapkapk3	0.0325131	0.624058
Thyn1	0.0324695	0.716494
Anxa11	0.0324514	0.726467
Myl12b	0.0324134	0.759159
Cdkal1	0.0324008	0.708318
Sirt3	0.0323586	0.680045
Rad50	0.0323364	0.705969
Dram2	0.0323305	0.760318
D130040H23Rik	0.032329	0.822143
Rpl37a	0.0322938	0.628565
2700097O09Rik	0.0322764	0.846924
Cetn2	0.032264	0.716242
Mdp1	0.032202	0.750338
Dnajc27	0.0321451	0.750958
Prmt6	0.0321283	0.778344
Ankle1	0.032061	0.924265
Ankrd12	0.0320573	0.713654
Nufip2	0.0320393	0.802181
Nup153	0.0320391	0.811304
Gtpbp4	0.0320364	0.591852
Nfat5	0.0319431	0.716596
Tmem241	0.0319225	0.841403
Camk2n1	0.0319119	0.947001
Mtdh	0.0318517	0.658078
Slc9a3r2	0.0318296	0.805344
Hdgfl3	0.0318065	0.700913
Zhx3	0.0317584	0.750958
Dynlt3	0.0317166	0.61474
Mtfr1l	0.0316893	0.528545
Mical1	0.031617	0.810371
Ythdc1	0.0315569	0.582794
Cpsf6	0.0314526	0.590218
Sec61g	0.0314495	0.791829
Rbm26	0.031438	0.697388
Sike1	0.0314342	0.754078
Leng9	0.031413	0.711501
Emc2	0.0313662	0.679087
Lamtor2	0.0313634	0.753437
Ppp1r18	0.0313476	0.712632
Dnlz	0.0312787	0.733409
Fam228a	0.0312672	0.915211
Mtch2	0.0311161	0.65881
Rbck1	0.0310673	0.486466
Lsm4	0.0310657	0.728532
Commd10	0.0310554	0.753787
Nid2	0.0310431	0.94258
Mtmr10	0.0309972	0.80738
Fam57a	0.0309581	0.745524
Zcrb1	0.0309314	0.678023
Gls	0.030901	0.774315
Txndc5	0.0308899	0.567881
Top3b	0.0308828	0.573213
Trir	0.0308358	0.714487
Ran	0.0308339	0.67225
Wdr75	0.0307983	0.79358
Armc5	0.0305745	0.754655
Mgat2	0.0305744	0.694245
Ddx3y	0.0305158	0.727694
Itih5	0.0304728	0.72756
Ly6a	0.0304526	0.914366
Smdt1	0.0304491	0.776289
Wdr13	0.0304486	0.698528
Bbs12	0.0304191	0.872667
Nlrc5	0.0303904	0.834613
Morc2a	0.0303374	0.810277
Primpol	0.0302417	0.734446
R3hdm2	0.0302408	0.74341
Vps33b	0.0301705	0.744314
Gps1	0.0301331	0.662211
Atxn3	0.0300551	0.818711
Manf	0.0300265	0.715278
Erp29	0.0299926	0.664192
Triqk	0.0299639	0.834064
Bcat2	0.0299524	0.793674
Fhl4	0.0299435	0.903407
Trdmt1	0.0299085	0.836647
Ppp1r11	0.029826	0.76453
Acadvl	0.0297753	0.722316
Zfp109	0.0297733	0.827569
Mrpl23	0.0297069	0.737435
Ift140	0.0296789	0.738451
Ercc8	0.0296594	0.846352
Slc25a17	0.0296153	0.678034
Pcm1	0.0295104	0.738451
Pkd2l2	0.0294751	0.800846
Polr2f	0.0293925	0.748442
Yy1	0.0293739	0.734832
Ankrd35	0.0293284	0.955923
Arhgef2	0.0292247	0.543923
Lias	0.029211	0.759068
Kctd11	0.0291925	0.900611
Eid1	0.029165	0.666968
Eif4g1	0.029142	0.733748
Ssr2	0.0291254	0.702713
Polrmt	0.0290805	0.801361
Mier1	0.0290678	0.773313
Ifitm2	0.0289871	0.672964
Wars	0.028957	0.664258
Hirip3	0.0289492	0.854154
Gtpbp3	0.0289451	0.846352
Adprhl2	0.0289334	0.6877
Letm1	0.0289178	0.738451
Yipf2	0.0288883	0.674241
Tbkbp1	0.028884	0.720791
Golga4	0.0288807	0.621564
Trmt5	0.0288748	0.790697
Nacc1	0.0288351	0.771682
Wipi1	0.0288348	0.903706
Stard9	0.0288141	0.842926
Fam98c	0.0287866	0.687129
Akap11	0.0287855	0.802024
Mfn2	0.0287512	0.753138
Chd1	0.0287495	0.764818
Sel1l	0.0287299	0.658286
Slc35a1	0.0286964	0.775559
Sec23b	0.0286941	0.690238
Klhl35	0.0286919	0.917458
Fgf22	0.0286865	0.927802
Sh3gl1	0.0286844	0.610192
Rps6ka4	0.0286135	0.852811
Cenpj	0.0286058	0.880038
Pcgf3	0.0285955	0.800885
Rnaseh2c	0.028564	0.771079
Rhbdd1	0.0285542	0.772642
Mbd6	0.0285125	0.822706
Dse	0.0285079	0.959417
Brd3	0.0284783	0.696396
Rnf166	0.0284408	0.701593
Trappc4	0.0284215	0.764307
Aco1	0.0283417	0.755039
Eif3b	0.0283179	0.643919
Bod1	0.0283141	0.756664
Taf9b	0.0282831	0.749204
Rex1bd	0.0282504	0.792296
Ubqln4	0.0282248	0.762948
Ints4	0.0280635	0.590218
Erp44	0.0280462	0.748442
Atox1	0.027987	0.824998
Sec16a	0.0279768	0.776549
Rbbp6	0.0279727	0.639546
Ocrl	0.0278532	0.612244
Gpc1	0.027817	0.833536
Arcn1	0.0278165	0.664812
Fxr1	0.0277601	0.698485
B630019K06Rik	0.0277375	0.900041
Ube3b	0.0277303	0.695619
Pdcd10	0.0277148	0.730772
Ankrd16	0.0276736	0.75919
Xrn2	0.0276443	0.655837
Cops2	0.027637	0.730772
Abce1	0.0275976	0.775456
Mlxip	0.0275249	0.694984
Med17	0.0275189	0.772642
Ttll1	0.0275008	0.85542
Ercc4	0.0274935	0.779981
Rgs14	0.0274915	0.76506
Kpna6	0.027463	0.834613
C2cd2	0.0274173	0.797437
Phyh	0.0274126	0.751765
Myo19	0.0273683	0.867963
Ift80	0.0273609	0.843291
Tbc1d10a	0.027352	0.810461
B2m	0.0273124	0.802181
Ttc38	0.0272669	0.827088
Gpbp1l1	0.0272629	0.706468
Stam2	0.0272485	0.784171
Vdac1	0.0272444	0.762268
Mrps35	0.02723	0.79737
Bzw2	0.027222	0.690238
Med29	0.0271949	0.866191
Fbxo25	0.0270529	0.841484
Cast	0.0269851	0.651856
Slc22a5	0.026972	0.810461
Abhd10	0.0269054	0.843596
Pm20d1	0.0267668	0.967808
Polr3d	0.0266915	0.797861
Eif4a2	0.0266875	0.628906
Ubap1	0.0266559	0.74383
Vps37c	0.0266376	0.713654
Lsm10	0.0265989	0.800628
Usp8	0.0265467	0.699249
Ormdl2	0.0265267	0.794392
Stam	0.0264987	0.736317
Cox8a	0.0264823	0.760274
BC005561	0.0264704	0.802303
Cep83	0.0264014	0.821512
Tcof1	0.0263529	0.762357
Nf2	0.0263451	0.77018
Usf2	0.0263192	0.879994
Mfsd5	0.0263181	0.76214
Txn1	0.0263057	0.790217
Rccd1	0.0263018	0.77109
Dhps	0.0262942	0.836415
Ppp2ca	0.026249	0.651267
Tceanc	0.026218	0.862415
Parpbp	0.0261938	0.944219
Cog3	0.0260878	0.795444
Lars	0.0260659	0.707079
Tsr1	0.0259564	0.79358
Gemin7	0.0259459	0.750615
Cyb561d1	0.0259177	0.821195
Slc30a9	0.0258934	0.810285
Matr3	0.025875	0.599661
Msrb1	0.0258101	0.911223
Poldip2	0.0257905	0.671198
Josd2	0.0257882	0.805316
Maip1	0.0257769	0.845683
Cebpzos	0.0257729	0.822212
Dlgap4	0.025742	0.764643
Pikfyve	0.0257101	0.797437
Gng5	0.0257025	0.73192
Ecsit	0.0256069	0.788431
Spice1	0.0255758	0.840328
Miga2	0.0255729	0.836977
Rabep2	0.0255333	0.783441
Morf4l2	0.0255255	0.593935
Racgap1	0.0254963	0.841403
Nap1l1	0.0254877	0.629137
Hnrnpr	0.0254877	0.674584
Map2	0.0254862	0.958832
Itgb1bp1	0.0254641	0.774315
Plin3	0.0254616	0.693364
Eme2	0.0253911	0.799816
Stk25	0.0253863	0.694224
Ppp1r12a	0.0253763	0.74986
Pfkfb2	0.025329	0.80692
Scn3b	0.0253261	0.955142
Aloxe3	0.0253057	0.970092
Zfand2a	0.0252914	0.8354
Pigz	0.025265	0.966045
Pcbd2	0.0252374	0.845822
Gadd45gip1	0.0251662	0.759669
Ddx42	0.025107	0.641943
Naa50	0.025095	0.783871
Car9	0.0250907	0.824489
Cfap298	0.0250886	0.840796
Nup210	0.0250883	0.720356
Vstm5	0.0250733	0.95513
Stk16	0.0249464	0.645165
Grk6	0.024932	0.730087
Ppih	0.0249208	0.861362
Mob4	0.0249167	0.750615
Large1	0.0248372	0.885201
Zranb2	0.0248127	0.62176
Got1	0.0247952	0.874065
Vps53	0.0247774	0.780209
Nol9	0.0247434	0.802168
Arpc1a	0.0247422	0.772037
Txndc15	0.024729	0.742384
Il12rb1	0.0247067	0.88485
Myo15	0.0247029	0.92043
Camkmt	0.0246897	0.881143
Tsr2	0.0246794	0.762701
Odf3b	0.0246659	0.811691
Sae1	0.0246602	0.665456
Atp5g3	0.0245181	0.72241
Det1	0.0244587	0.835546
Mrpl19	0.0243628	0.794485
Zfp955a	0.0243417	0.87454
Fpgs	0.0243301	0.785855
Drap1	0.024307	0.755293
Thap12	0.0242955	0.789455
Mtmr1	0.0242455	0.811304
Mul1	0.0242419	0.873917
Aifm1	0.0242301	0.764643
Zfp120	0.0242109	0.81333
Vps41	0.0241859	0.628075
Ctnnb1	0.0241306	0.623279
Ipo4	0.0240801	0.811304
Tspan32	0.0239975	0.70681
Ptpn4	0.0239902	0.864726
Dnajc2	0.0239818	0.730772
Wbp11	0.0239736	0.717877
Smyd3	0.0238965	0.794083
Lmbrd1	0.023891	0.799793
Cdk12	0.0238821	0.834991
Arhgap17	0.0238422	0.68792
Hnrnpu	0.0238135	0.654646
Fermt3	0.0238123	0.695309
Dnaaf1	0.0237966	0.911811
Flad1	0.0237662	0.78106
Eif3m	0.0237656	0.718512
Zfp358	0.0237572	0.810285
Sptbn1	0.0237308	0.794161
Ndufs3	0.0237191	0.771381
Gtf3c3	0.0237093	0.787456
Eif3e	0.0236526	0.749192
Slc25a27	0.0236465	0.788796
Zpr1	0.0236402	0.74423
Dpf2	0.0236032	0.691925
Safb	0.0235987	0.792353
Ddhd1	0.0235696	0.848975
D17H6S53E	0.0235598	0.95772
Psenen	0.0235212	0.798566
Rbm28	0.0234662	0.839355
Tm2d1	0.0234348	0.835227
Rbx1	0.0234166	0.719832
Trim44	0.0233717	0.811304
Dock6	0.0233657	0.875768
Poc5	0.0233238	0.820194
Mettl3	0.0233199	0.787396
Spag9	0.0233108	0.801397
Rif1	0.0232907	0.790367
Igsf8	0.0232621	0.822212
Ddx10	0.0232225	0.788796
Agk	0.0232175	0.790217
Dalrd3	0.0231443	0.715006
Ercc1	0.0231099	0.864026
Scoc	0.0231002	0.830303
Vdr	0.023064	0.805366
Hnrnpk	0.0230625	0.553644
Zbtb33	0.0229895	0.929628
Prmt2	0.0229682	0.883928
Parm1	0.0229325	0.965698
Sort1	0.0229173	0.792187
Crk	0.0229088	0.82505
Nipsnap1	0.0229035	0.802314
Lzts2	0.0228528	0.815488
Copg1	0.0228179	0.704244
Eif3j1	0.0228131	0.862415
Nemf	0.0227831	0.64325
Cgrrf1	0.0227459	0.860926
Ap5m1	0.0227139	0.812417
Ptp4a1	0.0226679	0.792084
Dhx15	0.0226555	0.62895
Camkk2	0.022604	0.822768
Ccnk	0.0225684	0.880006
Cct7	0.0224614	0.702399
Acot4	0.0224533	0.940396
Dcaf5	0.0223732	0.829907
Zfp638	0.0223143	0.817817
Pabpn1	0.0223075	0.782882
Inafm1	0.0222906	0.850149
Erlin1	0.0222872	0.813755
Flvcr2	0.0222724	0.968309
Bzw1	0.0222447	0.678308
Ift20	0.0221748	0.811304
Dtnb	0.0221264	0.810277
Naa25	0.0221145	0.766589
Tmem140	0.0221127	0.816773
Acp4	0.0219909	0.879121
Thg1l	0.0219809	0.895976
Tcf25	0.0219583	0.671738
Vasp	0.0219461	0.723429
A630089N07Rik	0.021925	0.868894
Smim26	0.0218938	0.901178
Tbk1	0.0218563	0.712404
Bmpr2	0.0218134	0.885403
Prrt1	0.0218035	0.956159
Scap	0.0217712	0.807807
Ddx5	0.0217511	0.694224
Wdr78	0.0217387	0.934473
Eml3	0.0217336	0.694452
Map1s	0.02163	0.769443
Dxo	0.0215854	0.85214
Ltb4r2	0.021559	0.968409
Hipk2	0.021514	0.821249
Hps5	0.0214482	0.820146
Masp2	0.0213888	0.875275
Slc25a10	0.021375	0.878656
Gak	0.0213492	0.79358
Ipo11	0.0213383	0.763423
Dpy19l4	0.0213212	0.868172
Jkamp	0.0212585	0.852499
Elf2	0.0211982	0.864026
Bcap29	0.0211583	0.783781
Spin1	0.0210924	0.687705
Gm17349	0.0210483	0.932027
Cct8	0.0210255	0.706613
Osbpl3	0.0210201	0.880405
C1qbp	0.020992	0.809444
Utp3	0.0209254	0.81333
Gamt	0.0208838	0.94999
Rfx5	0.0208447	0.834991
Wdr37	0.0208326	0.862415
Ddx55	0.0208108	0.862909
Wdr3	0.02079	0.833446
Cul2	0.0207681	0.825808
Lsm6	0.0207332	0.794952
Pold4	0.0207174	0.878394
P2ry1	0.0206879	0.918787
Ndufc2	0.0206582	0.797935
Sec23a	0.020634	0.874026
Brd4	0.0206214	0.707145
Arhgap1	0.020619	0.742316
Samd8	0.0206176	0.926801
Maml1	0.0205672	0.920179
Dcp1b	0.0205617	0.886045
P2ry2	0.0205208	0.924898
Rtn1	0.0204756	0.971949
Top2b	0.0204433	0.776645
Rnf7	0.0204382	0.821249
Tmem202	0.0204245	0.894862
Fam91a1	0.0203731	0.834991
Eif2b5	0.0202285	0.811304
Rad51b	0.0202276	0.940885
Gart	0.0201992	0.795174
Hps1	0.020183	0.80835
Mphosph10	0.0201754	0.87877
Mrfap1	0.0201636	0.755639
Phykpl	0.0201078	0.715278
Nudt9	0.0201011	0.837201
Mrpl3	0.0200853	0.785581
Coq7	0.0200525	0.900611
Galt	0.0200414	0.799578
Esd	0.0199937	0.827799
Eif1ad	0.0199758	0.818208
Ube2j2	0.0199593	0.824371
Pole3	0.019948	0.821249
Ppa2	0.0199318	0.848128
Prdm4	0.0198769	0.838785
Rap1gds1	0.019838	0.790367
Pdzd11	0.0198288	0.817622
Pyroxd1	0.0197816	0.855009
Xpr1	0.0197311	0.898252
Klc2	0.0197294	0.9219
Dnajc14	0.0197115	0.805316
2200002D01Rik	0.0197053	0.898578
Kdm5a	0.0196813	0.738625
Tbca	0.019665	0.858748
Has3	0.0196337	0.896844
Tnrc6a	0.0195834	0.83645
Parp6	0.0195209	0.856742
Lsm5	0.0195116	0.874101
E130308A19Rik	0.0194834	0.835753
Tapbp	0.0194701	0.752712
Cep295	0.0194477	0.883881
Tmem185b	0.0194476	0.875599
Dctn4	0.0194423	0.807572
Zfp40	0.0194401	0.890219
Zbed3	0.0193394	0.849701
Nip7	0.0192937	0.850324
Leo1	0.0192664	0.850344
Aggf1	0.0191327	0.834064
Atp5e	0.0191198	0.835352
Pdap1	0.019081	0.869534
Zscan2	0.0190448	0.94336
Lacc1	0.0190321	0.897465
Atg4c	0.0190194	0.889758
Camsap3	0.0190027	0.839355
Nucb1	0.0189369	0.632745
Rce1	0.0189316	0.836647
Zik1	0.0188563	0.908179
Agl	0.0188275	0.875704
Pepd	0.0188013	0.838249
Nde1	0.0187996	0.84921
Abcc8	0.018794	0.974758
Tradd	0.0187877	0.832642
H2afy	0.0187622	0.806187
Jagn1	0.0187324	0.833749
Ndufb6	0.0187125	0.86813
Golga1	0.018712	0.855009
Ankrd13b	0.0187096	0.892976
Ggcx	0.018686	0.900464
Pcdhga9	0.0186401	0.970948
Polr2k	0.0186329	0.878394
Rabggtb	0.0186013	0.898162
Asah2	0.0185787	0.92158
Trappc11	0.0185259	0.862909
Prmt3	0.0185255	0.78807
Nme7	0.0185153	0.878562
Snu13	0.0184921	0.838381
Aktip	0.0184705	0.820445
Lin54	0.0184688	0.875275
Nubp1	0.0184594	0.836419
Mrpl55	0.0184479	0.87454
Sbk1	0.0183475	0.895976
Ulk3	0.0183041	0.862909
Ift27	0.0182856	0.879819
Gtf2i	0.0182134	0.750958
Hdac11	0.0182052	0.883767
Ppif	0.0181982	0.81623
Cuedc2	0.0181618	0.799578
Yipf4	0.018148	0.850424
Thumpd2	0.0181242	0.897707
Atf6b	0.0180997	0.861969
Katnal1	0.0180793	0.898252
Usp6nl	0.0180738	0.855867
Cln6	0.0180682	0.794485
Hnrnpab	0.0180127	0.77094
Vti1a	0.0179694	0.865219
Bcr	0.0179475	0.863198
Anapc10	0.0179401	0.883104
Ranbp17	0.0179165	0.9254
Nat8f4	0.0178931	0.957149
Reep4	0.0178728	0.874065
Rhot2	0.0177972	0.880683
Zfp131	0.017753	0.892799
Nub1	0.0177057	0.809254
Kri1	0.0176468	0.867397
Sap30	0.0176421	0.892246
Uqcc1	0.0176348	0.8354
Rbm17	0.0175568	0.821701
Fnbp1	0.0175014	0.750665
Phactr2	0.0174794	0.797844
Elmsan1	0.0174492	0.852811
Sars2	0.0174453	0.913579
Actr10	0.0174439	0.852642
Phf3	0.0174228	0.817224
Mcmbp	0.0174135	0.847186
Zfp280d	0.0174125	0.862415
1810043G02Rik	0.0174044	0.883767
Xpnpep1	0.0172889	0.858034
1110012L19Rik	0.017284	0.885201
Exosc5	0.0171732	0.861197
Isg20l2	0.0171537	0.796665
Tmem256	0.0171069	0.850406
Psmb3	0.0170538	0.787354
Selenow	0.0170464	0.798057
9130401M01Rik	0.0170174	0.911573
Cwc25	0.0170086	0.875275
Pkd1l3	0.0170011	0.874065
Ccdc25	0.0169865	0.899692
Sirt6	0.0169713	0.92158
Riox2	0.0169651	0.846465
Dcun1d5	0.0169473	0.784737
Lrrc36	0.0169421	0.937233
Clhc1	0.0169341	0.972797
Mdh1	0.0169208	0.811571
Ppic	0.0169044	0.848158
Zfp27	0.0168958	0.922564
Mfn1	0.0168558	0.864059
Cir1	0.0167894	0.879852
Orc2	0.0167872	0.875131
Agap3	0.016782	0.874013
Ccng1	0.0167729	0.81959
Ints3	0.0167263	0.884023
Atl3	0.0167141	0.898641
Clk3	0.0167105	0.810821
Lif	0.0166868	0.98443
Asb8	0.0166865	0.850112
Zfp628	0.0166772	0.94288
Syf2	0.0166593	0.836376
Ei24	0.0166482	0.832566
Arl2bp	0.0166305	0.858748
Trp53	0.0165628	0.790755
Cpox	0.0164341	0.863929
Tmco3	0.0163734	0.878394
Eif3c	0.0163704	0.740222
Fam118b	0.0163375	0.931895
Zfp688	0.0163271	0.907472
Cnot2	0.0162468	0.782882
Srpk2	0.0161441	0.840561
Appbp2	0.0161383	0.806161
Sptan1	0.0161323	0.858748
Bmi1	0.0160867	0.817605
Igf2bp1	0.016069	0.98453
Clk1	0.0160646	0.88734
Peg3	0.0160383	0.975338
Itk	0.0160078	0.976663
Zfp648	0.0159052	0.982086
Memo1	0.0158936	0.870192
Zfp579	0.0158854	0.924265
Ascc2	0.0158735	0.835227
Tmem248	0.0158376	0.863028
Tmem79	0.0158132	0.954026
Tmem243	0.0157564	0.911376
Ehbp1	0.015755	0.944477
Slc30a5	0.0156958	0.820488
Tmc6	0.0156414	0.893109
Ppp1r13l	0.0156266	0.95597
Ddx52	0.0156254	0.850053
Pgam5	0.0156005	0.851702
Yrdc	0.0155689	0.871493
Ikzf4	0.0155687	0.926534
Aqr	0.0155647	0.840615
Poldip3	0.0155253	0.807578
Dync1i2	0.0155189	0.883345
Nck2	0.015509	0.91666
Arhgdia	0.0155036	0.794952
Cep162	0.0154526	0.902894
Rps6ka1	0.015426	0.78107
St7	0.0153139	0.854276
Mtmr6	0.0153042	0.885201
Npm1	0.0152627	0.843011
Glod4	0.015256	0.815764
Mef2d	0.0152356	0.842542
Mrps23	0.0152297	0.876317
Polr1d	0.0152242	0.859343
Hspa9	0.0152239	0.769441
Dtwd1	0.0152006	0.895757
Polr2j	0.015187	0.880683
Rprd1a	0.0151833	0.89824
Syt11	0.0151792	0.892976
Mrps18b	0.0151606	0.892092
AU022252	0.0151152	0.973145
Pzp	0.0150463	0.985733
Mrpl57	0.0150177	0.897478
Ccl9	0.015011	0.968409
Cox11	0.0149998	0.933384
B3gntl1	0.0149928	0.881503
Cox4i1	0.0149859	0.825197
Mat2b	0.0149627	0.846418
Fars2	0.0149453	0.879819
Txndc11	0.0148599	0.886236
1110008P14Rik	0.0148524	0.877053
Casc3	0.0148508	0.827447
Rbm10	0.0147806	0.848128
Wnk2	0.01478	0.976216
Pprc1	0.0147293	0.920106
Tex2	0.0146162	0.914366
Zfp609	0.0145972	0.925133
Mrpl51	0.0145909	0.883293
Naxd	0.0145744	0.836647
Arhgap31	0.0145674	0.903068
Erg28	0.0145467	0.886939
2810021J22Rik	0.0145351	0.962536
Sltm	0.0144617	0.850319
Nt5dc3	0.0144269	0.942741
Glrx3	0.0144092	0.855009
Bbip1	0.0143763	0.874466
Nadk2	0.0143549	0.851929
Eif3l	0.0143466	0.816773
Cwc22	0.0143313	0.903003
Derl2	0.0143198	0.880975
Fahd1	0.0143089	0.920779
Prickle3	0.0142781	0.878981
Cct6a	0.0142053	0.838785
H1fx	0.0141879	0.945722
Sestd1	0.0140989	0.895174
Tardbp	0.0140812	0.845356
Rad23a	0.0140262	0.867096
Bcl10	0.0139763	0.912676
Fam120c	0.0139593	0.938311
Elob	0.0139476	0.863293
Chd4	0.0139318	0.8354
Crls1	0.0139273	0.893853
Rcn1	0.0139017	0.877281
Atg2b	0.0138938	0.916414
Ybx1	0.0138694	0.830399
Zfp410	0.0138159	0.857102
Sf3a1	0.013777	0.806586
Mrpl4	0.013722	0.865411
Rpgr	0.0137105	0.930929
Tspan3	0.0136974	0.828185
Pld1	0.0136401	0.934085
Magoh	0.013628	0.886639
Ppp1r3f	0.0136164	0.973145
Hmgcl	0.0136017	0.88734
Eci1	0.0135484	0.877723
Cog8	0.0135102	0.874753
Ccdc90b	0.0134704	0.900611
Nr2c1	0.0134424	0.89824
Cstf3	0.0133713	0.896381
Mcat	0.0133549	0.885201
Ttc21b	0.0133396	0.89824
Retreg2	0.0132898	0.825197
Pum2	0.0132714	0.912001
Nit1	0.013242	0.862415
Srp14	0.0132217	0.848158
Uba6	0.0132124	0.892092
Kpna2	0.0131263	0.938311
Fam192a	0.013108	0.89202
Mbd2	0.0130929	0.929181
Prrc2a	0.0130553	0.896228
Ube2i	0.0129938	0.804747
Psmb8	0.0129911	0.902223
Ltv1	0.0129886	0.913751
Pkd2	0.0129817	0.911587
Ist1	0.0129321	0.832192
Zmym2	0.0128726	0.902688
Lpcat3	0.0128234	0.852293
Espn	0.0128218	0.94195
Thy1	0.0127674	0.981969
Rbm22	0.0127593	0.874466
Wrnip1	0.0127551	0.899065
Myl12a	0.012738	0.881643
Crkl	0.0126726	0.876317
Psmd3	0.0126594	0.861168
Psmc6	0.0125615	0.839413
Fam83c	0.0125566	0.987101
Psma2	0.012505	0.874065
Sars	0.0124757	0.873293
Golgb1	0.0124332	0.901404
Kdm8	0.0123599	0.952405
Usp39	0.0123332	0.913436
Krba1	0.0122325	0.905546
Tbrg1	0.0122123	0.877414
Sft2d3	0.0121949	0.914318
Gstz1	0.0121939	0.896464
U2af2	0.0121708	0.898238
Ppl	0.0121484	0.983902
Tyw5	0.0121359	0.929437
Ric8a	0.012068	0.859918
Spata2l	0.0120343	0.928615
B230219D22Rik	0.0120226	0.897919
Impa2	0.0119968	0.88734
Eloc	0.0119943	0.890219
Ywhah	0.0119423	0.862415
Tomm70a	0.0119413	0.8785
Dock1	0.0118997	0.920179
Papss1	0.0118546	0.872434
Vsig10l	0.0118511	0.927826
Dnajc24	0.0118039	0.936047
Lrch3	0.0117758	0.913577
Fam104a	0.0117575	0.886939
Map9	0.0117257	0.945532
Otud5	0.0116956	0.851929
Nim1k	0.0116112	0.950749
Paxx	0.0115867	0.9254
Cst3	0.011545	0.875275
Elk4	0.0115272	0.918806
Rpl9-ps6	0.0115236	0.935023
Eln	0.0115179	0.987101
Ip6k2	0.0114976	0.953306
Nxpe4	0.0114567	0.976298
Pik3ca	0.0114545	0.902777
Lrrc41	0.0113507	0.883287
Rmi1	0.0113271	0.874466
Rsf1	0.0113166	0.906622
Psme1	0.0113092	0.899793
Zswim9	0.0113066	0.945271
4932438A13Rik	0.0112463	0.864273
Zfp944	0.0111955	0.920341
Aaas	0.0111604	0.924265
Yif1a	0.0111082	0.900811
Tom1	0.0110485	0.945716
Zfp622	0.0110437	0.888697
Gna13	0.0109977	0.902075
Med10	0.0109842	0.920341
Nedd8	0.0109801	0.905229
Tsen2	0.0109602	0.937948
Endog	0.010908	0.924329
Spns3	0.0108894	0.946909
Gm17949	0.0108582	0.963523
Mre11a	0.010848	0.919904
Pxk	0.0108408	0.927777
Atxn7l2	0.0108405	0.935899
Ngdn	0.0108352	0.920179
Dnm2	0.010807	0.846924
Itfg1	0.0107432	0.896132
Setdb2	0.0107159	0.945277
Sirt5	0.0107011	0.919455
Actr6	0.0106833	0.928295
Zbtb2	0.0106761	0.917908
Cyb5r4	0.0106012	0.889912
Snrnp40	0.0105726	0.894862
Abcf3	0.0105675	0.895652
Olfr646	0.0105539	0.990995
Slc25a22	0.0105465	0.900419
Camk2d	0.0105457	0.87877
Cdk5	0.0105098	0.93895
Hsh2d	0.0105004	0.94288
Trip12	0.0104634	0.9254
Pex1	0.0104613	0.919455
Zfp879	0.0104545	0.968201
Dnajc18	0.0104328	0.918318
Abraxas1	0.0104062	0.922784
Atp5c1	0.01034	0.888652
Chkb	0.0103375	0.955341
Prr12	0.0103296	0.957451
Lsm1	0.0103025	0.935639
Vps35	0.0102971	0.883287
Mlph	0.0102698	0.950169
Phldb1	0.0102296	0.952198
Tnfsf12	0.0102292	0.970948
Zcchc9	0.0101991	0.925526
Dnah7a	0.0101827	0.987209
Coa7	0.0101593	0.92158
Nbr1	0.010137	0.905421
Mnt	0.0101137	0.934678
Dmap1	0.0100271	0.92158
Rbm6	0.0100215	0.914654
Cops6	0.0100105	0.887965
Hdac2	0.00999507	0.8714
Fam207a	0.00998491	0.927857
Acot8	0.00998121	0.937961
Pfdn1	0.00989028	0.932141
Cwc27	0.0098779	0.914023
Sdha	0.00986957	0.820234
Axdnd1	0.00985732	0.985644
Polr3k	0.00984574	0.902134
Sdr39u1	0.00983832	0.897478
Hras	0.00983652	0.940672
Pcmtd1	0.00983137	0.916374
Mta2	0.00979473	0.896596
Rnf114	0.00975558	0.900464
Taf6	0.0097475	0.902047
Elmod2	0.00973105	0.935899
Ltc4s	0.00969072	0.980683
Lyrm9	0.00968214	0.936923
Acp1	0.00964078	0.926202
Mitd1	0.00957552	0.915395
Lancl2	0.00956974	0.9219
Neurl1a	0.0094452	0.986717
Ticam2	0.00940903	0.962536
Taco1	0.00938634	0.968309
Nans	0.00938538	0.936118
Gcc2	0.00930194	0.942207
Acin1	0.00927428	0.886939
Heatr1	0.00925432	0.929613
Shq1	0.00924636	0.950169
Psmd6	0.00924105	0.906634
Dusp10	0.00921494	0.968321
Timm23	0.00912405	0.924265
Pla2g6	0.00908919	0.929541
Cox6b2	0.00908818	0.946909
Lin52	0.00906318	0.952058
Uck2	0.00906123	0.934085
Mtfmt	0.00905664	0.938057
Paics	0.00903147	0.872171
Ehmt1	0.00901819	0.898238
Ubb	0.00901724	0.90285
Tmem60	0.00885865	0.934085
Snx32	0.00882695	0.91073
Metap2	0.00880619	0.905477
Anp32b	0.00877524	0.87877
Cdc27	0.00875671	0.911897
Pou2f1	0.00872969	0.9254
Tut1	0.00868272	0.9219
6030458C11Rik	0.00859791	0.928615
Rnf115	0.00856537	0.920779
Zfp607b	0.00852994	0.964887
Laptm4a	0.00851175	0.897707
Klf8	0.00846959	0.95707
Phtf1	0.00842374	0.92876
Ftl1-ps1	0.00830706	0.968175
Spsb3	0.008271	0.9219
Mkks	0.00824173	0.966045
Mkrn1	0.00824028	0.92158
Dennd6b	0.00818556	0.935899
Pi4ka	0.00817282	0.947766
Tcea1	0.00815145	0.926801
Fbxo47	0.00815056	0.987952
Smim27	0.00814676	0.919911
Rxylt1	0.00812065	0.949867
Pdrg1	0.00799172	0.906724
Srrm2	0.00797483	0.862144
Coasy	0.00797469	0.943373
Hsp90ab1	0.00796373	0.911481
Myo18a	0.00795397	0.93142
Nedd4l	0.00792288	0.948011
Cdk16	0.00789249	0.934473
Nt5dc1	0.00787577	0.935806
Klhdc2	0.00786575	0.924898
Atm	0.00785374	0.956159
Uqcc2	0.00780991	0.950049
Rcl1	0.00778789	0.940885
Wdr46	0.00777084	0.950083
Riox1	0.00772421	0.948051
Uba52	0.0076722	0.9761
Tor4a	0.00762992	0.92699
Bbs10	0.00756026	0.963523
Kif3a	0.00753892	0.952238
Gfm1	0.00743606	0.932377
Necab1	0.00742697	0.968586
Rps27l	0.00738048	0.940783
Spef1	0.00735066	0.982352
Thoc7	0.00735065	0.920548
Slc35g1	0.00734531	0.962536
Sf3b3	0.00733044	0.924886
Amt	0.00730641	0.984607
Dlg1	0.00729535	0.926801
Boc	0.00729088	0.963305
Atp6v1e1	0.00719292	0.936118
Atg5	0.00717366	0.940538
Mrps5	0.00716545	0.948877
Slc43a3	0.00712977	0.965203
Sh3bgrl	0.00712942	0.922784
Gosr2	0.00710721	0.919911
Myg1	0.0070725	0.949964
Prrc1	0.00702599	0.928162
Slc22a17	0.006963	0.935923
Serac1	0.00694362	0.979911
Cwf19l2	0.00690931	0.942315
Efhd2	0.00682741	0.923716
Pgd	0.00680421	0.923716
1110008L16Rik	0.00674586	0.942741
Mrnip	0.00674152	0.974313
Brca2	0.00669885	0.950984
Rnps1	0.00667791	0.935197
Scn8a	0.00664915	0.992222
Rnf123	0.00664211	0.939951
2300009A05Rik	0.00660326	0.952405
Gm13199	0.00658999	0.979791
Sertad3	0.00658665	0.965203
Tmem131	0.00646945	0.954946
0610009B22Rik	0.00644599	0.950516
Psmg4	0.00644589	0.961629
Lrrc57	0.0064416	0.95515
Mettl9	0.00640725	0.946909
Mrpl42	0.00639641	0.935899
Inpp4a	0.00635717	0.972394
3110082I17Rik	0.00630963	0.95513
Eif4e3	0.0062839	0.963305
Pla2g4c	0.00628122	0.986717
Sec31a	0.00627228	0.923107
Tnfrsf26	0.00626065	0.966045
Mecp2	0.00620407	0.954462
Tceal1	0.00611648	0.974822
Yaf2	0.0060876	0.954946
Cd200r1	0.00608215	0.951157
Zfp458	0.0060626	0.977661
Parl	0.00595825	0.946904
Rasgrp4	0.00592726	0.958178
Shpk	0.00591028	0.971785
Elp5	0.00571205	0.959417
Got2	0.0056289	0.936118
Vcp	0.00559401	0.918806
Arhgef33	0.00559338	0.990995
Ccar1	0.00558657	0.940269
Aplf	0.00557662	0.976515
Gm14403	0.0055086	0.984695
Igf1r	0.00549248	0.934118
Polk	0.00543755	0.959213
Cox7a2	0.0053799	0.95892
Nisch	0.00521153	0.941443
Maz	0.00519054	0.929647
Aasdh	0.0051875	0.962959
Farsb	0.00518739	0.950604
Sec14l2	0.00513173	0.976298
Ndufb7	0.00507041	0.961138
Abhd5	0.00505348	0.970429
Dda1	0.00504317	0.956159
Galnt1	0.00503427	0.935779
Cldn10	0.00498211	0.986183
Slc35c2	0.00496302	0.947373
Hmgb1	0.00494613	0.936425
Dnajc11	0.00493697	0.961395
Ccnjl	0.00492067	0.983449
Gm5475	0.0048976	0.993109
Klhdc10	0.00487863	0.959213
Cpsf2	0.0048517	0.958189
Akr1a1	0.00478364	0.956369
Med20	0.00477644	0.969518
Atp6v1f	0.00471868	0.958982
Mplkip	0.00465188	0.958484
Ccdc85b	0.00463186	0.978507
Atp6v1g1	0.00462084	0.960726
Thrap3	0.0045288	0.950333
Nubp2	0.00452751	0.959213
Wscd2	0.0045207	0.995738
Ncoa5	0.00451429	0.956872
Gpatch3	0.00447006	0.981969
Tcf20	0.0043902	0.977548
Prg4	0.00433566	0.985266
Fam53b	0.0043181	0.965644
Gnptab	0.00425955	0.958982
Rhot1	0.00424805	0.951003
Mrps9	0.00424277	0.968891
Las1l	0.00420287	0.962536
Psma4	0.00416864	0.955267
Mrps27	0.00411763	0.97622
Akip1	0.00410405	0.976006
Nfkbiz	0.00406943	0.979288
Zscan22	0.00405825	0.968953
Eif6	0.00372555	0.966045
Cep57	0.00368709	0.968773
Gm10521	0.00364234	0.993599
Srprb	0.00362561	0.975228
Gkap1	0.00360221	0.98169
Kansl1	0.00359516	0.969275
Stk40	0.00351427	0.974277
Crcp	0.00349966	0.978728
Fgfr1op	0.00346168	0.982086
Rab43	0.00344403	0.984094
Tra2b	0.0034426	0.98109
Mpp1	0.00339242	0.966772
Acox3	0.00338719	0.972797
Hipk1	0.00338625	0.973145
Rap2c	0.00336177	0.979556
Insr	0.00331836	0.976314
Wdr89	0.00329217	0.981331
Zfp330	0.00324306	0.974758
Slc11a2	0.00323405	0.982196
Yars2	0.00320784	0.976783
Armc1	0.00320477	0.977548
Trap1	0.00318469	0.965644
Ak3	0.00315005	0.964183
Ryr1	0.00314561	0.992892
Cct4	0.00314257	0.961344
Ankrd61	0.00313564	0.984603
Zfp248	0.00313087	0.97973
Eif3d	0.00311974	0.962782
Tmem222	0.00310937	0.973145
Rapgef6	0.00310591	0.976655
Mtch1	0.00310533	0.95746
Cdv3	0.00309378	0.982816
Gtf3c5	0.00307174	0.974652
Jrkl	0.00306182	0.986423
Atmin	0.00302154	0.976783
Nsrp1	0.00300868	0.981969
[truncated: 2,402 more rows]
