# Supplementary material for: Chromatin reorganization drives overexpression of a Btaf1 variant underpinning hematopoietic aging
Source: Nat Commun. 2026 Mar 18;17:4129. doi: 10.1038/s41467-026-70787-4 (PMC13149550; doi:10.1038/s41467-026-70787-4)
Supplement: Supplementary file 5 — Supplementary Data 3 [file 41467_2026_70787_MOESM5_ESM.xlsx]

## Sheet: Bivalent promoter in HSCs
Bivalent promoter only in YHSCs	Bivalent promoter only in OHSCs	Bivalent in both YHSCs and OHSCs	Changed bivalent promoter during aging
Agtr1a	Pfdn2	Ism2	Nr0b1
Ldoc1	Cx3cl1	Gipc2	Grm7
2410018L13Rik	Apol8	Plcd3	Dpp6
Cd302	Dpp6	Armc3	Gm15825
Irf2bpl	Anxa6	Pla2g10	Pcdhb4
A930037H05Rik	Clcn2	Prr16	Olfm3
Nrxn1	Sult2b1	Plagl1	Spock3
Nectin2	Olfm3	Adarb1	Pcdha12
Sox13	Radx	Smad6	Sntg1
Rxra	Gm37013	Habp4	Crym
Cnksr1	Ncaph	Dbx2	Snap25
Rapgef5	Rhbdf1	Cdc14b	Hs3st2
Nr3c2	Cd86	Ablim1	Grik1
Spp1	H2bc15	Fgf12	Slc35f4
Lamp5	H3c2	1810019D21Rik	Gm37013
Wipf1	Pcdha8	Rnf39	Pcdha4
Scnn1a	Gpr26	Dnah9	Fmn1
Aplp2	Prc1	Cxcl5	4933428C19Rik
Hrh2	Zfp488	Dtna	Galnt13
Ppp1r13l	H3c8	Kcnh7	Pcdha8
Gm14207	Sgo2b	Myh10	Npffr2
1700063H04Rik	Snap25	Dnajc6	Gpr26
Dpp6	Myod1	Zfp13	Adgra1
Rnf144b	Satb1	Hspg2	Fgf14
A430093F15Rik	Mgst1	Piezo2	Panx2
Gnasas1	Tex26	Smc1b	Epha6
Galr3	Htr3a	Gm12992	Gm29683
Rab6b	Crym	Hymai	Myod1
Arhgap29	Camk1d	Nol3	Tmem114
Ndst3	Ano3	Skida1	Pcdha9
Limk2	Plag1	Actl6b	Lama2
2410004I01Rik	E2f8	Hoxc8	Gpr139
AW011738	Lrrc55	Drd1	Grm5
Ocln	Pcdhb16	Ar	4930433N12Rik
Dennd2a	Mastl	Acvr1c	Brinp1
Slc12a8	Gm15825	Slc6a8	Gm32810
Ccdc180	Col4a1	Gm11529	Dpp6
Thrb	Col4a2	4930444P10Rik	Myocd
Ptgs2os	Spock3	Gm15723	Gabra2
BC024063	Gm29683	Igfbp3	Npy1r
Gm10649	Nr0b1	Wasf3	Myo16
Bvht	Gabra5	Il1rapl1	Galnt17
H2-Ab1	Aurkb	Abcc8	Abca15
Il10ra	Abca15	Nwd2	Trim2
Marc1	Kif14	Glt1d1	Kctd8
Kif21a	Grm7	Bmpr1a	Pdyn
Rbmxl2	Pcbp4	Mctp1	Slc17a8
Lsr	Slc17a8	Hcn1	Plppr5
Rfx2	Pcdhb4	Olfr94	Foxd2
4933430I17Rik	4930433N12Rik	Tmem200a	Pcdhac1
Stom	Bmp4	Ptprk	Gldn
Slc13a2	Sntg1	Ribc2	Htr3a
Hectd2	Grm5	Skap1	Dnah9
Dmpk	H2ac15	Bok	Gm12296
Tnni3	Maats1	Cdkl4	Gabra5
Ccr7	Fgf14	Cnih2	Plaat1
Dop1b	Pcdha12	A830011K09Rik	Cdh20
Fhdc1	Pcdha9	H2-M5	Abcc8
C130026L21Rik	Pgr15l	Kiss1r	Krt19
Limch1	B430010I23Rik	Gm3667	Nckap1
Tmem47	Xkrx	Lgmn	Runx1t1
Adcy1	Sgo1	Mamld1	Nell1
Prkar2a	4933428C19Rik	Kctd1	Slc5a8
Arhgap27	Medag	Pcnx2	Gabrb2
Gbp10	Rad51	Gabra2	Pgr15l
Fam166b	4933405L10Rik	Schip1	Kcnip1
Wdr47	Cpxm2	Rps4l	Gm5087
Prickle4	Pdyn	Sfn	Synpr
Cftr	Pcdha4	Sema3f	Syndig1
Slc46a2	Mki67	Plat	Gm3667
Tmem221	Ezh2	9430021M05Rik	Tacr3
Fbxo27	Socs2	Kcnab3	Sgo2b
Snta1	Hs3st2	Xkr7	B3gat1
Mir152	AI504432	2410137M14Rik	Prkg2
Optn	Axl	Rap1gap	Tnk2
Rnf227	Espl1	Gm17733	Dbx2
Cpeb3	Knl1	1600014C23Rik	Ano3
Tuba8	Rimbp2	Dok6	Piezo2
Vwa1	Slc35f4	Zswim5	Polm
Dusp10	Adgra1	Unc119b	Slc35f2
Tmem98	Lama2	Gfra3	Lsamp
Upk2	Psma8	Fam83d	Sertm1
Gdpd1	D630045J12Rik	Klhdc8a	Grin2b
Sema4f	Ngf	Ccdc92	Vwc2
Marchf9	Cntnap1	Tanc1	Cpxm2
Gm973	Lmna	Insc	Nell2
1700047G03Rik	Prdm8	Dock3	Neto1
2200002D01Rik	Myl7	Nap1l2	Zfp488
Rgmb	Hoxc10	Npy5r	Kbtbd11
Polm	Gm13483	Ap3s1	BC030500
Trpm6	Nr2e1	Slc5a8	Galntl6
Fmn1	Tpm4	Triobp	Pcdhb1
Sfxn5	Gpr158	Igf1	Npy5r
A930001C03Rik	Mybl1	Tmem132b	Nwd2
Fam187b	Slc32a1	Grin2b	9430021M05Rik
Inca1	Eogt	Mt3	Ptprt
Mmp14	Adgrb3	Mt1	Cdh13
Rasl11a	Isl2	Hist1h2bp	Fibin
Luzp1	Kcnq5	H3c11	2610042L04Rik
Gm10451	Gm36878	Rasef	Lrrc55
1700001L05Rik	Chp2	Itga9	Fbxo27
Nlrp10	Ptk7	Il20ra	Gm15723
Dll4	Foxc2	Adra1a	Trhde
Nrsn2	Mroh8	Grik1	Rimbp2
Acbd7	Otp	4930488L21Rik	Crhr1
Cenpv	Atp2b2	Gm6623	Adcy1
Pgr	Csmd2	Lrfn5	Npbwr1
Ank1	D630023F18Rik	Sh3bp4	Plcxd3
Glt8d2	Gm8363	Grrp1	Sorcs3
Lama5	Pcsk6	Ramp2	Irx2
Pde9a	Ccnb2	4933417D19Rik	Gm20554
Lama4	Kcnn1	Mmp2	Tbc1d30
Frs3	Pcdhga2	Pcdhb1	Lrfn5
Mfap3l	Kcna7	Nell2	Gm20063
Tmem120b	Zbtb42	Kmo	Ryr3
Thbd	Slc7a14	Dlc1	Ano4
Kcnip3	Cald1	Mesp2	Igfbp3
Mir219b	Gm5468	Mc5r	Prmt8
Homer1	Catsperz	Sox5	Hoxc8
Trpm3	Gm14204	Sox7	Podxl
Chrm3	Rtkn	Fgf12	Pclo
Pcdhga12	Klhl34	Hoxb3os	Clstn2
A730043L09Rik	Pyy	Shisa8	Snta1
Ntf3	Maob	Ap3b2	Adgrl1
Galnt12	Six3os1	Gabrb1	Hrh2
Adgrl1	Hspb2	BC030500	St3gal6
Metrnl	Spag16	Fgf17	Gm30400
1110046J04Rik	Ppfibp2	Gm15326	Il10ra
Adamtsl2	Lrrc72	Usp2	Mocos
Lgi3	Prrxl1	Cenpf	Gm11240
B430319G15Rik	Plch2	Kcnb2	Itga3
Cd72	Tmem235	Cd14	Rgmb
Trib2	Svop	Gm10499	3300002P13Rik
Unc13a	Iglon5	Cnmd	Nrg2
Fkbp10	Cryab	S1pr3	Hsf4
Mir219a-2	9330111N05Rik	Ank3	Kcna4
Farp2	Csmd3	Mt2	Cdkn1a
C530005A16Rik	Gal3st1	Mthfd2	Tmem121
Bcam	Ccr10	Fibin	Foxp2
Palm	Kirrel2	Pacsin3	Fam187b
Plekhg2	Fabp5	Zfp697	Gnao1
Podxl2	Aldh3a1	Tceal3	Glt1d1
Plxnb2	Tspan11	Sbspon	Pcdhga9
Sdc4		Cnih3	Metrnl
Emp1		Gm16701	Homer1
Purg		Cited4	Gabrb1
Jcad		2610307P16Rik	Clba1
Pcdhga11		Trpc1	Cacng6
Klhl5		Npy1r	Plxnb2
Cd300lf		Ccn3	Kcnip3
Inpp5f		Nav1	Rhbdl3
Gm20556		Dhx40	Kcnh7
Dnah7c		L1td1	Fkbp10
E530011L22Rik		Tmem117	Dzank1
Blnk		Cdc25c	Luzp1
Adm2		Cystm1	Nlgn1
Cyyr1		Kbtbd11	Pcdhga10
Dscam		4930447C04Rik	Gm2115
Baiap2		Rnf43	Rundc3a
Celf2		Hpdl	Kif11
1700021N21Rik		Unc80	Tmem200a
Serac1		Sdc1	Gm9767
Slc2a10		Frmd4a	Prr16
Hnf1b		Ccna2	Il20ra
2410124H12Rik		Miat	Trim36
Grin1os		Cdkn2c	Lrtm2
Cldn6		Pcdhgb6	Arnt2
C530044C16Rik		Bub1	A930001C03Rik
Hpse		Kcnn2	Evc
Tmem151a		Bfsp1	Kif21a
Zfp651		Rasd1	Evc2
Mmp9		Igf2bp2	Pacsin3
Skor1		Cpm	B4galnt4
Hmcn2		Fzd3	Psd
Trim2		Ooep	Sema6d
Cplx1		Aspm	Pcdhga8
Armc6		Slc37a3	Dtna
Gm10046		Svep1	Cadm3
Pacrg		Lrtm2	Drd1
Zfp648		1700088E04Rik	Dtna
Xrra1		Crip2	Kcns1
Mir202		Slc2a12	A830011K09Rik
H2-T-ps		Id2	Lmo3
Cdx1		Krt87	Cd14
Rnf113a1		Gldn	Fstl5
Sh3tc2		Shroom3	Adra1a
Art5		Clstn2	Pde4a
Hoxd8		Enho	Nrxn1
Pcdhgb1		Ppm1e	Cacna2d4
Sema4c		Krt222	Arhgap29
Fam20a		Kcnd3os	Stom
Pcdhga4		Mir675	Chrna7
Hif1a		Pla2g10os	Lrrc73
Ush1g		Srcin1	Cd302
Gm10007		Snai1	Dtx4
Gm14317		Gpr139	Zfp13
5430440P10Rik		Efemp2	2410017I17Rik
Rnf208		Kcns1	Rab34
Bcas1os2		Dpp6	Cyp2s1
Smagp		Adamts9	Ajuba
Map4		Pvt1	Mfap3l
Pcdh7		Pde4a	Thbd
Plxna1		Map7d2	Thsd7b
Pabpc5		Mak	Slc4a8
Myorg		Synpo	Neo1
Rnf207		Gypa	Cxcl5
4732490B19Rik		Dnm3	Lama4
Plin5		Luzp2	Bace2
Eml5		Ptpru	Alox12
Gm19345		Etv1	Pkdrej
Gm2109		Mcmdc2	Fgf12
1700049E22Rik		Cacna2d4	Fgf12
Nr4a3		Gm20754	Ndst3
Mir7686		B3gat1	Npy2r
Il22ra1		Map10	Cyp2u1
Prss35		Ebf1	Rnf39
AV039307		Bmpr1b	Unc13a
S1pr5		Grin2c	1110046J04Rik
Dync1i1		Nrtn	Kank3
Rims4		Npy2r	Ifi30
Ehd2		Plppr5	Tnfsf13b
Mannr		Cyp2s1	Fblim1
Stag3		Slc7a3	Gm10499
Sox10		Ifi30	Lsr
Ccdc92b		Dlk1	Gm11529
Stra6		Prkg1	Slc6a3
Actc1		6530411M01Rik	Cyp4f39
Acot7		Podxl	Tmem51
Diras1		Map3k15	Zfp334
Marchf3		Slco2a1	Slco2a1
Vill		Ankrd45	Acss3
Card6		Hmgb1	Gdpd1
Cysrt1		Pcdhac1	Sp7
Henmt1		Tiam1	Zswim5
		Adam11	Krt87
		Ryr3	Mapk12
		Myo16	Hcn1
		Gprin1	Miat
		Npas2	2610316D01Rik
		Rab34	Pcdh10
		Nap1l5	Sema3f
		Parm1	Bhlhe41
		Evc	Cd72
		Robo3	Nav1
		Ppp1r42	Adamts9
		Irx2	Glt8d2
		Kdr	Tiam1
		Kif11	Dnajc6
		9030624G23Rik	Dnajc6
		Ldb2	Chl1
		5330417C22Rik	Kdr
		Eln	Kiss1r
		Spata2l	Tram1l1
		2610316D01Rik	Srcin1
		Thy1	Dennd2a
		A330033J07Rik	Gfi1
		4930455H04Rik	Stx1a
		Tmem114	Tmem200b
		Klf2	Gm14207
		Dpys	Dll4
		Ift43	Tmem178b
		Arnt2	Il1rapl1
		Eef1akmt3	Ar
		Ltb4r2	Arhgap27
		Snx31	Spire2
		Krt19	Tmem221
		B4galnt4	Pcdhga7
		Edn2	Trim15
		Gm5087	Zfp9
		Gm5134	Agbl4
		Frmd4b	Tgfb3
		Mab21l2	Slitrk3
		Gm12296	Unc80
		Synpr	Ezh2
		Pgpep1l	Trib2
		Zfp664	Spp1
		Vldlr	Slc12a8
		Gas6	Ocln
		Prkg2	Kif5a
		Oxct2a	Bcl6
		Frrs1l	Nova1
		Hmga2	Pcdhga6
		Gm2115	Cnih3
		Car14	Sox13
		Gm30400	Mt3
		Dclk3	Fam189a2
		Rnf220	Zfp697
		Pclo	Sema4f
		Pcdhgb4	Rbmxl2
		Nhsl1	Nlgn1
		Mex3d	Kcnn2
		Tacstd2	Zfp53
		Igdcc4	Rasd1
		Zbtb16	Cdc14b
		Cdh20	Kcnn2
		Slc6a3	Erc2
		Mettl1	Id2
		Cntn1	Itpr2
		Pcdhgc3	A330033J07Rik
		Pcdhgc4	Id4
		Pcdhga6	Scrt2
		Crhr1	Rasl11a
		Nav2	Lgmn
		Ajuba	Tmem98
		Synpo2	9530026P05Rik
		Cabp1	Nectin2
		Lpl	Rem2
		Cpeb1	Nol3
		Gdf11	Galnt14
		Nova1	Lhfp
		Prmt8	H2-Ab1
		Tbc1d30	Apol8
		Galntl6	Hoxb3os
		Tdgf1	Opcml
		Rgs7bp	Pde9a
		Sv2a	Ism2
		Runx1t1	Cpm
		Acss3	Robo3
		Dsg2	Kcnc3
		Plk3	Prkar2a
		Cldn5	Lox
		Plcxd3	Mmp14
		2410017I17Rik	Amotl2
		6330403K07Rik	Parm1
		Enah	Stxbp5l
		Panx2	Ntn4
		Rap1gap	Rfx2
		Ndp	Epha2
		Asb1	Hpdl
		H19	Pgr
		Lrrn1	Cnksr1
		Esrp2	Dhx40
		Grin1	Ndp
		9530026P05Rik	Slc13a2
		Cyb561	Slc6a8
		Tmem178b	Sfn
		Ska1	Rab6b
		Mocos	Dok6
		Kcna4	Gm16701
		St3gal6	Fam78b
		Gabra4	Nap1l2
		Ldlrad4	Nrp2
		Sptbn2	Eef1akmt3
		Erc2	Mettl1
		Tram1l1	Galr3
		Matn4	Pcdhgc3
		Fscn1	Ptpru
		Fstl5	Fhdc1
		Pkdrej	Apbb2
		Stx1a	Skap1
		Vwc2	Syt9
		Spire2	Inca1
		D14Ertd670e	Ppp3cc
		Plbd1	Bvht
		B3gnt9	Tmem30b
		Hmgcll1	Cftr
		Fam229a	Ccdc105
		Il6	Prickle4
		Id4	Frs3
		2610042L04Rik	Tmem47
		Rundc3a	Aspm
		Syn2	Gm8909
		Cfap43	Prkg1
		C1qtnf2	Dsg2
		Elfn2	Mir152
		Zfp53	Gm11694
		Galnt13	Irf2bpl
		Lsamp	Ptprk
		Gm11240	Srd5a1
		Lrrd1	Mapk11
		Lrrc73	Bok
		Tnfsf13b	Dzip1
		Fam78b	Gm12992
		Nlgn1	Efemp2
		Syt2	Gm960
		Pmepa1	Jcad
		Npffr2	Akr7a5
		Col8a2	B430319G15Rik
		Gabrb2	Ap3b2
		Crybg1	Hectd2
		Zfp9	Adarb1
		Cacng6	Lama5
		Fblim1	Ooep
		Mapk12	Trpm6
		Kif18b	Gprc5c
		Gpnmb	Cystm1
		Fam183b	Wipf1
		Sertm1	Ppm1e
		Psd	Ddx43
		Pla2r1	1700088E04Rik
		Elavl4	Slc37a3
		Csrnp3	Tanc1
		Ahrr	Lpl
		Ccdc105	Tceal3
		Trim36	Galnt12
		Kctd8	Pvt1
		Rap1gapos	Mamld1
		Gtf2a1l	Npas2
		Bahd1	Olfr94
		Neto1	Dpy19l2
		Foxp2	Cdkn2c
		Itpr2	1810019D21Rik
		Nr2f6	Synpo
		Itga3	Cpeb1
		Zfp105	Elavl4
		Dnajc6	Sdc4
		Ptprt	Limk2
		Tacr3	Ccdc92
		Lmo3	Optn
		Gm8909	4933405L10Rik
		Foxd2	Tacstd2
		Nmb	Rab19
		Nr4a2	Bmp4
		Kcnn2	Tmem132b
		Nipal2	Dop1b
		Stxbp5l	Grrp1
		Dtx4	Tdh
		Epha2	Olfr95
		Kcnc3	Zbtb16
		Rgs9	Klhdc8a
		Gm23363	Tmem51os1
		Cers6	Rapgef5
		Trim2	Myh14
		Agbl4	Cyb561
		Pcdhgb5	Sv2a
		Lox	Tmem117
		Pcdhgb7	Gm10649
		Gm20063	Kctd1
		Tdh	Ptgs2os
		Hist1h2an	Hoxb1
		Neo1	Rxra
		Gm32810	Pfdn2
		Mapk11	Ephx3
		Chl1	A930037H05Rik
		Osmr	Nek11
		Nek11	Dock3
		Trim15	Arpc5
		Arpc5	Clcn2
		Zcchc12	Thbs3
		Ddx43	Pcdhb16
		C1qtnf7	Zfp664
		Tmem51	Ramp2
		Nrg2	Slc2a12
		3300002P13Rik	Gm17733
		H2-T3	Syn2
		Rhbdl3	Fam57a
		Hist1h2al	Col11a1
		Dgkh	Pgpep1l
		Hsf4	Lrrn1
		Hmga2-ps1	Gdf11
		Rbpjl	Nrtn
		A730098A19Rik	Knl1
		Gnao1	Wdr47
		Hapln3	Wwtr1
		Syt15	Thrb
		Gm23450	H2-T3
		Sorcs3	Nr4a2
		Trhde	Habp4
		Lrrc10	Fzd5
		Thsd7b	Cntn1
		Dpy19l2	Dnm3
		Kcnip1	Zfp503
		Srd5a1	Ncam2
		Zfp334	Crip2
		Zfp783	Palm
		Mir199b	Purg
		Sipa1l2	Sox7
		Tgfb3	Ap3s1
		Galnt14	Mthfd2
		Robo2	6530411M01Rik
		Cadm3	Cited4
		Rab19	Rasef
		Clba1	Slc1a6
		Zfp503	Sptbn2
		1700013F07Rik	Mt1
		Bhlhe41	Dlg2
		Dtna	Ppp1r13l
		Tnk2	Schip1
		Pcdhga7	Plxnb1
		Col1a2	Limch1
		Kif5a	Wasf3
		Alox12	4933430I17Rik
		Gm9767	Cxxc4
		Bcat1	Plk3
		Cyp2u1	Tc2n
		Gprc5c	Nhsl1
		Tmem30b	Neurl1a
		Tmem215	Asb1
		Amotl2	Chn2
		Spire1	Mir1895
		Sox30	Tnfaip8l3
		Lhfp	Sox5
		Evc2	Fzd3
		Fzd5	Bahd1
		Akr7a5	C530005A16Rik
		Ncam2	B3gnt9
		Fam92b	Syt2
		Nell1	Ift43
		Thbs3	Ank3
		Kank3	Bmpr1a
		Syt9	Kcnab3
		Olfr95	Pcdhgc4
		Slc4a8	Nr3c2
		Npbwr1	Rnf144b
		Tc2n	Plag1
		Sp7	Mastl
		Scrt2	Tuba8
		Plaat1	Chrm3
		Tiam1	Hmga2-ps1
		Itgb5	Gm6623
		Gm11694	Sfxn5
		Afmid	Gas6
		Cep164	Mex3d
		Drc1	Fam183b
		Lin28b	Taf4b
		Mir1895	Ncaph
		Chrnb2	1700001L05Rik
		Ntn4	Bcam
		Ano4	Vldlr
		Colca2	Thy1
		Hoxb1	Vwa1
		Palmd	Frmd4a
		Opcml	Nr2f6
		Dzip1	Syt15
		Nrp2	Cers6
		Ly6g6e	Kcnd3os
		Syndig1	Aplp2
		Nckap1	Ripk4
		Spink2	Sdc1
		Cald1	Esrp2
		F630042J09Rik	Plekhg2
		Fgf11	4933417D19Rik
		Fam57a	Spata2l
		Gfi1	Cldn5
		Gm960	Agtr1a
		Ripk4	Rhbdf1
		Pcdh10	Cfap43
		Fanca	Rad51
		Tmem200b	Trpc1
		Galnt17	4930488L21Rik
		Tmem121	Hist1h2bp
		Dlg2	Hist1h2an
		Chrna7	Matn4
		Marchf10	Fanca
		Ly6g6d	Gm23450
		Cxxc4	Dgkh
		Gm715	Dusp10
		Myh14	Cenpv
		Ppp3cc	AW011738
		Tmem51os1	Zfp783
		Adgra2	Gm715
		Ephx3	Usp2
		Rem2	Mt2
		Nlgn1	Cpeb3
		Plxnb1	Adam11
		Elovl2	March9
		Kcnk12	Rbpjl
		Col11a1	Hmgb1
		Cdkn1a	E2f8
		Wwtr1	Chrnb2
		Rgl1	Cep164
		Gm20554	Rgs9
		Meg3	Osmr
		Epha6	Spire1
		Kcnh2	Gipc2
		Mst1r	Igdcc4
		Neurl1a	Sult2b1
		Dzank1	Rnf227
		Gpr20	Acvr1c
		Taf4b	Ablim1
		Chn2	Tmem120b
		Myocd	4930447C04Rik
		Brinp1	Farp2
		Gm10432	Ldlrad4
		Tnfaip8l3	Sipa1l2
		Slitrk3	Nav2
		Cyp4f39	Gabra4
		Frem1	Prc1
		Mall	Ahrr
		Sema6d	AI504432
		Slc1a6	Tex26
		Cdh13	Axl
		Etnppl	Sgo1
		Bcl6	2200002D01Rik
		Fam189a2	Mesp2
		Apbb2	Ccna2
		H1f5	1600014C23Rik
		Klhl33	Ska1
		Gbp9	Kcnb2
		LOC102639700	Espl1
		Slc35f2	Fam83d
		Adcy3	Adcy3
		Pcdhga10	Pcdhgb7
		Pcdhga9	Cnmd
		Pcdhga8	Shroom3
		Cd83	Csrnp3
		Bace2	Bmpr1b
		Gm10687	Pcdhga12
		Arl5c	Fgf11
		Ntrk1	B430010I23Rik
		D630044L22Rik	Kmo
		Atoh7	Hmga2
		Sbf2	Ntf3
		Cdk14	Gm20754
		Col12a1	2610307P16Rik
		Rac3	Cdc25c
		Tmem45b	H2bc15
		Ripply3	H2ac15
		Prune2	Gbp9
		Fgf20	Rgl1
		Ctdp1	Pcdhgb4
		Kbtbd8	Aurkb
		Calcb	S1pr3
		Sv2c	Plbd1
		Galnt16	Pcbp4
		Pdia5	Mki67
		Tox3	Fam166b
		Prag1	Frmd4b
		Hydin	Kif14
		Ccdc113	Xkrx
		Strip2	Ank1
		Trim71	Plat
		Pitx2	Medag
		Jag2	H2-M5
		Prr36	Etv1
		Ninl	Unc119b
		Igsf3	Col4a1
		Grm4	Kif18b
		Htr1d	Skida1
		Mir615	Pcdhgb5
		Lrp2	Tmem215
		Mmp23	Sh3bp4
		Tnfrsf23	Dlk1
		Ky	Edn2
		Phlda1	4930455H04Rik
		Stum	Palmd
		Gm11992	Crybg1
		Bmp3	Cdkl4
		Uchl1	Oxct2a
		Mir338	Frrs1l
		Errfi1	Trpm3
		Mpp2	5330417C22Rik
		Abcc9	1700013F07Rik
		Sox3	H3c8
		Gmnc	Xkr7
		Tmtc4	Cnih2
		Kcnj12	Slc7a3
		Nlrp5-ps	Enah
		Cgnl1	Adamtsl2
		Dpp10	Map7d2
		Shc4	Bub1
		Grin3a	Hspg2
		Fgf4	Col1a2
		Fgf8	Mak
		Sez6l	Cenpf
		Rspo2	Pcdhgb6
		Gpr176	Enho
		Ccdc68	Rap1gap
		Pus3	Rap1gapos
		Mospd4	Snx31
		Unc5b	H1f5
		Ferd3l	Gm973
		Adcy2	Hymai
		Fam149a	Ly6g6e
		Papss2	Ly6g6d
		Gpr27	Gprin1
		Gpr3	Hapln3
		Gpc4	Car14
		Cmklr1	Luzp2
		Atp6v1c2	Hist1h2al
		Scube2	Armc3
		Adamtsl4	Afmid
		Erg	Map10
		Lhfpl2	Col4a2
		Slc26a4	Zcchc12
		Mast2	Il6
		Slc6a17	Dpys
		Crtac1	Ldb2
		Cdh6	Smad6
		Mir193a	Nmb
		4833422C13Rik	Pmepa1
		Scarf2	Bfsp1
		Lrguk	Fscn1
		Hoxa1	Pcnx2
		Foxo6	A730098A19Rik
		Wnt9b	Pla2r1
		Pianp	H3c11
		A730035I17Rik	Ltb4r2
		Gm20052	Gfra3
		Chrna1os	Acbd7
		Negr1	Mcmdc2
		Spc25	Lgi3
		Itga8	6330403K07Rik
		Dmwd	Kcnh2
		Dlx3	Grin1
		Dlx2	Gtf2a1l
		Dlx6	Maats1
		Dkk1	Snai1
		Dlx1	Klf2
		Foxl2	Podxl2
		Pcdh9	C1qtnf2
		Ptk2	Rnf220
		Pthlh	L1td1
		Pcdh19	4930444P10Rik
		Gm1715	Elfn2
		Mir1a-1hg	Mgst1
		D930032P07Rik	Adgra2
		Lrp1b	Frem1
		Tstd3	Mc5r
		Ppp1r2-ps3	Myh10
		Pnmal2	Gm5134
		Sh2d5	Dclk3
		Slc5a7	Kcnk12
		Dclk1	Klhl5
		Rax	Mall
		Pstpip2	Nipal2
		F830208F22Rik	Grin2c
		Foxl2os	Rps4l
		Slc12a4	Nap1l5
		Gm9962	C130026L21Rik
		Pitx1	March10
		Nrep	Fam92b
		Gpr37	H3c2
		Zfp580	Gm15326
		Radil	Actl6b
		Extl1	Gm23363
		Efna5	Mir199b
		Neurog1	Bcat1
		Arhgap24	Etnppl
		Mir9-2	Pcdhga11
		Smpdl3b	F630042J09Rik
		Cdx4	Cx3cl1
		Ushbp1	Map3k15
		Arhgap11a	Mctp1
		1700045H11Rik	Hmgcll1
		Notum	Elovl2
		1700003M07Rik	Plcd3
		Hspa2	Zfp105
		Cacna1b	Robo2
		Rgs22	Eln
		Paqr9	Krt222
		Nkx2-4	Lrrd1
		Spsb4	Smc1b
		Mb21d2	Ribc2
		Pde3a	Gpr20
		Prdm14	Colca2
		Dgki	Fgf17
		Nipal1	Col8a2
		Twist1	2410137M14Rik
		Gm9828	Insc
		Tulp3	Gpnmb
		A930003O13Rik	Nrsn2
		Chgb	Tdgf1
		Lrrc26	Sox30
		Kcnj10	Satb1
		Nkx2-2os	A430093F15Rik
		Mir3078	Dlc1
		A730013G03Rik	Sbspon
		Mpped2	Rap1gap
		Slc37a2	Svep1
		Pimreg	Synpo2
		Ebf4	Triobp
		Chd7	Anxa6
		Ano1	Pla2g10
		B4galt2	Pla2g10os
		Gdap1	Radx
		Nr6a1	Rnf43
		Gbx2	Socs2
		Pcx	Mmp2
		Dchs1	Emp1
		Armc2	Ankrd45
		Cldn23	Spink2
		Cnr1	Camk1d
		Septin10	1700063H04Rik
		Cxcl1	Mir675
		Gsx1	Gbp10
		Mical2	D14Ertd670e
		Gucy1b1	Cabp1
		Pou2f3	Igf2bp2
		Fgf18	Ldoc1
		Dydc2	Plagl1
		Asic1	Mst1r
		Mfhas1	Lrrc10
		Ccdc85c	Igf1
		Jhy	Mab21l2
		Zfp518a	C1qtnf7
		Fibcd1	Nlrp10
		A830082K12Rik	Dmpk
		Hoxd1	Tiam1
		Hoxd3	Fam229a
		Chrm2	Drc1
		Nat8f4	Lin28b
		Lin28a	Ppp1r42
		Kbtbd8os	Itga9
		Cadm4	Gm10432
		Fev	Tnni3
		Mal	Gypa
		Adgrl3	Cald1
		Prss50	Shisa8
		Ephb3	Itgb5
		Ephb4	Meg3
		Map3k21	Gm10451
		Nexmif	Ebf1
		Anxa3	A730043L09Rik
		Anxa4	Ccdc180
		Fxyd7	Klhl33
		Spata5l1	H19
		Fxyd6	Scnn1a
		Lemd1	March1
		Gnas	Upk2
		Arfgef3	Cd86
		Entpd1	Lamp5
		Gli3	1700047G03Rik
		Grm3	LOC102639700
		Zfp641	Cd83
		Cd59b	Slc46a2
		Oxct2b	Mir219b
		Sh3pxd2b	Mir219a-2
		Shc3	2410004I01Rik
		Samd11	Ccr7
		Scg5	9030624G23Rik
		Fam81a	Ccn3
		Gm7102	Dpp6
		Gm9833	Rgs7bp
		Atp2c2	Gnasas1
		Scamp5	BC024063
		Ntrk2	2410018L13Rik
		Mcf2l
		Kctd15
		Gm15934
		Sox1
		Syt7
		Pou4f1
		Cacna2d1
		Sox18
		Adrb1
		Adra2c
		Kcnf1
		Nkx2-3
		Nek2
		Neurod2
		Rims3
		Igfbp2
		Slc35d3
		Rab13
		Spdya
		Nostrin
		Slc44a5
		Rfx6
		Prdm9
		Dmrt1i
		Chdh
		Asphd1
		Lhx2
		Foxe1
		Ccdc83
		Cdkl1
		Nxph4
		Cldn3
		Adam33
		Mgat3
		Nebl
		Melk
		Sorbs3
		Kcnt1
		9230102O04Rik
		Celsr2
		AA467197
		Sgpp2
		Gm5294
		Glis1
		Mycl
		Fzd9
		Fut4
		Chrna5
		Pom121l2
		Fbxo2
		Nudt17
		Hyls1
		Rrs1
		Fendrr
		Insyn2a
		Dnaic2
		Pcdh1
		Plcd1
		Gm16063
		Bcl2l11
		Kcns3
		Map6d1
		Lypd3
		Mir124a-3
		Cckbr
		Cbx4
		LOC100862268
		Dgkb
		Tnxb
		Rab11fip4
		Hoxa10
		Robo2
		Brinp2
		Lca5l
		Adgrg6
		Stbd1
		Unc5d
		Aebp1
		Gabbr2
		Car4
		AI606473
		AI115009
		Lama3
		Plekhh3
		Rap1gap2
		Fgf13
		Celf2
		Spata13
		5031439G07Rik
		Nav2
		Tada2b
		Nkx1-1
		Scn1b
		Scnn1b
		Scnn1g
		Slc7a10
		Snai2
		Ryr1
		Mafb
		Clgn
		Ptprn
		Ankrd34a
		Eci3
		Mapk15
		Ccdc190
		B230110C06Rik
		Whrn
		Rtn1
		Flrt2
		Alpl
		Fbxl16
		Alk
		4930487H11Rik
		Ccdc87
		Fam83f
		Fndc3b
		Homer2
		Ccno
		Tbx18
		Pdzd2
		Rgs11
		Trabd2b
		Lgi1
		Scara3
		Mtag2
		Mir100hg
		Efnb3
		2900041M22Rik
		AA387883
		Lin7b
		Gata4
		E330009J07Rik
		Vgll4
		Slc25a48
		Steap2
		Col18a1
		Col15a1
		Tpm1
		Vcan
		Filip1
		Fbln2
		Fbn1
		Nkx6-2
		Tub
		Gria4
		Kcnd2
		Cfap221
		E2f7
		Reep1
		Rab11fip3
		Zdhhc2
		Actl10
		Zfp385c
		Dok4
		Foxp2
		Lhfpl5
		Ank1
		Fam189a1
		Nphs2
		Cacng7
		Sgtb
		Schip1
		Fgf12
		Rpp25
		Lrrc75b
		Car12
		Car3
		Rspo3
		Ankrd60
		Tmem169
		Rab39
		Foxd3
		Ror1
		AI593442
		Pamr1
		Tshz3
		Tmcc3
		Sulf1
		Dmrta2
		Sntb2
		Gjd3
		Sync
		C1ql3
		Acat3
		Sat2
		Hmx1
		Nacad
		Pcdh8
		Ikzf3
		Pak6
		Zic3
		Add2
		Tmem145
		Clic6
		Disp2
		Rassf5
		Igsf11
		Sema3e
		Wfikkn2
		Deup1
		Adcyap1r1
		Ralyl
		Rcan2
		9430041J12Rik
		Tspan18
		Nkx1-2
		Scd1
		Gpt2
		Pde10a
		Cdk5r2
		Emx2os
		Dio3os
		Pax6os1
		Rprml
		Dact1
		Gm13205
		Kcnab1
		Scx
		B4galnt3
		Epb41l1
		Sox6os
		1700125G02Rik
		Mybl2
		Myf6
		Ppp2r2c
		Ppfia3
		Cdh2
		Slc16a3
		Uros
		Inhbb
		Mtus2
		Ltbp2
		Tmem59l
		Hs3st5
		Efhd1
		Spats1
		Eomes
		Gm11266
		Arhgef37
		Acvrl1
		Lexm
		Sema3d
		Meis2
		Grpel1
		Col26a1
		Ednrb
		Nova2
		Lonrf2
		Akain1
		Shisal2a
		Syt17
		Cacna1s
		Mab21l1
		Hap1
		Kcnmb4os2
		Itga1
		Mreg
		Pcsk5
		Phyhipl
		Gpm6b
		Phactr3
		Thegl
		Rasl10b
		Srms
		Pgap3
		Ccdc102a
		Samd4
		Cygb
		Crispld2
		Neurog2
		Nhsl1
		Sarm1
		4930557F10Rik
		Chrdl2
		Dusp14
		Ccdc3
		Fam107a
		Adamts19
		Gpc5
		Aard
		Tmem74
		Tubb4a
		C1qtnf4
		Igfbp7
		1700034H15Rik
		Anks1b
		Osbp2
		Slc4a10
		Zc2hc1c
		Mlf1
		Myo6
		D430041D05Rik
		Kif1a
		1600023N17Rik
		Fndc3c1
		Lrrc3b
		Atp1b2
		Cyp46a1
		Dbn1
		Hoxa11os
		Cyp26a1
		Degs2
		Cyp4f41-ps
		Slc1a2
		Epor
		Echdc2
		Rtkn2
		Ppm1n
		Hck
		Gm26760
		Gpr85
		Nbl1
		Gm32926
		Afap1l2
		Bcar1
		Dok5
		Larp6
		Klhl1
		C130021I20Rik
		Camk2n1
		Tmem54
		Adamtsl3
		Arxes1
		E130201H02Rik
		9130024F11Rik
		Csrnp2
		Cobl
		Pdzrn4
		Pdzrn4
		Zbtb7c
		Vdr
		Pou4f2
		Pou4f3
		Cabp7
		Pla2g4e
		Tcf24
		Cacnb4
		Mir291b
		Kdelr3
		Kcnt2
		Nt5c1a
		Magi1
		Epop
		Tmem28
		Glra2
		Plau
		Serpine1
		Matn3
		Lhx1os
		Mfsd2b
		Mtus1
		Crlf1
		Lmx1a
		Shroom1
		Sp5
		Vwce
		Mogat1
		Cgn
		Msx2
		Myh11
		Gbx1
		Galnt3
		Col5a1
		4930471M09Rik
		Axin2
		Chrna4
		Syt16
		Stk33
		Dlgap2
		Olfml2b
		Lzts3
		Pop5
		Acot3
		Rras2
		Efcab10
		Zfp64
		Vinac1
		Tdrp
		Cacna2d2
		Camk2b
		H2bc14
		Elfn1
		Qrfprl
		Ubtd2
		Bnc2
		Foxl1
		Foxb2
		Btbd11
		Sh3rf3
		Hmx3
		Cdh3
		Hecw1
		Rgl3
		Ttll9
		Raph1
		Cdh9
		Zdhhc14
		Cdh1
		Gm15867
		Slit2
		Mast4
		Kcnn3
		Nkain3
		Dcc
		Arntl
		Frmd3
		Zfp804b
		Elavl4
		Plekhd1os
		Sntb1
		Sfrp1
		Itga11
		Insyn1
		Fmn2
		Plekha1
		Irf5
		Nfatc2
		Lhx6
		Phf24
		Agbl2
		Me1
		Ptch1
		Mical3
		Gm16702
		Lingo2
		Grb14
		Tmod2
		Sfrp2
		Gng8
		Cadm1
		Tmem132a
		Ffar4
		Gm12339
		Wnt7a
		Wnt6
		Wnt5b
		Wnt5a
		Wnt4
		Wnt3a
		Wnt2b
		Spock1
		A530058N18Rik
		Cadps
		D7Ertd143e
		Prlhr
		Acp7
		Adamts2
		Dmrta1
		Mir7011
		Prkd1
		Pitx3
		Limk1
		Lhx9
		Lhx4
		Lhx8
		Cfap46
		6720489N17Rik
		Cxadr
		Cacna1a
		Zfp882
		Mesp1
		Mertk
		Meox2
		Cacna1h
		Tox2
		Lrp11
		Emilin2
		4930455D15Rik
		Kitl
		Stk32b
		Steap1
		Sox17
		Sox2
		Sox8
		Tbx15
		Tbr1
		Tbx2
		Tmem45a
		Tspan7
		Oprd1
		Egfr
		Ifitm10
		Zhx3
		Kndc1
		Hunk
		Shroom3
		4930511A02Rik
		4930455B14Rik
		Foxe3
		Rgs4
		Rgs5
		Lrrtm1
		Nat8
		Sp8
		Tango2
		Zmat4
		8030423F21Rik
		Cttnbp2nl
		Prkar1b
		Nectin3
		Smpd3
		Wrap73
		Grip1
		2310030G06Rik
		Prxl2b
		Donson
		Grid2
		Dleu7
		Tspan17
		Rnf138rt1
		Tent5b
		Ggn
		Grhl3
		Pcdh17
		Scn3b
		Lingo3
		Elavl3
		Slc6a4
		Htr1b
		Htr5b
		Kcp
		Fgf15
		Fgf10
		Fgf3
		Fgf2
		Lbx2
		2210406O10Rik
		Flnc
		Usp2
		Asb10
		Gpc6
		Wfdc1
		Rprm
		Fam131c
		Pde3b
		Pkib
		Rims1
		Ptprd
		Ccna1
		Eml6
		Entpd2
		Gabrq
		Epha7
		Gm4349
		9130019P16Rik
		Klf15
		Gdnf
		Twist2
		Nanos1
		Alx4
		Zfp853
		Plcb1
		Efna3
		Dydc1
		Cdh11
		Cdh4
		Rcan1
		Gm11733
		Rhpn2
		Cpne7
		Insm1
		Avpr1a
		Spint1
		Map1b
		Thsd7a
		Prdm6
		Rln1
		Parva
		Jph1
		4632427E13Rik
		Adap2
		Mir7229
		Zfp688
		Ddit4l
		Zfp462
		Frem2
		Cemip
		Mir6337
		Syt13
		Slc26a5
		Tbx20
		Shisa2
		Ildr1
		2610027K06Rik
		Cttnbp2
		Prtg
		6430571L13Rik
		Pm20d1
		Grik4
		Wipf3
		Sh2d4a
		Maneal
		Siah3
		Rgs9bp
		H2bc12
		Shc2
		Klc3
		Lrrc3
		Wnt10a
		Rbakdn
		Gm9899
		Pigf
		Ethe1
		Lrrn2
		Cbs
		Fam184b
		Flnb
		Rbm24
		Rbfox3
		Syt2
		Ildr2
		Ptpn5
		Ncam1
		Rtn2
		Sall2
		Tmprss2
		Cnnm2
		Tmem121b
		Cfap300
		BB218582
		Fndc5
		Chrd
		Fndc1
		Unc5a
		Rimklb
		Snai3
		Carmil1
		Nppc
		Pcsk2
		Emilin3
		Tmem150c
		Lmbr1
		Rbms1
		Itga7
		Gpc3
		Gpc1
		Klhl29
		Pde1c
		Slc4a11
		Tent5a
		Tmem184c
		Pxdn
		Trio
		Slc29a4
		Prss23
		Frmd4a
		Tmc7
		Wdr35
		Prkcz
		Tcaf1
		Kcnk13
		Gm15270
		Epn2
		Vgf
		Ajap1
		Doc2b
		Drd4
		Gpr153
		4930465K10Rik
		Sox1ot
		Epha3
		Stk32a
		A930016O22Rik
		Trpc5
		Brsk2
		Cybrd1
		Atp7b
		Cdc40
		Htr1f
		Ciao3
		Slc35f3
		Pax7
		Fbrsl1
		Csf2
		Gm17634
		Cplx2
		Ppara
		Ebf3
		Dio3
		Myl9
		Tead4
		Elmod1
		E030013I19Rik
		Fstl4
		Clec2l
		Btn2a2
		Kcnh5
		Susd4
		Dock4
		Hrh3
		Sacs
		Lad1
		Zfhx4
		Wt1os
		Artn
		Acot5
		Bmper
		Ptchd4
		Slc2a4
		Epha10
		Morn5
		Pfn3
		Asap3
		Nmnat2
		Stk39
		Faah
		Hopx
		Esrrg
		Has2
		Has3
		Slc19a2
		Pdx1
		Etv4
		Peg3
		Padi2
		Spry4
		2810468N07Rik
		Ets1
		Wdr86
		D030025P21Rik
		Iqck
		Cux2
		Ptch2
		Vstm2a
		Slc34a2
		Tfpi2
		Tgfb2
		Net1
		Ugt8a
		Icosl
		1700051A21Rik
		Bmf
		Rasl2-9
		Rasgrf2
		Aldh1a2
		Mchr1
		Pmaip1
		Kcnmb4
		Cdc42ep5
		Fzd1
		Camk4
		Carhsp1
		Ddx25
		Aass
		Obscn
		Cldn11
		1700113H08Rik
		Chst1
		Spon1
		Kif22
		Mir8090
		Cdhr1
		Ttyh1
		Rasal1
		Iqank1
		Col27a1
		Oaf
		Zfp518b
		Oxtr
		Prickle2
		Cpe
		Crabp1
		Diras2
		Hbq1a
		Zkscan2
		Chsy3
		Mcc
		Mcc
		C030006K11Rik
		Hapln1
		Zfp457
		Chst8
		2310022B05Rik
		Dsp
		Astn2
		B830017H08Rik
		Lrrn3
		Hapln4
		Tmeff2
		Rhcg
		Ppm1l
		Casr
		Mir3093
		Dusp15
		Rasl11b
		Ppp1r1a
		P4ha3
		Klhl32
		Idh1
		Col4a6
		Srd5a2
		Scube3
		Pif1
		Nuak1
		Lrrc10b
		4833427G06Rik
		Rtn4rl1
		Lypd6b
		9530052E02Rik
		Wnt3
		Nkx3-2
		Bcan
		Grb10
		Kremen2
		Kcnh8
		Prss8
		Pigz
		Dact2
		Gm10941
		E330013P04Rik
		St6gal1
		Hes2
		Hes3
		Tbx3
		Pth2r
		Gm14858
		Gm11627
		She
		Rtbdn
		Mir34c
		Mir34b
		Wnt11
		Sstr5
		Syn1
		Tcte1
		Enthd1
		2700069I18Rik
		2810405F15Rik
		Cdo1
		Chodl
		Anks6
		Kcnip2
		Tulp1
		Tcf7
		Arhgef28
		St6galnac5
		Kcnk1
		Kcnk4
		Kcnq1
		Ednra
		Lpar1
		Vps37d
		Rimkla
		Opn3
		Mfsd2a
		Mixl1
		Htra4
		Irx6
		Hhip
		Nxph3
		Nrxn1
		Lrrc7
		Dpysl3
		Ppp1r36
		Lingo1
		4833411C07Rik
		Otop1
		Vwde
		Crabp2
		Cpd
		Foxg1
		Klhl40
		Fam89a
		Adamts14
		Gli2
		Mir5133
		Rspo1
		Prkcb
		Shisa3
		Gm12925
		Fer
		9230102K24Rik
		Magi3
		Mir9b-1
		Gramd1b
		Lyzl4
		Hs3st6
		Trpm3
		Tmem52
		Mpig6b
		Ptprn2
		Ptprr
		Gprin3
		Mpzl2
		4930592C13Rik
		Gja3
		Mc4r
		Pdlim3
		Fam20c
		Mir692-3
		Adam15
		Lrp4
		4930447M23Rik
		Dmc1
		Pitpnm3
		Tacc2
		2610035D17Rik
		Erfe
		Ltbp1
		Syt12
		Tlx3
		Dok7
		Fam163b
		Chst9
		Tmem229a
		Arid3c
		Ephx4
		Inka2
		Klhl14
		Foxa1
		Lrrc4c
		Wnt9a
		Lrrc4c
		Mfsd4a
		1700020N18Rik
		H2-Q6
		Nrp1
		Papln
		Ankrd55
		Tenm4
		Epb41l4a
		Fgf9
		Acbd4
		BC034090
		Hoxc13
		Slco4c1
		Nhsl2
		Ascl4
		Ptges
		Fam83b
		Kcnk15
		Fbxo39
		Bmpr1b
		Foxa2
		Ints8
		Kcna2
		Gsc
		Loxl4
		Aldh1a3
		Proc
		Gm38438
		Slc11a2
		Ahcyl2
		Plxnd1
		Zkscan16
		Gap43
		Gas1
		Sox9
		Slc35g2
		Nrxn2
		Nrg1
		Prokr2
		Nrg1
		Pou6f1
		Epas1
		Ddah1
		Sox11
		Gjb6
		Il17d
		Pcsk1
		6530402F18Rik
		9430083A17Rik
		Slc4a4
		Cwh43
		Kcnc1
		Cyp27a1
		St8sia6
		Igf2
		Ccn1
		Igfbp5
		Gdf1
		Hsdl1
		Klf1
		Tmem56
		Klf4
		Kifc3
		Scn9a
		Plut
		1810044D09Rik
		Grm2
		Fbn2
		Fbln1
		Dclk1
		D630041G03Rik
		Mcam
		Ptgfrn
		Bsn
		Sec14l5
		Mirc35hg
		Thbs4
		Tagln3
		Dpp4
		Alkal2
		Dlg3
		Gm29688
		Slc40a1
		Gm13262
		Tpm2
		Adra2b
		Glp1r
		A4galt
		Sstr2
		Syngr1
		Esr2
		Ier5l
		Kcnj5
		Zbtb8b
		Aldh1l2
		BC030867
		Nkain2
		Timp4
		Bnc1
		Pdlim2
		Cd109
		Hpgd
		Hoxd13
		Hoxc9
		Wnk2
		St6gal2
		Dusp26
		Endod1
		Tubb3
		Ano10
		Rasgef1a
		Fkbp14
		Rnf128
		Jam3
		Sorbs2
		Tshz2
		Lrriq4
		Dipk1c
		Tjp1
		C2cd4d
		Gm32278
		Dmbx1
		Arhgap19
		Afap1
		Npas3
		4930452B06Rik
		Cxcl14
		Slc25a21
		Htra1
		L1cam
		Mir128-2
		Mir125b-1
		Nog
		Notch3
		Npas1
		Ppp1r3g
		Rbp4
		Pcolce2
		Tmeff1
		Gpr180
		Slc22a3
		Adgrv1
		Nkain1
		Sertad4
		Meiob
		F730043M19Rik
		Plch1
		Oxt
		Otx1
		Abat
		Kcns2
		Ucn
		Tnfrsf8
		Vgll3
		Scrt1
		Zfp454
		Rarres1
		4933408N05Rik
		Josd2
		Gng4
		Egr2
		Lrp1
		Sp9
		Ypel4
		Mmd2
		Mmp25
		Map1a
		Irs4
		Irx1
		Irs1
		Irs3
		Pcdhac2
		Alkal1
		Sema6c
		Cldn10
		Dnph1
		Gm11729
		Asb4
		Pid1
		Mir449c
		Rnf182
		Uncx
		Tmem91
		Alg11
		Elf3
		Emp2
		Fat4
		Fam13c
		Gm15908
		Prokr1
		Il17rd
		Gpx8
		Gm19410
		Tac1
		Htr6
		Chst5
		Snx22
		Sall4
		Pcsk9
		Btg3
		Stpg2
		Mir8120
		Cacng5
		Bdnf
		Hrk
		Trpc4
		Prdm1
		B3gnt7
		4833428L15Rik
		Asphd2
		Macrod2
		Prkag3
		D830026I12Rik
		Sidt1
		Cachd1
		Rbpms2
		Fbln5
		Alx1
		Kdelr1
		Prrx1
		Crip3
		Gm2832
		Galnt9
		Hspa1l
		Hoxd9
		Hoxc4
		Ankrd42
		4931419H13Rik
		Peli3
		Gcnt4
		Tafa5
		Duox2
		Kcnj6
		Kcnc2
		Syne2
		Lmtk3
		4930467K11Rik
		Pth1r
		Pik3cb
		Ppl
		Pou3f3
		Pou3f4
		H2-Q2
		H2-Q10
		Sema6d
		Zfp572
		Rtl4
		Ahnak
		Plekhd1
		Klrg2
		Fat3
		Ttc22
		Plppr4
		Pkd1l3
		Ap1s2
		P2ry1
		Plekhh1
		Pax8
		Mgat5b
[truncated: 1,772 more rows]
