# Supplementary material for: Chromatin reorganization drives overexpression of a Btaf1 variant underpinning hematopoietic aging
Source: Nat Commun. 2026 Mar 18;17:4129. doi: 10.1038/s41467-026-70787-4 (PMC13149550; doi:10.1038/s41467-026-70787-4)
Supplement: Supplementary file 6 — Supplementary Data 4 [file 41467_2026_70787_MOESM6_ESM.xlsx]

## Sheet: Sheet1
	YHSC_rep1	YHSC_rep2	OHSC_rep1	OHSC_rep2
Total_Reads_1	319092954	318526222	348051625	323698961
Total_Reads_2	319092954	318526222	348051625	323698961
Not_Truncated_Reads_1	212468551	209083565	227811300	211744454
Not_Truncated_Reads_2	211210964	207416808	226224654	210465892
Truncated_Read_1	106624403	109442657	120240325	111954507
Truncated_Read_2	107881990	111109414	121826971	113233069
Average_Length_Truncated_1	76.74	76.81	76.82	76.76
Average_Length_Truncated_2	75.51	75.39	75.55	75.54
Too_Short_To_Map_Read_1	10371525	10569958	11633318	10879737
Too_Short_To_Map_Read_2	10985391	11358642	12367942	11506258
Unique_Alignments_Read_1	258502480	257561763	281507416	261780886
Unique_Alignments_Read_2	252235175	250987563	274656060	255295718
Multiple_Alignments_Read_1	46030040	46222035	50422334	46818187
Multiple_Alignments_Read_2	46426220	46720035	50694189	47107698
Failed_To_Align_Read_1	4188909	4172466	4488557	4220151
Failed_To_Align_Read_2	9446168	9459982	10333434	9789287
Paired_Read_1	221539052	220055896	240433721	223666906
Paired_Read_2	221539052	220055896	240433721	223666906
Valid_Pairs	114940322	114702897	129007094	118327187
Invalid_Pairs	106598730	105352999	111426627	105339719
Same_Circularised	69706	72556	82197	76198
Same_Dangling_Ends	58219852	57797010	60528400	57632634
Same_Fragment_Internal	16773932	16745148	17891463	17023267
Re_Ligation	19955769	19109261	20415727	19005203
Contiguous_Sequence	3327012	3004914	3318204	3016527
Wrong_Size	8252459	8624110	9190636	8585890
Deduplication_Read_Pairs_Uniques	64248574	56353645	67493065	67509470
Deduplication_Cis_Close_Uniques	4921185	4227225	5052616	5088541
Deduplication_Cis_Far_Uniques	47893370	42056911	49843476	49879212
Deduplication_Trans_Uniques	11434019	10069509	12596973	12541717
Percentage_Mapped	69.43	69.09	69.08	69.1
Percentage_Valid	51.88	52.12	53.66	52.9
Percentage_Uniques	55.9	49.13	52.32	57.05
Percentage_Unique_Trans	17.8	17.87	18.66	18.58
Percentage_Ditags_Passed_Through_HiCUP	20.13	17.69	19.39	20.86
