# Supplementary material for: Chromatin reorganization drives overexpression of a Btaf1 variant underpinning hematopoietic aging
Source: Nat Commun. 2026 Mar 18;17:4129. doi: 10.1038/s41467-026-70787-4 (PMC13149550; doi:10.1038/s41467-026-70787-4)
Supplement: Supplementary file 7 — Supplementary Data 5 [file 41467_2026_70787_MOESM7_ESM.xlsx]

## Sheet: Sheet1
TAD order	TAD	GeneID	Gene symbol	log2FoldChange (OHSC/YHSC)	padj	log2CPM
1	chr19:36850000-37350000	ENSMUSG00000047632.10	Fgfbp3	0.815717	1.31248e-20	4.55739
1	chr19:36850000-37350000	ENSMUSG00000024811.11	Tnks2	-0.0295243	0.761798	7.83352
1	chr19:36850000-37350000	ENSMUSG00000023307.14	March5	-0.014523	0.859263	6.38901
1	chr19:36850000-37350000	ENSMUSG00000056999.15	Ide	0.880216	1.69509e-37	8.20691
1	chr19:36850000-37350000	ENSMUSG00000040565.8	Btaf1	0.51494	3.11016e-09	6.91557
1	chr19:36850000-37350000	ENSMUSG00000039652.16	Cpeb3	0.116399	0.710489	1.78968
2	chr14:37150000-38750000	ENSMUSG00000114334.1	Gm31393	#N/A	#N/A	#N/A
2	chr14:37150000-38750000	ENSMUSG00000114219.1	Gm31456	#N/A	#N/A	#N/A
2	chr14:37150000-38750000	ENSMUSG00000041014.17	Nrg3	#N/A	#N/A	#N/A
3	chr13:47300000-48475000	ENSMUSG00000114958.1	Gm48612	#N/A	#N/A	#N/A
3	chr13:47300000-48475000	ENSMUSG00000114509.1	4930471G24Rik	#N/A	#N/A	#N/A
3	chr13:47300000-48475000	ENSMUSG00000021379.2	Id4	#N/A	#N/A	#N/A
3	chr13:47300000-48475000	ENSMUSG00000097326.2	A330048O09Rik	#N/A	#N/A	#N/A
3	chr13:47300000-48475000	ENSMUSG00000114843.1	Gm35733	#N/A	#N/A	#N/A
3	chr13:47300000-48475000	ENSMUSG00000114959.1	G630093K05Rik	#N/A	#N/A	#N/A
3	chr13:47300000-48475000	ENSMUSG00000114810.1	Gm36101	#N/A	#N/A	#N/A
3	chr13:47300000-48475000	ENSMUSG00000114860.1	Gm49291	#N/A	#N/A	#N/A
3	chr13:47300000-48475000	ENSMUSG00000047324.5	4931429P17Rik	#N/A	#N/A	#N/A
3	chr13:47300000-48475000	ENSMUSG00000114695.1	Gm48648	#N/A	#N/A	#N/A
3	chr13:47300000-48475000	ENSMUSG00000114457.1	Gm36346	#N/A	#N/A	#N/A
4	chr11:55525000-57450000	ENSMUSG00000037393.2	Nmur2	#N/A	#N/A	#N/A
4	chr11:55525000-57450000	ENSMUSG00000020524.16	Gria1	-0.119157	0.879147	0.045318
4	chr11:55525000-57450000	ENSMUSG00000000263.15	Glra1	#N/A	#N/A	#N/A
5	chr12:26525000-28475000	ENSMUSG00000063632.6	Sox11	#N/A	#N/A	#N/A
5	chr12:26525000-28475000	ENSMUSG00000113939.1	Gm47871	#N/A	#N/A	#N/A
5	chr12:26525000-28475000	ENSMUSG00000113628.1	1700020D12Rik	#N/A	#N/A	#N/A
5	chr12:26525000-28475000	ENSMUSG00000113218.1	4933409F18Rik	#N/A	#N/A	#N/A
5	chr12:26525000-28475000	ENSMUSG00000113421.1	Gm4166	#N/A	#N/A	#N/A
5	chr12:26525000-28475000	ENSMUSG00000113616.1	Gm45941	#N/A	#N/A	#N/A
5	chr12:26525000-28475000	ENSMUSG00000113967.1	Gm31025	#N/A	#N/A	#N/A
5	chr12:26525000-28475000	ENSMUSG00000113524.1	Gm47847	#N/A	#N/A	#N/A
5	chr12:26525000-28475000	ENSMUSG00000094002.3	Gm9866	-0.679065	0.229149	-0.174848
5	chr12:26525000-28475000	ENSMUSG00000020633.14	Dcdc2c	#N/A	#N/A	#N/A
5	chr12:26525000-28475000	ENSMUSG00000113235.1	Gm47872	#N/A	#N/A	#N/A
