# Supplementary material for: Chromatin reorganization drives overexpression of a Btaf1 variant underpinning hematopoietic aging
Source: Nat Commun. 2026 Mar 18;17:4129. doi: 10.1038/s41467-026-70787-4 (PMC13149550; doi:10.1038/s41467-026-70787-4)
Supplement: Supplementary file 10 — Source Data [file 41467_2026_70787_MOESM10_ESM.xlsx]

## Sheet: Figure 1i
Figure 1i		Gain of accessibility	Loss of accessibility
	Intergenic	1982	295
	Intron	1565	432
	Promoter	116	94
	Exon	48	41
	5'UTR	35	17
	3'UTR	27	20
	TES	37	12

## Sheet: Figure 2f-i
Figure 2f	Decrease in bivalency	649
	Other	178
Figure 2g	Upregulated in OHSC	208
	Downregulated in OHSC	75
	No significant change	544
Figure 2h	Group1	1
	Group2	8
	Group3	3
	Group4	0
	Group5	0
	Group6	3
	Group7	0
	Group8	193
Figure 2i	Group1	0
	Group2	0
	Group3	0
	Group4	21
	Group5	1
	Group6	25
	Group7	25
	Group8	3

## Sheet: Figure 3d
Figure 3d	YHSC (A-A)	OHSC (A-A)	YHSC (B-B)	OHSC (B-B)	YHSC (A-B)	OHSC (A-B)
	0.192127	0.159325	3.05998	2.23055	0.0515464	0.0281162
	0.398313	0.370197	2.35239	1.85567	0.0328022	0.0234302
	1.68697	1.64948	11.2512	9.32052	0.103093	0.0796626
	0.670103	0.588488	2.67573	2.23993	0.609185	0.487348
	1.78694	1.57646	6.29335	5.54358	0.402999	0.323336
	2.04897	1.85137	0.210872	0.187441	0.487348	0.398313
	2.60309	2.71478	2.00094	1.79944	1.82755	1.64948
	0.562715	0.631443	0.487348	0.459231	0.731022	0.660731
	2.63746	3.04983	7.03374	6.69166	0.515464	0.468604
	1.15464	0.870103	0.0984068	0.0937207	1.41518	1.28866
	1.78969	1.54227	2.68041	2.56326	0.112465	0.103093
	0.292784	0.25567	1.21837	1.16682	0.229616	0.210872
	5.5299	5.54639	4.28772	4.12371	0.407685	0.374883
	1.72482	1.40365	0.871603	0.8388	1.24649	1.16214
	1.47105	1.34814	1.00281	0.984067	0.360825	0.346767
	1.14988	1.05472	1.77601	1.83224	0.984067	0.946579
	2.33148	2.40285	0.178069	0.187441	1.06373	1.05436
	0.582871	0.658208	2.57263	2.74602	1.11528	1.12933
	0.424266	0.531324	0.417057	0.445173	1.03561	1.04967
	32.394	32.8408	0.168697	0.182755	4.18463	4.71884
	0.695876	0.629602	1.4105	1.53233	1.00281	1.14339
	2.05449	1.85935	1.53702	1.72915	0.149953	0.196813
	2.49264	2.41532	2.92409	3.3224	0.0562324	0.0749766
	5.90206	5.83211	0.74508	0.899719	0.00937207	0.0140581
	6.10457	6.35125	0.243674	0.304592	0.0609185	0.0937207
	2.57364	2.77614	0.426429	0.534208	0.0234302	0.0421743
	2.23024	1.97938	0.0281162	0.0374883	0.0896459	0.0537875
	4.93848	4.50948	0.215558	0.31865	0.900941	0.730614
	1.18235	1.03093	0.0656045	0.0984067	1.53743	1.33124
	2.92204	2.84472	0.206186	0.323336	0.54684	0.475123
	0.454253	0.447809	0.0468604	0.0796626	9.7221	9.13492
	3.08312	3.05735	0.0582698	0.0313761	0.757508	0.726132
	2.94908	2.83037	0.578216	0.327208	11.143	10.892
	7.34458	7.3602	0.847154	0.658897	0.851636	0.842671
	2.51061	2.44997	0.726132	0.573734	2.29942	2.31286
	6.1977	6.07944	0.125504	0.103093	1.17436	1.25056
	0.403275	0.430564	8.0771	6.70551	1.51053	1.62707
	2.12856	2.27714	1.71224	1.50605	0.336172	0.403407
	5.77606	5.42096	4.52712	4.13716	0.48857	0.623039
	0.784651	0.833333	13.7875	13.039	0.0343643	0.0257732
	3.63997	3.45757	0.632004	0.623039	2.31529	1.81271
	12.6418	11.5747	8.66428	8.5567	1.80842	1.43471
	1.53657	1.31566	1.52846	1.53743	1.00086	0.876289
	4.63918	4.59659	0.551322	0.569251	1.39175	1.23282
	0.76199	0.775437	1.84222	1.90946	1.18127	1.09966
	0.264455	0.324966	9.42178	9.8745	10.1503	10.6443
	3.25387	4.12586	1.88256	2.01703	1.11684	1.25859
	5.07683	4.8687	0.681309	0.739579	0.274914	0.322165
	5.40664	5.20046	0.242044	0.264455	0.193299	0.227663
	3.15322	3.55315	0.502017	0.636486	0.36512	0.433849
	2.77532	2.67059	0.112057	0.152398	0.773196	0.953608
	2.67236	3.04446	0.654415	1.07575	0.171821	0.223368
	5.76226	4.6751	4.56615	3.25601	0.678694	0.897766
	3.65441	3.25281	1.27577	1.28866	0.0730241	0.0987973
	1.06038	1.03535	0.721649	0.734536	0.794674	1.07818
	2.38275	2.23464	0.691581	0.756014	0.064433	0.0902062
	6.6622	5.74508	0.914948	1.04811	0.0300687	0.0429553
	1.7709	1.56586	0.764605	0.979381	0.283505	0.429553
	1.46064	1.53387	0.210309	0.131959	0.352234	0.597079
	0.107575	0.0806813	1.37732	1.14227	2.59381	2.06186
	1.38503	1.19229	1.22062	1.03505	0.119588	0.107216
	3.23173	3.06141	0.391753	0.334021	1.13402	1.02268
	0.452712	0.4303	0.057732	0.0494845	1.09278	1.05567
	0.38996	0.376513	2.27629	1.97526	1.71959	1.69072
	0.255491	0.309278	2.31753	2.07835	1.13814	1.12165
	0.161363	0.219632	1.43093	1.29897	1.40206	1.40619
	2.79639	2.22509	0.985567	0.907216	0.783505	0.8
	2.81787	2.40979	2.20619	2.04124	0.185567	0.189691
	2.31529	1.98883	2.12371	2.02887	0.173196	0.17732
	1.65808	1.58935	1.38557	1.36907	15.1175	15.8474
	1.46048	1.51632	1.36495	1.3567	0.57732	0.610309
	0.729897	0.560825	0.136082	0.136082	1.29897	1.45567
	0.251546	0.226804	1.90103	2.00412	0.725773	0.824742
	3.02268	3.07629	6.09897	6.69278	0.457732	0.54433
	0.503093	0.556701	1.44742	1.59175	0.305155	0.375258
	0.185567	0.210309	0.354639	0.395876	1.03505	1.36082
	0.487708	0.352895	0.62268	0.742268	0.243299	0.321649
	1.76051	1.39572	0.0989691	0.140206	0.465979	0.651546
	2.77161	2.20063	0.296907	0.449485	0.0453608	0.0659794
	2.98573	2.70024	0.368755	0.257732	0.0123711	0.0247423
	1.06265	1.09437	0.467883	0.344964	0.693894	0.539255
	0.158604	0.1705	2.26408	1.75258	0.420301	0.333069
	1.08247	1.17367	1.13006	0.943695	1.39572	1.19746
	0.452022	0.523394	0.174465	0.146709	0.951626	0.816812
	1.76021	1.34784	10.1586	8.58842	3.39017	3.03331
	2.31768	1.86331	3.99286	3.50515	4.42902	4.24266
	1.43566	1.36693	1.11816	0.991277	2.22046	2.14512
	0.187094	0.183276	1.09437	0.971451	0.563045	0.574941
	0.565101	0.565101	0.17843	0.158604	6.64552	7.02617
	0.526919	0.538373	1.46312	1.30452	0.531324	0.563045
	1.19129	1.24093	1.90722	1.70103	1.51864	1.6138
	0.91638	1.02711	0.888184	0.840603	0.0594766	0.0634417
	0.183276	0.225277	0.955591	0.911975	1.71689	1.83188
	8.45729	6.82622	0.959556	0.947661	0.210151	0.226011
	4.19367	4.32622	0.241872	0.265662	0.420301	0.455987
	0.142197	0.138642	0.0674068	0.0793021	0.741475	0.824742
	2.59154	2.61998	1.364	1.62569	0.55908	0.626487
	0.408816	0.522574	1.37075	1.01947	0.0911975	0.103093
	5.72852	5.2268	1.68385	1.32111	0.840603	0.951626
	2.75025	2.52744	3.55479	2.94769	0.0237906	0.0277557
	2.33455	2.15165	4.71936	3.95953	0.237906	0.281523
	2.9132	2.69704	1.28675	1.09966	0.452022	0.535289
	12.1783	12.5274	0.691103	0.630011	1.60587	2.00634
	3.17925	3.30562	1.59603	1.46239	0.479778	0.602696
	4.43299	3.89253	0.694922	0.645284	0.416336	0.523394
	3.71134	3.48641	4.84154	4.4979	0.424266	0.56701
	0.206186	0.203062	1.00038	0.958381	0.210151	0.313243
	3.91753	3.9269	2.10767	2.13822	0.0158604	0.0237906
	1.15901	1.16838	17.2241	17.5907	0.142744	0.214116
	8.37551	8.59419	2.01985	2.14204	0.0594766	0.0951626
	0.452983	0.51234	0.202367	0.225277	1.08438	0.828561
	1.69193	1.44027	0.67583	0.778923	0.927835	0.771287
	1.46756	1.4433	1.93204	2.22986	0.840015	0.744559
	1.49485	1.47968	4.34462	3.44256	0.966018	0.866743
	20.8217	20.852	11.0677	9.07953	1.16838	1.14166
	0.810015	0.689249	2.61414	2.44477	0.576556	0.591829
	2.6863	2.55376	2.69146	2.64359	0.744559	0.798015
	3.42268	3.65538	0.924153	0.972018	1.71576	1.32916
	0.156112	0.179676	1.61267	1.75258	0.493373	0.434462
	0.379971	0.456554	1.86303	2.17968	0.147275	0.132548
	2.49141	2.17354	0.0426591	0.0248845	0.393962	0.379234
	0.328782	0.256339	1.22289	0.888731	1.23343	1.23711
	3.81443	3.0287	6.52684	5.07288	0.228277	0.246686
	0.66871	0.604625	1.36865	1.25489	0.924153	1.07511
	1.47585	1.45958	0.0355492	0.0355492	1.10825	1.3218
	0.554124	0.476804	0.91717	0.920725	0.0810015	0.125184
	1.65464	1.55928	1.82012	1.83434	0.0184094	0.0368189
	0.540609	0.450088	0.383932	0.423036	0.0147275	0.062592
	1.6696	1.45839	1.01671	1.12691	1.48951	1.05581
	2.01157	1.76766	0.0248845	0.0284394	0.0995379	0.0746534
	4.32031	4.74706	0.760754	0.949165	3.02879	2.31781
	2.30319	2.19306	0.0782083	0.0995379	0.682545	0.604337
	8.937	9.2669	1.79038	1.50172	18.6171	18.0092
	3.53877	2.80592	0.608247	0.646048	0.778528	0.774973
	3.02555	2.974	0.927835	1.00344	3.07856	3.07145
	0.585655	0.493529	0.718213	0.800687	2.87949	3.19588
	2.18469	1.94341	0.219931	0.302405	10.0924	11.262
	0.331213	0.333406	11.2604	8.50682	0.46925	0.586562
	0.125027	0.140382	6.77752	5.13469	0.515464	0.771418
	5.29424	4.52749	0.0332557	0.0299302	0.00355492	0.0142197
	2.97466	2.57517	1.23379	1.11407	1.65636	1.25086
	5.83548	5.80756	1.08746	0.994347	2.29897	1.78351
	3.80181	3.62508	0.249418	0.229465	2.60137	2.02062
	5.06711	4.17039	2.29797	2.21151	1.02749	0.883162
	3.6285	3.42599	0.179581	0.17293	3.4811	3
	2.93223	2.80548	1.06418	1.03425	1.1512	1.12715
	4.03673	3.73711	1.34353	1.36016	0.872852	0.886598
	3.07668	3.28608	0.46558	0.502162	0.199313	0.247423
	3.98575	3.9524	0.944463	1.04756	2.95976	2.40772
	2.39028	2.59352	1.44995	1.73595	0.685068	0.568673
	0.302018	0.332511	0.782861	0.589562	0.143	0.126372
	0.704225	0.797154	2.66753	2.59343	12.9598	12.1217
	14.8568	15.0573	1.20168	1.18557	0.222294	0.180412
	3.56785	3.292	2.17784	2.17139	0.447809	0.38982
	6.65645	6.15631	1.46585	1.55606	0.815077	0.734536
	2.49511	2.4938	1.92655	2.04575	3.87242	3.59214
	1.47618	1.47974	1.47229	1.65593	0.0128866	0.0128866
	3.4035	2.9005	0.409149	0.460696	0.0161082	0.0225515
	1.90292	1.65378	1.52765	1.25586	0.0837629	0.154639
	22.5816	19.7079	5.52327	5.00781	0.840362	0.724774
	0.962199	0.97079	1.4558	1.4433	1.49328	1.31834
	4.06357	4.14948	0.788357	0.927835	1.59325	1.49016
	0.652921	0.730241	0.491207	0.721649	1.19338	1.12152
	2.91134	3.19588	4.18557	3.11046	1.21525	1.16214
	1.55829	1.51467	4.51252	4.07069	3.99563	3.82381
	1.26883	1.2609	0.756996	0.692194	2.30553	2.20868
	0.467883	0.578906	0.980854	0.89838	6.69166	6.50734
	0.85147	0.641466	4.73932	4.37408	1.30685	1.1886
	2.55441	2.16495	1.1782	1.09573	0.742874	0.718617
	1.64948	1.47384	1.29308	1.42268	1.45846	1.41601
	1.24816	1.07879	0.231959	0.154639	0.506368	0.497271
	5.05155	4.54713	0.100229	0.0773196	0.021225	0.021225
	1.13034	1.01988	1.13402	1.05384	1.69193	1.73135
	3.76657	3.40943	1.2457	1.22279	0.257732	0.278957
	1.5243	1.38071	3.31901	3.34479	0.163736	0.181928
	13.229	12.6031	1.46334	1.62371	0.063675	0.0909642
	2.51105	2.41532	4.03961	2.90016	1.25184	0.954345
	4.36672	4.3704	5.67282	4.43299	2.53903	2.41532
	3.14433	3.32474	2.14053	1.87195	14.5685	14.8277
	6.36966	6.91826	2.33315	2.08627	0.0658648	0.0343643
	2.99337	3.27688	5.64569	5.18991	0.335052	0.289233
	1.43962	1.61635	2.46337	2.36571	0.0744559	0.0658648
	3.20654	2.91859	2.41183	2.33587	1.01088	1.08247
	2.47079	2.39519	2.26804	2.1975	0.209049	0.27205
	23.1753	23.0619	3.3862	2.82316	0.607412	0.493174
	1.2543	1.37457	2.72006	2.35792	0.568403	0.470883
	3.40206	3.89347	1.07322	1.10759	1.10894	1.00306
	7.57233	7.88161	1.34549	1.45123	1.82502	1.68849
	0.744929	1.01763	1.19482	1.33228	1.92811	2.05907
	3.19891	2.89569	0.935765	1.11287	0.423516	0.537754
	1.12796	1.11583	6.57732	5.17526	0.925122	0.992946
	2.30339	1.89396	2.44845	2.24485	1.03093	0.830029
	2.13255	1.81149	1.19588	1.26546	1.14724	1.10494
	3.21649	3.26951	1.03093	1.10052	0.533968	0.634417
	5.26919	4.76804	1.29124	1.39433	1.24742	0.92268
	2.44559	2.43414	0.598441	0.429972	1.89175	1.46134
	5.80756	5.81615	4.32487	3.37189	0.97165	0.871134
	1.32016	1.36312	3.96027	3.3744	4.05928	3.69588
	4.85621	4.4357	0.0352024	0.0301735	0.93299	0.850515
	4.41942	4.19696	2.41891	2.19261	1.35309	1.66495
	1.71028	1.59397	0.699019	0.668846	0.540609	0.435001
	3.4655	3.76156	0.64873	0.651245	2.47171	2.12472
	0.570607	0.618557	0.060347	0.0628615	0.472718	0.452602
	5.00937	4.3299	0.751823	0.792054	0.243902	0.306764
	2.76747	3.09049	0.643701	0.69399	0.600956	0.807141
	0.837629	0.751718	0.123208	0.176012	0.0251446	0.0377169
	1.28436	1.32732	0.0754337	0.108122	4.68581	4.55817
	2.36701	2.87629	0.576829	0.515464	0.287187	0.41728
	2.52577	2.89255	1.04566	0.981836	1.75258	1.78854
	1.12158	1.09669	1.23957	1.2592	1.95157	2.9801
	2.52749	2.75601	1.42366	1.59794	3.01546	3.1865
	4.991	4.7619	5.56701	4.86694	1.38144	1.25315
	3.04446	3.34729	2.42148	2.17214	0.941581	0.96449
	4.52974	3.94766	0.592184	0.640134	0.453608	0.465063
	5.57494	5.97304	2.10022	2.33517	0.0134469	0.0112057
	5.7154	5.87941	0.575402	0.800767	1.23263	1.11385
	2.95682	3.17645	3.86942	3.4181	2.85746	2.58404
	2.44954	2.59039	17.0951	15.4708	2.44285	2.49888
	3.34398	3.63729	5.10424	4.63001	2.18288	2.49664
	2.09479	2.00888	2.59107	2.38946	0.322725	0.392201
	2.41633	2.18754	1.88087	1.7709	0.210668	0.262214
	4.51684	3.94777	1.82818	1.84651	0.109816	0.150157
	3.64585	3.14857	3.65636	3.71821	0.0874048	0.152398
	2.19015	2.13975	5.8236	6.35281	0.0224115	0.0515464
	2.5706	2.75325	2.7858	3.10424	2.95103	2.42483
	3.98269	3.42832	0.966781	1.09278	1.13187	0.934278
	3.5288	3.35477	1.01718	1.20275	0.356529	0.412371
	1.98696	1.8028	1.10424	1.33104	1.50221	1.06669
	2.32818	2.15558	1.01947	1.26919	0.473385	0.45445
	0.67557	0.687285	0.840779	1.10195	1.15876	0.91134
	4.11144	3.96907	6.84671	5.97938	1.0701	1.20825
	0.235052	0.17732	17.9167	16.6237	1.35464	1.94021
	0.519588	0.494845	2.33247	2.38832	6.01981	6.19163
	1.37732	1.33196	0.765832	0.643804	1.05075	1.01903
	2.65567	2.65567	1.50221	1.2834	0.916164	0.898658
	1.7843	1.30849	1.93562	1.75679	0.843834	0.736922
	1.07058	0.919905	1.63055	1.69788	0.704467	0.666285
	2.8747	2.52577	5.68041	4.16701	1.16075	1.34975
	2.40682	2.15305	4.78763	3.57113	3.50515	4.19626
	2.69627	2.42268	4.00619	3.7134	12.2605	12.1312
	2.62887	2.52974	1.25567	1.16907	1.76915	1.49853
	6.68121	6.65345	16.4907	17.0639	2.26804	1.93483
	0.599465	0.450554	5.07629	5.37113	0.730854	0.708763
	2.64987	2.50859	1.90103	2.18144	12.3104	12.732
	2.42459	2.31386	1.55246	1.19871	0.85972	1.20029
	0.515464	0.526919	4.22074	3.32323	4.70672	3.47672
	0.441826	0.287187	4.34203	3.84475	2.16145	1.71763
	0.931517	0.854197	5.40934	4.82919	0.98375	1.10082
	2.12445	1.99558	1.7263	1.63331	0.762887	0.671821
	4.72754	4.78645	3.78411	3.81645	2.06518	1.56635
	3.8623	3.92857	4.82355	3.48731	0.583638	0.508813
	9.90795	10.1252	1.04877	0.91594	0.784835	0.700033
	0.430146	0.376822	2.98771	3.01745	0.568673	0.515464
	1.07003	0.956274	2.25637	2.05018	1.3984	1.43166
	2.40668	2.16139	1.23711	1.1418	0.126372	0.13136
	4.401	3.96729	1.23517	1.25073	0.415697	0.480545
	0.472805	0.44792	1.04843	1.19821	1.89822	1.67567
	1.06648	1.03093	1.49387	1.74091	1.53494	1.44166
	2.50978	2.43868	4.97518	3.74189	0.60317	0.595476
	1.52151	1.53573	1.52348	1.4223	0.62625	0.620095
	11.3686	11.6246	5.11646	4.87591	1.17557	1.22788
	20.8638	22.1081	9.55951	7.21087	0.570857	0.720111
	1.66726	1.90899	4.5567	4.56982	2.33323	2.50303
	1.37801	1.28866	4.49268	3.16513	0.996564	0.800837
	0.349185	0.309278	5.31561	4.63918	0.838189	0.751531
	2.27469	2.6139	4.62496	3.56559	2.25459	2.18736
	6.43041	5.73454	4.64273	4.44721	1.34768	1.36411
	4.24936	3.87887	17.8475	18.315	0.773943	0.950247
	2.03999	1.69322	0.615002	0.632776	1.41384	0.970545
	7.43205	6.40737	0.609669	0.723427	0.413844	0.388807
	4.54786	3.85567	5.03582	4.0311	1.30928	1.36377
	0.291605	0.259205	0.993127	0.810997	0.341679	0.388807
	6.6323	5.81901	5.96735	4.98282	0.0618557	0.0706922
	21.4118	20.358	0.737113	0.668385	0.126657	0.148748
	1.63277	1.47395	0.714777	0.798969	1.44477	1.72607
	0.370577	0.370577	2.96603	2.48437	1.5081	1.93667
	3.31525	2.99512	3.3784	3.60656	7.11776	7.11195
	2.85947	2.75366	0.738277	0.69837	2.1706	1.85708
	0.806238	0.671425	0.355836	0.344197	3.1295	3.12809
	3.50251	3.41792	5.60359	5.60525	2.32098	2.20117
	3.44379	3.04615	0.0748254	0.078151	1.95876	1.81581
	2.38312	2.16495	10.6136	11.4466	0.236426	0.272165
	5.55263	6.39415	0.279348	0.342534	1.09061	0.854585
	13.8763	13.8534	1.49239	1.44984	1.77769	1.74465
	2.55715	2.38906	1.98615	1.56089	0.211214	0.223787
	2.39579	2.30614	2.20522	2.40013	2.76387	2.30609
	7.76203	8.00687	2.33307	1.80016	0.91188	1.08247
	1.21607	1.05197	6.85255	5.74664	1.20867	1.38405
	0.262992	0.260888	2.95689	2.7632	0.151677	0.177746
	5.08454	4.28454	3.03431	2.64041	1.4761	1.46087
	3.97938	3.49691	1.56793	1.42945	1.45853	1.9119
	3.1696	2.70871	3.98061	3.86367	1.53017	1.53481
	2.27815	1.99515	0.647362	0.595816	1.64948	1.24844
	3.49303	3.11098	4.79533	5.19406	2.70125	1.89406
	17.3236	16.4443	0.753487	0.905094	1.66813	1.35556
	4.45876	4.35383	4.82794	4.09032	0.0116909	0.00956531
	4.05171	3.93062	3.57921	3.80572	0.0765225	0.0828994
	3.30879	3.28424	1.80195	2.11122	2.0871	2.247
	11.9378	11.4884	0.320275	0.279038	1.0904	1.07554
	2.64556	2.60491	0.879725	0.867354	1.7565	1.98135
	3.99914	3.41208	0.555326	0.57457	1.4442	1.07844
	3.79607	3.40065	0.52921	0.64055	1.24137	1.21241
	0.910888	0.875583	3.90827	3.20513	0.919044	1.04371
	3.55399	3.31932	3.84351	4.2202	1.03489	0.873117
	4.25608	4.27262	1.30155	1.17139	0.278351	0.247423
	10.7127	11.3988	1.38918	1.40722	0.340206	0.482157
	4.4621	3.87871	0.289163	0.221272	0.66863	0.693667
	3.517	3.51582	2.52326	2.16998	1.53525	1.31443
	2.93458	2.93031	0.553181	0.491577	2.81637	2.375
	1.21729	1.05472	0.867488	0.807141	1.47606	1.1292
	1.59001	1.50674	0.460146	0.45386	1.59071	1.51508
	4.42506	4.21491	5.40057	4.03801	1.09761	0.916958
	1.73275	1.88739	3.2555	2.53136	0.0672344	0.0179292
	5.7732	5.45628	5.56204	4.95218	1.60914	1.27297
	4.83772	4.87973	1.09924	1.01354	1.3671	1.09816
	3.33333	3.3677	1.3725	1.39858	0.0806813	0.0672344
	3.63879	3.87553	1.18122	1.22221	0.0268938	0.0224115
	6.74303	7.28904	3.79332	4.22556	2.04841	1.71672
	1.71944	1.54271	2.41908	2.36274	0.403407	0.340654
	3.42047	3.14433	1.77535	1.74538	0.201703	0.188256
	1.34757	1.30339	2.03668	2.34117	0.129987	0.125504
	4.20839	4.08689	0.319943	0.244105	1.62259	1.58225
	1.71208	1.73785	0.836592	0.893471	0.138951	0.138951
	3.32385	2.94703	0.434886	0.535608	0.900941	0.927835
	1.95165	1.77746	0.552198	0.69084	0.461676	0.479606
	3.21365	2.98258	1.00047	1.10239	1.39848	1.45675
	3.17455	3.03235	7.1764	5.69072	0.457194	0.506499
	2.16139	2.29293	12.1936	12.6243	1.71224	1.90946
	2.13651	2.37824	0.831615	0.862543	0.506499	0.573734
	2.23711	1.84192	3.41215	3.33483	0.627521	0.748543
	11.6976	10.4674	0.0159422	0.0138166	0.21515	0.277902
	2.42955	2.20619	0.0286959	0.0276331	0.0627521	0.0941282
	10.6323	10	0.301839	0.293336	0.00896459	0.0179292
	4.20275	4	0.0595175	0.0584547	0.0268938	0.0851636
	14.5911	14.9244	0.03401	0.0371984	0.00448229	0.0179292
	1.189	1.23024	2.59892	2.22288	2.689	1.75258
	2.36082	2.54639	1.41412	1.45789	1.19416	0.940722
	1.14089	1.41581	1.67283	1.8051	1.14261	0.902062
	3.46005	3.33119	1.28671	1.40829	0.97079	0.790378
	1.64626	1.69781	1.3761	1.24264	1.95447	1.67096
	2.29059	2.56121	2.68765	2.33496	1.91581	1.67526
	1.7682	1.81818	3.4102	3.535	0.859107	0.786082
	8.65667	9.1284	6.54155	6.68429	0.695876	0.64433
	1.79319	1.95251	3.92577	3.32454	1.64089	1.56357
	3.54238	3.47365	3.5934	3.69485	1.27577	1.28436
	3.2016	3.14433	5.39794	6.29443	13.2474	13.6727
	2.27347	2.04829	5.68596	4.87232	14.9399	15.5198
	2.01031	1.84753	5.18851	4.83652	0.0429553	0.0472509
	3.79064	3.54216	5.28802	4.7326	13.8703	17.195
	3.77743	3.83822	2.91212	2.64438	0.0945017	0.128866
	5.03569	5.14407	0.0986105	0.0627521	0.133162	0.197595
	5.05928	4.69072	5.56253	4.40161	0.0257732	0.0558419
	2.40206	2.3067	1.99014	1.59121	2.21856	1.38969
	3.60309	4.11598	6.40968	5.19498	0.787629	0.626804
	2.92174	2.87254	2.4563	2.1022	2.7134	2.21856
	1.83047	1.60367	0.161363	0.143433	0.28866	0.247423
	4.3957	3.98333	1.5688	1.42985	1.05979	0.997938
	6.71858	6.92915	2.04393	1.86463	1.21237	1.15052
	5.2956	5.45971	1.42537	1.31331	0.22268	0.247423
	2.22386	2.33326	8.54774	8.04124	0.181443	0.22268
	1.44536	1.44948	11.7884	11.4209	0.0329897	0.0453608
	1.31546	1.32784	0.179292	0.192739	0.498969	0.696907
	4.13584	4.34203	0.385477	0.4303	0.0371134	0.0701031
	2.52181	2.71213	1.39848	1.68086	1.0904	0.713719
	3.55378	3.72885	2.54594	3.2407	1.99841	1.59794
	2.80069	2.78351	0.0717167	0.0941282	1.05868	0.884219
	13.0515	12.5136	0.0134469	0.0179292	2.49802	2.14512
	2.55381	2.23187	3.29467	2.60739	3.17605	2.77557
	4.57341	3.85709	3.46649	3.25172	0.107058	0.0951626
	4.77372	4.26175	0.455326	0.455326	0.73751	0.658208
	2.18213	1.73711	2.22938	2.35395	0.253767	0.233941
	3.08634	2.85599	0.223368	0.24055	0.927835	0.935765
	4.29241	3.97063	0.0171821	0.0300687	0.329104	0.333069
	4.51421	4.17994	4.89897	3.59175	2.51388	2.56939
	9.20911	7.91506	6.6433	5.60412	0.107058	0.118953
	3.29756	2.91484	4.30515	3.97526	0.229976	0.257732
	3.86319	3.50655	1.54227	1.47216	0.578906	0.678033
	1.39454	1.49763	0.816495	1.11753	0.975416	1.15781
	2.15767	2.49363	0.0594766	0.0237906	0.146709	0.174465
	2.91177	2.8842	3.36241	2.77954	0.257732	0.436162
	2.63707	2.37816	2.2046	1.85567	0.00793021	0.0396511
	6.91506	6.32676	2.00634	1.80809	0.0190913	0.0114548
	2.05985	2.34611	2.09754	1.89929	0.271096	0.210004
	0.918603	0.926296	7.14909	6.58604	1.30202	1.03093
	1.2187	1.0567	5.02776	4.71055	1.27911	1.02329
	1.42857	1.29971	2.60904	2.48216	1.62658	1.32111
	3.30633	3.03756	0.463918	0.467883	0.0420008	0.0343643
	1.21502	1.1377	1.08247	1.09833	2.27568	1.8824
	3.18115	3.06701	1.24901	1.2728	3.27224	2.75678
	6.0567	6.20398	2.60904	2.73196	2.56968	2.18404
	4.61512	3.5567	0.55115	0.610626	0.67583	0.603284
	3.95533	3.27491	0.233941	0.269627	3.74952	3.87553
	1.07216	0.917526	0.0911975	0.138779	1.27911	1.3593
	5.25441	4.45959	0.248186	0.110729	0.515464	0.557465
	5.36082	4.6292	1.3173	1.1302	3.63879	4.06644
	2.67709	2.34453	0.927835	0.85147	0.076365	0.0878198
	1.25374	1.27369	2.26422	2.11531	0.859107	0.992745
	0.81144	0.828068	8.65598	8.36961	1.16838	1.49675
	1.09079	1.12404	1.2142	1.20275	0.0801833	0.103093
	3.42081	3.26773	0.252005	0.259641	0.0267278	0.0381825
	3.13697	2.66274	1.2562	1.32875	0.187094	0.274914
	8.1499	7.50348	2.21077	2.39023	0.0114548	0.0343643
	4.78964	4.43299	0.0343643	0.0496373	1.29971	0.828424
	6.97409	6.91279	5.162	4.29308	0.11782	0.0883652
	3.99154	4.15808	1.48012	1.34389	2.91973	2.82032
	3.51804	3.25515	2.38218	2.20545	0.259509	0.177746
	2.21272	1.72743	0.688513	0.662739	0.792748	0.629221
	1.69759	1.68614	1.99558	1.99926	0.0853182	0.0746534
	2.81787	2.60524	1.55376	1.59426	1.31888	1.22645
	2.07448	1.69577	2.63775	2.09385	0.419481	0.412371
	1.56495	1.28866	1.98365	2.09385	26.2851	25.9189
	8.46804	8.02887	2.87973	2.50172	0.721649	0.792748
	4.42308	3.82038	1.3677	1.24399	0.0142197	0.0213295
	11.6891	11.2986	1.62543	1.59794	0.0137457	0.00343643
	2.00036	1.79598	0.0652921	0.0721649	1.09966	0.776632
	3.58966	3.08264	0.00343643	0.00687285	1.8488	1.31615
	4.71213	4.78509	4.29664	3.83771	17.9278	16.0584
	4.31143	4.03447	5.18457	5.38078	3.27835	3.06873
	7.19982	6.68284	0.788161	0.848021	0.024055	0.024055
	2.32253	2.081	0.259395	0.299302	3.57832	3.09611
	6.30298	5.49542	1.81576	2.1583	0.90123	0.904556
	11.5979	11.5335	6.90722	5.16108	0.106418	0.123046
	2.15712	1.88438	2.6643	1.99098	0.352511	0.432325
	3.6865	3.89144	6.73647	5.12564	2.06186	1.23389
	3.53911	3.13402	0.393041	0.338273	1.05026	0.728093
	1.87776	1.73417	1.91044	1.89755	2.0393	1.64948
	4.56452	4.27657	0.0386598	0.0483247	0.760309	0.641108
	8.27148	7.28179	3.06467	2.24305	0.106314	0.106314
	2.60137	2.34708	1.92752	1.89316	0.277062	0.309278
	2.0756	2.1512	0.384255	0.424867	1.08716	0.718525
	0.828068	0.774859	1.44955	1.60575	2.26179	1.86504
	4.91302	4.21392	3.07217	2.25626	0.0187441	0.0156201
	4.05606	3.71456	4.93986	3.81157	1.46204	1.37145
	1.38531	1.31121	1.54353	1.54926	0.859107	0.821618
	3.73389	3.65013	6.32767	4.60853	5.24211	5.25773
	4.0174	3.95619	1.56032	1.62162	0.0999688	0.118713
	1.64948	1.85889	0.0334355	0.0891613	3.18678	3.02304
	4.6548	4.43299	2.78086	2.13323	4.97878	4.74227
	2.35901	2.33778	2.67248	2.2231	2.50758	2.38933
	3.19588	3.44451	8.08353	7.26936	0.557914	0.533657
	4.08648	3.89748	2.04335	1.9852	1.42511	1.36446
	1.82502	1.91697	3.26725	3.19588	3.72347	3.82959
	2.52577	2.37385	1.70764	1.69971	1.13705	1.18557
	14.4647	13.9915	0.851176	0.914618	1.21355	0.863034
	7.70361	7.40722	2.53866	2.23711	2.2268	1.66421
	3.67784	3.73196	1.9768	1.91495	2.19735	1.72901
	3.13553	3.30903	4.22423	4.17268	0.238586	0.194404
	19.5361	19.2563	3.4775	2.69047	2.46834	2.11193
	1.62966	1.61975	2.99723	2.59995	1.38733	1.25479
	5.3439	5.527	13.0928	11.7702	10.2622	9.31959
	6.76471	6.19466	1.64194	1.51119	1.18999	1.20766
	5.37777	5.38483	3.2597	2.49141	0.170839	0.197349
	10.7252	10.6956	1.1782	0.908198	0.0265096	0.0353461
	4.57456	4.82866	5.04173	4.04762	1.35166	1.03093
	2.73018	2.28226	0.0196367	0.0171821	2.59164	2.54582
	4.44721	4.47565	0.0932744	0.108002	15.7961	15.6586
	3.13544	3.34518	4.0398	3.32055	1.18843	1.27721
	2.85223	2.81443	1.33062	1.20115	1.50344	1.74971
	3.52577	3.63574	9.44857	8.54951	3.17637	1.99777
	1.87629	1.94502	0.431551	0.465116	0.236835	0.167177
	3.46525	3.54839	5.89503	5.33739	0.763444	0.621343
	2.77706	2.29704	1.30506	1.20665	2.47423	2.08693
	3.01546	2.84794	4.6462	4.49859	2.29312	2.09808
	3.3183	3.16688	3.14199	3.40206	0.721649	0.693787
	2.70941	2.60954	2.6827	2.52463	0.0250766	0.0390081
	7.69974	7.50322	9.27835	7.29494	1.53825	1.03635
	3.81443	4.01418	1.51502	1.35814	3.94194	2.87575
	1.62137	1.8463	5.59839	5.5939	0.881715	0.732501
	1.73071	2.14933	1.77275	1.78619	1.82854	1.5491
	1.73438	1.57671	0.889736	1.00179	2.89202	2.78351
	5.86416	6.04912	17.3958	19.8095	2.8025	2.78893
	3.09867	3.0486	3.30336	2.23295	1.01771	0.689929
	1.87923	1.86451	3.59728	3.06866	0.893471	0.708432
	2.64605	2.58305	5.55385	4.88923	0.340999	0.303992
	2.764	2.51323	9.58544	9.07216	1.39572	1.33492
	2.55503	2.39342	1.7762	1.53995	1.24504	1.24504
	4.71998	5.34968	3.57603	3.23024	0.983347	1.11552
	3.46717	3.25556	4.70361	4.35782	1.07732	0.806701
	4.67618	4.58366	4.00558	3.80799	0.21134	0.162371
	5.23923	5.1705	5.1482	4.9055	0.706186	0.613402
	3.22102	3.45487	3.21902	2.9939	11.0387	11.8093
	14.6837	13.6434	2.7134	1.98763	1.97165	2.23969
	2.44142	2.38285	1.65567	1.47629	0.32732	0.402062
	3.53886	3.32474	0.474227	0.610309	1.30752	0.890118
	2.99157	2.70103	4.3582	3.45058	1.50616	1.20945
	4.0956	3.70009	2.39943	2.09016	3.26125	2.70807
	4.38316	4.46392	1.79705	1.91429	0.935378	0.809656
	2.94406	2.91195	1.61714	1.72428	1.07619	1.11139
	2.60421	2.75213	3.11261	2.54163	0.842343	0.937893
	6.15464	6.03829	7.03807	5.97343	0.92538	0.594011
	5.13769	4.3765	6.07058	5.3866	0.166912	0.135002
	2.54249	2.54388	1.20405	1.34215	3.09769	2.76387
	4.63918	4.94706	1.21993	1.09393	0.0589102	0.054001
	2.24091	2.06186	3.29324	3.07751	0.00736377	0.0171821
	2.97095	2.47958	1.55785	1.51203	0.189403	0.218173
	4.16624	4.15593	2.54677	2.50286	0.537041	0.637737
	3.71379	3.52111	0.987018	1.11684	0.405342	0.320993
	7.85763	7.01407	9.39566	6.99253	0.780225	0.670103
	3.58959	3.57419	7.25915	6.52151	5.46392	5.35848
	5.43643	4.45704	3.16093	2.60877	0.822399	0.902062
	2.58419	2.69072	1.15261	1.04445	2.78121	2.11684
	2.64292	3.12715	0.600556	0.562919	0.17481	0.145675
	6.18557	5.43528	0.091638	0.0883652	1.30659	1.16316
	26.87	25.8963	2.75273	2.43884	1.02196	0.909906
	5.47228	4.71719	3.80685	3.95088	1.35141	1.42313
	4.04291	3.8423	1.87993	2.1513	0.472882	0.510982
	1.89908	1.82311	3.12037	2.4902	0.495723	0.407984
	2.82844	2.39492	2.7051	2.66734	1.82716	1.57491
	9.97092	10.4917	3.90446	3.98287	3.86488	3.56218
	2.42665	2.59318	5.93643	6.0925	0.910287	0.910287
	7.26804	5.75356	0.741997	0.709441	3.20684	4.01404
	4.88852	4.38024	0.176343	0.215681	0.0745778	0.129414
	5.44101	5.01718	3.10322	2.61125	0.0109673	0.0219346
	3.62346	3.5491	2.65805	2.28295	0.751718	0.597079
	5.34087	4.89026	0.66824	0.639672	3.27534	3.14003
	5.09617	4.78074	0.160229	0.187554	2.07259	1.99313
	4.3703	3.72527	2.30854	2.19318	2.17784	2.23153
	20.2546	20.2571	0.189784	0.19447	2.52683	1.98401
	2.97635	2.64403	0.72985	0.836457	1.23291	1.21818
	3.65148	3.7845	5.07039	5.00499	0.587629	0.408247
	11.5767	10.1213	7.11889	5.23251	1.29897	1.06186
	4.17386	4.10978	3.19697	2.47094	0.719588	0.661856
	7.25448	6.86923	0.0399748	0.0452346	0.23299	0.265979
	25.5717	24.7493	0.0094677	0.0126236	0.762078	0.547807
	12.5374	12.155	4.30206	2.95258	1.40287	1.63533
	4.49517	4.98445	3.17448	3.3155	1.58884	2.03356
	11.6525	11.5509	1.97514	2.01561	1.17367	1.19944
	1.87178	1.63338	2.15061	1.92201	1.48493	1.69707
	0.776418	0.724871	9.73528	10.0384	2.70764	2.07158
	1.59472	1.53995	3.63658	3.20611	1.17602	1.00802
	4.27191	4.47165	2.79351	2.15264	0.570829	0.5021
	4.90979	5.18041	3.39777	2.49141	1.99313	1.76403
	0.35116	0.380155	5.83333	5.54553	0.65483	0.603284
	4.1487	3.70509	8.28179	7.8823	1.64376	1.58839
	0.961189	0.915706	14.5447	14.0206	1.34021	1.2963
	3.10491	3.01698	1.57646	1.58505	0.882849	0.852858
	0.727714	0.758035	3.40636	4.02921	3.98932	3.60825
	3.35355	3.50212	4.68041	4.16907	3.87842	3.3043
	8.52136	7.42857	3.11657	2.30373	1.81657	1.66904
	1.95582	1.88513	3.94925	3.31879	1.83121	1.9046
	0.69514	0.674521	1.65345	1.53053	1.4398	1.55513
	9.24006	9.41384	3.06606	2.52386	0.919385	0.963326
	3.25888	3.18442	2.10004	1.7373	3.83605	3.55005
	0.761741	0.819015	5.31119	4.7079	1.38011	1.50316
	0.718786	0.882016	2.39404	2.20313	0.831288	0.67583
	3.93652	3.70863	3.63498	3.44788	0.101456	0.108002
	0.822029	0.781335	2.43741	1.87408	0.306006	0.328915
	3.06023	3.21487	2.79087	2.50736	1.74774	1.55928
	3.35825	2.95103	2.61998	2.16495	1.46263	1.4143
	3.21392	2.98711	1.92677	1.71347	8.87726	8.76611
	5.76338	5.68974	0.831852	0.742979	1.57563	1.1371
	17.5405	17.3319	2.24316	2.17206	0.99909	0.867192
	0.751105	0.805106	0.853182	0.870956	0.880707	0.790869
	7.63355	7.01968	2.01564	2.31426	4.02504	3.73638
	4.30412	4.04171	4.2268	4.4055	1.59352	1.70103
	2.53983	2.63121	26.4051	25.4639	0.81603	0.608393
	4.03702	4.18229	5.92784	5.28028	0.27443	0.312182
	0.759138	0.820056	1.9942	1.9491	0.0696965	0.132133
	4.87973	4.26346	6.99157	6.87598	0.597079	0.55126
	10.5521	10.5361	10.2001	8.71134	0.770332	0.764605
	19.6632	20.0023	5.67617	5.52456	3.68487	3.31011
	1.33797	1.07351	2.98675	2.51252	1.64261	1.38282
	2.94551	2.89501	3.07217	2.60677	2.67906	2.24634
	2.87629	2.40206	5.76436	5.34021	0.138361	0.12344
	2.77557	2.33347	6.72394	6.29725	0.400163	0.377103
	2.91237	2.98374	7.09111	5.41098	0.929174	0.848842
	3.73663	3.49737	4.69886	3.25556	0.793021	0.695215
	4.22128	3.93041	42.2732	48.6727	1.60773	1.63513
	1.97349	1.97901	5.42117	5.21499	1.29453	1.34412
	0.495214	0.543078	4.42042	4.58386	1.42503	1.53204
	6.1711	5.06963	2.9406	2.65096	5.89538	6.13211
	8.53756	8.71281	1.67403	1.56112	0.131661	0.111787
	7.67829	7.30264	1.74276	1.78203	0.335362	0.385045
	11.7596	11.2964	10.1009	8.19259	0.707095	0.730139
	5.97242	5.61716	5.76442	5.31038	0.0913777	0.0761481
	5.30928	5.43188	9.54433	7.40412	0.277648	0.306935
	11.7539	11.4045	5.38065	5.15266	0.275686	0.178385
	1.8067	1.75902	1.50674	1.55829	1.0622	1.06568
	5.08337	4.50172	4.14316	3.6277	1.76477	1.49207
	4.14917	3.74443	5.64871	5.04377	1.66265	0.984865
	7.62652	7.81279	5.60202	5.25773	1.48497	1.04299
	3.07604	2.68834	3.15197	3.06606	0.897127	0.741391
	3.26989	3.23288	1.21993	1.28102	1.58871	1.35106
	1.91631	1.73438	2.93999	2.89212	4.97715	4.93251
	4.10249	4.25713	3.63586	3.68557	0.0199874	0.0273511
	2.44183	2.41532	10.1642	9.37271	0.0031559	0.0063118
	3.79971	3.83211	1.36556	1.49062	1.18041	0.698969
	1.22828	1.26951	1.39598	1.73906	0.774227	0.575258
	2.75487	2.35968	5.13469	3.92418	4.00491	2.66176
	0.641466	0.564147	1.29199	1.19388	2.13508	2.05897
	2.57732	2.43414	7.48389	6.85084	0.849843	0.896459
	0.93929	0.930699	2.19716	2.21005	1.09009	1.1896
	2.31819	2.19003	2.21166	2.62403	1.10825	0.838073
	9.37873	8.828	3.76363	3.39609	6.99876	6.04959
	3.95189	3.62939	4.38966	4.09682	2.75124	2.60801
	3.67298	3.34212	1.65845	1.81981	0.985536	0.607786
	15.3936	14.8032	6.14404	6.58362	0.755501	0.636252
	9.52671	9.32521	8.60895	8.52563	1.88971	1.72716
	1.74086	1.71509	4.41008	4.19129	1.04929	0.884056
	1.12933	1.13636	2.29296	2.39266	0.32646	0.210481
	1.04499	1.06607	2.10151	2.58072	0.330756	0.227663
	1.52062	1.57919	3.85101	4.06274	0.687285	0.60567
	2.65576	2.24787	4.68801	2.99837	1.54639	1.38746
	1.1061	1.03093	8.2713	7.74715	1.00515	0.902062
	1.6323	1.61942	3.58557	3.38247	1.90292	1.7354
	3.92612	4.19029	4.17526	4.17732	1.12973	1.04811
	5.71095	5.61175	7.66357	4.24416	0.957904	0.889175
	3.48797	3.2837	3.10531	2.80663	2.30241	2.18213
	2.9417	2.7284	2.58151	2.72148	18.561	17.8952
	5.35016	5.09065	2.74914	3.16654	2.58162	2.54725
	7.89446	7.69526	1.56292	1.79429	1.61082	1.64948
	8.8223	8.91665	1.49917	1.93043	1.28436	1.37887
	4.02577	3.9622	3.97556	2.42917	0.141753	0.154639
	5.39831	5.40769	4.63078	3.97709	0.317869	0.347938
	3.87687	3.57195	9.97526	5.91753	0.760309	0.876289
	4.12093	4.17665	0.239175	0.169072	0.244845	0.416667
	6.30538	6.47116	0.589691	0.43299	0.160825	0.123711
	2.84407	2.73325	2.07423	1.61237	1.87216	1.45155
	3.82474	3.88015	1.1299	0.952577	1.45567	1.23299
	2.96836	2.80483	2.68454	2.33814	1.7732	1.56701
	3.35225	3.40554	2.26392	2.05361	1.60825	1.43093
	10.1658	9.83424	16.6433	15.2247	0.321649	0.301031
	4.61954	4.56456	1.67423	1.60825	0.861856	0.870103
	2.24268	2.29913	0.597938	0.610309	2.39588	2.44948
	1.67894	1.85485	1.73608	1.90103	10.2598	15.5175
	3.57718	3.38766	0.273592	0.214116	0.202062	0.321649
	0.639782	0.582171	3.33466	2.89056	0.795876	1.38557
	0.333535	0.31231	7.00634	6.0904	2.47819	1.62966
	2.53487	2.52274	2.57335	2.35924	2.32752	1.68914
	3.83566	3.84172	0.769231	0.785091	0.630452	0.523394
	5.18614	3.92325	1.94349	1.66858	2.05393	1.99841
	0.899198	0.850515	5.021	4.35281	0.971451	0.971451
	0.787514	0.75315	2.63459	2.3635	0.717684	0.75337
	0.501145	0.627148	2.27568	2.21077	3.66376	3.94925
	0.468097	0.429089	1.93967	1.95876	0.444092	0.56701
	1.90861	1.81109	3.19588	2.52577	2.10767	1.57694
	1.5241	1.79994	1.20398	1.10825	1.29439	1.03856
	1.34578	1.6049	2.49632	2.46686	1.14929	0.946926
	2.16773	2.63026	0.876289	0.883652	1.45475	1.20657
	0.876289	0.735214	8.21429	8.42415	0.840015	0.740741
	1.54097	1.32122	0.294551	0.375552	3.80298	3.65025
	0.811177	0.732501	7.02808	5.73765	0.385643	0.385643
	10.7352	10.6755	2.15073	1.75969	1.48148	1.5273
	1.76072	2.26262	3.65091	3.45539	0.488736	0.687285
	1.00258	0.992268	0.380377	0.366157	0.150957	0.125184
	1.02087	1.10385	5.71276	5.56346	0.640648	0.570692
	2.27558	2.57983	2.59865	2.53466	1.37334	1.26657
	2.98466	3.86724	1.98365	2.04764	2.83137	2.68409
	0.843486	0.857545	15.1795	15.9829	4.42563	4.25626
	4.42841	4.3803	0.479915	0.675435	3.48675	3.38733
	0.719408	0.759749	1.32302	1.00344	3.12592	3.08542
	1.5421	1.26718	2.92784	2.43643	1.15611	1.15243
	4.23893	4.0752	1	0.841924	1.36598	1.39175
	4.04243	3.66772	2.43643	2.32302	1.46171	1.49485
	0.943396	1.06011	2.4433	2.41581	5.60015	5.91679
	5.45267	4.98219	2.47079	2.48454	0.544919	0.618557
	11.2046	10.8428	2.72509	2.76289	1.61267	2.00295
	2.89926	3.56122	6.42612	6.70447	1.22239	1.53535
	7.00498	6.64948	1.80069	1.9244	0.408689	0.581738
	0.533239	0.529684	2.19931	2.37801	1.31177	0.92428
	5.40034	5.90206	5.76654	5.96608	1.13758	0.977604
	1.38488	1.75773	7.54188	4.37822	0.814078	0.721649
	6.13735	5.90289	0.299613	0.296392	2.88304	2.60931
	6.47968	6.06731	2.21972	2.3067	2.48489	2.28226
	7.26804	6.83899	0.109536	0.157861	1.72414	1.77035
	2.61522	2.63493	4.19556	3.48953	0.248845	0.426591
	5.7673	5.88071	2.10872	1.97126	1.56701	1.4433
	2.28061	1.98265	2.70853	2.60231	0.67354	0.704467
	6.53131	6.17299	10.8247	10.6935	4.0705	2.92983
	4.57254	4.38899	3.68635	3.65823	1.63951	1.43
	9.53305	7.93208	2.0681	2.34614	0.944463	0.824742
	8.61904	8.3637	0.403275	0.330503	0.0498836	0.046558
	10.8095	9.03852	0.982414	0.86416	3.28234	3.15597
	7.2	6.28144	1.35199	0.977909	0.0964416	0.0931161
	4.59976	4.50576	6.18262	5.55817	8.58663	9.31826
	3.72005	4.2435	2.35052	2.20619	2.74807	2.15851
	7.01731	5.80947	4.66568	4.4271	2.73196	2.36791
	3.49632	3.27246	8.60088	8.44772	1.36598	1.31121
	1.22239	1.19293	0.471281	0.536082	1.83634	2.23905
	2.22386	2.19146	2.66323	2.36827	0.424867	0.353015
	1.6377	1.61708	0.927835	1.04207	2.05561	1.74321
	2.81591	2.87482	9.25122	9.44655	3.43955	3.06779
	13.673	14.6009	1.20184	1.44601	1.0528	0.955951
	14.2841	14.8081	0.465239	0.322495	1.81193	1.69322
	1.5241	1.27612	0.121597	0.118953	2.42268	1.78593
	4.74784	4.10421	16.6878	17.9566	1.25531	1.24015
	1.42658	1.29005	3.20103	3.99742	0.742874	0.742874
	2.74171	2.73892	3.68925	3.19833	1.43741	1.20766
	1.44887	1.45166	1.62071	1.5392	9.5405	9.09573
	3.47451	3.55531	2.9777	2.85543	0.57732	0.639175
	2.02006	2.06743	0.203843	0.168697	0.83947	0.966127
	1.58819	1.63834	4.05342	3.47704	0.69514	0.83947
	3.34912	3.69184	1.21603	1.07779	0.899198	0.870561
	2.10644	2.44915	0.583411	0.585754	1.34021	1.16746
	5.86544	5.30657	7.20733	8.08018	2.75564	2.77793
	1.9045	1.85024	31.3863	30.0329	1.3625	1.47952
	12.2029	12.1297	2.66323	2.46993	2.40098	2.01845
	2.50678	2.55019	3.21692	2.57311	7.99783	7.41725
	1.36664	1.1631	4.28454	3.56495	0.463918	0.461205
	5.1705	4.56516	3.72371	3.13196	0.992946	1.49485
	1.07587	0.962199	5.4701	4.64948	1.52062	1.17268
	1.44859	1.29791	7.50515	7.79175	1.15917	1.11642
	10.7269	9.65371	11.0884	9.65305	1.98894	2.11214
	2.08036	2.01956	16.4116	17.5099	0.706922	0.471281
	4.71583	4.69997	3.61408	2.99942	1.47275	1.19784
	1.88475	1.90325	2.17856	2.11632	1.08738	1.08493
	3.70077	3.76685	2.40615	2.47423	2.28962	2.1194
	0.893471	0.98599	5.16991	4.78427	0.225366	0.237353
	1.20804	1.34285	2.93908	2.60356	0.0863102	0.112683
	1.53846	1.75786	1.80694	1.73946	0.251738	0.388396
	2.06979	2.42665	3.2511	3.05596	1.41518	1.1059
	1.51467	1.87946	1.4525	1.39912	2.54983	2.12829
	1.71737	1.4785	3.77645	3.80539	1.27148	1.12027
	1.33769	1.15665	1.77428	2.10526	0.293242	0.375716
	6.72869	6.26352	6.03008	5.64137	2.00359	3.30345
	2.37113	2.4516	7.29797	6.99036	0.958544	0.796227
	2.69801	2.9746	2.04024	2.53076	9.58763	9.50866
	3.57687	3.22949	2.33841	1.84094	2.17372	2.22856
	4.62601	4.43299	1.37293	1.39257	9.13139	9.6293
	2.85009	2.39905	0.724822	0.498017	1.98728	2.3163
	2.79639	2.57732	1.51467	1.32593	1.82277	2.20224
	4.16881	4.00773	4.28866	3.85884	0.440886	0.537399
	9.22895	8.97981	2.74544	3.023	0.62075	0.767712
	35.1761	35.0859	2.204	3.02093	1.76761	1.59794
	3.83162	3.99699	3.37932	3.32777	3.19158	3.32474
	1.99874	1.89354	8.32661	6.31107	2.96865	2.68462
	4.91269	4.88534	3.69939	3.67399	2.65306	3.00442
	2.91816	3.00021	4.54786	4.03976	2.04124	1.74845
	3.35788	3.53882	2.85567	2.89249	1.04536	1.00825
	2.31472	2.2058	3.00381	2.54201	0.472165	0.595876
	3.78137	3.7658	3.81726	3.60684	1.20341	1.08049
	4.3474	4.3299	4.17879	4.01215	1.92704	1.89334
	6.66602	7.02198	2.52577	1.85831	2.31667	1.8829
	2.48172	2.34677	2.56883	1.80473	0.453219	0.678856
	7.20776	6.76918	2.92298	2.37477	1.40512	1.40703
	7.15464	7.14433	4.28794	4.49053	1.08629	1.28484
	4.56143	5.00423	1.811	1.37342	1.34593	1.77549
	5.53479	4.2703	3.34135	3.21535	1.16963	0.950328
	8.08795	7.66108	2.69162	3.12976	3.38707	2.82849
	1.99781	1.81818	0.985478	1.19942	0.682287	0.59044
	3.55202	3.35052	3.73547	3.44922	0.795287	0.675626
	3.62074	3.45048	6.27803	5.57764	1.83726	1.77651
	5.87473	5.73571	0.117526	0.0804124	1.25552	1.27393
	5.20256	5.61202	0.208247	0.225773	2.46178	1.97121
	5.84148	5.68215	4.30642	3.95733	9.19072	8.48454
	3.23485	2.90797	8.2207	6.74876	0.445017	0.5189
	5.67262	5.20996	4.57045	4.38144	0.266323	0.316151
	4.31858	4.06965	3.8097	3.96955	0.85567	1.0756
	4.72215	4.565	1.93456	2.57373	2.83759	2.55873
	4.92514	4.60604	6.12801	5.73797	0.627007	0.686159
	2.94718	2.47848	3.21666	3.62321	0.991021	0.956102
	5.34382	4.79966	2.25008	2.71087	2.73695	3.02295
	4.19811	4.00574	8.97438	8.87659	0.279348	0.359162
	5.6531	5.45329	4.07389	4.50057	0.471972	0.431701
	3.34254	3.5381	5.95163	4.25456	1.03093	0.979381
	4.12671	4.1117	5.69389	4.16733	1.49807	1.44008
	2.97938	3.08333	2.16495	1.81998	3.98679	4.71327
	4.59944	4.11622	0.305313	0.261697	9.36426	8.78007
	3.51947	3.17869	1.78826	1.68914	0.460794	0.599813
	0.950745	0.867698	2.92228	2.77954	1.57179	1.42388
	1.42612	1.4118	2.78747	2.66059	1.11161	1.12057
	19.4344	19.8133	1.50278	1.59001	3.1782	3.04418
	1.90993	1.67119	0.539255	0.578906	0.184094	0.22975
	5.37982	4.87249	0.0594766	0.0674068	0.856687	0.731814
	1.20011	0.938409	1.18953	1.39572	2.69187	2.83935
	1.78608	1.49485	0.0396511	0.0872324	1.27148	1.43328
	3.23711	2.79124	0.0118953	0.0317209	3.49527	2.63381
	1.51289	1.33763	1.5273	1.11111	0.811354	0.951935
	2.70619	2.50258	2.3215	2.0924	0.517978	0.751823
	3.84536	3.75258	1.58457	1.72967	1.21502	1.42366
	7.50614	7.02013	0.313097	0.355097	1.39964	1.04548
	4.10898	4.22189	0.740741	0.973654	1.50273	1.68102
	5.47374	5.63574	0.015273	0.0381825	0.63675	0.771377
	2.00295	2.28522	4.1458	3.04124	0.966195	0.852314
	6.07288	5.38959	2.31222	2.10972	0.668904	0.685687
	6.35895	5.81771	2.01399	1.84462	6.92479	6.50187
	5.11481	5.0656	2.12813	2.06186	0.383412	0.371829
	6.21535	5.99771	1.34021	0.9385	0.947094	0.894981
	2.27491	2.33906	0.597227	0.568788	0.601748	0.596145
	1.9991	1.73465	1.22645	1.21934	2.16495	2.20753
	1.98024	2.01031	2.15428	2.18272	1.16203	1.23599
	3.8481	3.91121	20.551	21.1198	1.82907	2.16162
	5.60021	4.86633	0.327053	0.362602	3.28032	2.86466
	1.30756	1.30756	0.0497689	0.0568788	0.0562324	0.0531084
	3.93875	3.67344	0.0319943	0.046214	0.106217	0.106217
	7.1458	6.46097	0.0584192	0.0343643	1.00722	0.984536
	5.90171	5.69976	2.25773	1.59107	2.09172	2.3509
	8.29691	8.47698	4.27491	3.76289	1.55307	1.24666
	9.03093	8.28757	11.8351	10.7698	1.21631	1.06025
	5.8991	5.33802	1.67609	1.19056	0.799598	0.774453
	7.72234	7.20825	2.66711	2.14832	0.620131	0.675218
	7.93257	8.30593	0.904556	0.84137	0.75069	0.881371
	4.09387	3.7656	2.50083	2.48088	0.870766	0.783014
	12.049	11.2758	0.661789	0.924509	2.04536	1.47216
	5.05412	5.31959	4.85786	3.73946	0.985567	0.729897
	3.07267	2.85894	2.65854	2.34302	0.742268	0.569072
	3.53281	3.3568	0.243674	0.24055	0.107216	0.0865979
	3.43397	3.3137	0.00312402	0.00937207	0.251546	0.226804
	6.38456	6.37257	2.40146	1.83748	0.668041	0.618557
	5.53563	5.43254	3.50819	3.13523	0.593814	0.564948
	6.81701	5.43814	0.194057	0.181928	2.82062	2.70103
	9.16452	8.08849	2.73802	3.02608	1.05979	1.02268
	8.59053	7.36469	3.29308	2.5891	1.52577	1.50928
	7.30291	6.88599	4.76289	4.09131	0.709278	0.709278
	8.97175	8.64641	2.86303	2.48601	3.64124	3.76495
	10.3933	8.51215	0.771723	0.774669	0.235052	0.243299
	7.61881	7.44028	0.017673	0.0324006	4.00412	4.5567
	8.26311	7.7398	4.27262	2.89519	9.24948	10.5856
	8.45928	7.68656	5.12314	4.2354	0.119588	0.14433
	0.933122	0.824742	0.950745	0.850515	0.0329897	0.0618557
	0.475813	0.483743	3.30183	3.50229	2.2046	1.72086
	2.29897	2.17268	1.59376	1.30677	2.26408	1.89929
	3.53866	4.0232	5.90137	4.89273	0.1705	0.146709
	1.23963	1.02087	9.7158	8.22792	1.25297	1.26883
	1.02841	0.907719	1.88075	1.74143	0.321174	0.333069
	0.643103	0.47619	4.66902	3.07922	1.71689	1.87946
	7.51841	7.22386	4.56321	3.69778	0.420008	0.324551
	3.7457	4.80609	4.67987	3.92024	1.94731	1.79076
	1.01175	0.841525	5.63483	5.02984	3.37533	3.15388
	0.908655	0.819947	5.21161	4.91047	0.973654	0.954563
	3.71134	4.57444	5.26038	4.28232	1.16838	1.16075
	4.19564	5.27691	0.221649	0.157216	0.500191	0.500191
	1.77835	1.87441	6.63314	5.42872	0.557465	0.599465
	1.61283	1.37686	6.70355	5.82851	0.664376	0.717831
	0.902588	0.824742	4.51645	3.51006	0.309278	0.336006
	1.02486	0.946028	0.594011	0.571919	0.93929	1.05002
	1.85372	1.6242	3.76169	2.9801	8.57961	10.0993
	9.35251	11.0291	7.89259	6.28386	2.40059	1.96244
	0.688922	0.703649	4.09974	3.47159	2.20177	1.89249
	7.65424	7.2958	5.2671	4.07451	1.2187	1.07143
	9.15585	9.10491	16.2207	13.2216	0.489691	0.434462
	3.20773	2.7764	3.37863	3.03655	1.15979	1.04197
	7.0478	6.34906	6.68958	5.20962	0.52651	0.504418
	0.693299	0.569588	4.60252	3.68614	0.423417	0.423417
	0.304124	0.257732	8.60939	7.49141	0.184094	0.187776
	2.91495	3.07216	0.258877	0.242841	0.747423	0.776878
	7.46794	7.41011	0.705613	0.808706	1.18925	1.23711
	1.2346	1.37541	0.00687285	0.0274914	0.150957	0.180412
	3.32106	2.7786	0.244285	0.280143	0.147275	0.184094
	1.08984	0.952381	1.49594	1.01557	0.817632	0.600782
	3.65488	3.37261	0.715069	0.826936	0.273729	0.202631
	2.64114	2.62887	7.09867	5.39659	0.615002	0.46214
	0.846834	0.89838	3.05912	2.84873	1.63171	1.29044
	0.532246	0.388396	0.740585	0.763728	1.21934	1.02026
	3.37809	2.86023	1.28971	1.45171	1.93743	1.63882
	8.28339	8.48478	3.03711	2.01649	1.62105	1.41841
	1.60028	1.38238	2.26598	1.76495	0.878066	0.771418
	2.49766	2.27507	6.93814	5.92577	2.01209	1.84145
	0.820056	0.777882	6.56701	6.36907	25.8798	25.5208
	7.91237	7.60075	2.77744	1.90823	0.106648	0.106648
	0.808341	0.777882	2.81585	2.25996	1.19801	1.20512
	1.34021	1.30037	2.71276	2.28017	1.36509	1.40064
	4.92502	4.95314	3.20366	2.35557	0.966939	1.05581
	8.49813	8.85895	0.303443	0.311223	0.675435	0.764309
	2.56795	2.82802	3.36579	2.8656	0.227515	0.284394
	1.46163	1.44101	3.07178	2.62505	4.60825	2.91409
	3.31914	3.355	2.62505	2.62696	2.30928	1.83505
	0.869565	0.883012	1.98875	1.90253	0.676976	0.553265
	2.28597	2.36441	2.82032	2.44845	0.412371	0.360825
	4.07107	3.48761	2.20361	2.33063	0.95189	0.835052
	0.690722	0.674227	2.10707	1.78513	3.15808	2.96907
	0.687946	0.674068	4.20691	3.75113	0.683849	0.680412
	5.38183	5.19664	5.2684	4.40455	0.120275	0.123711
	1.47003	1.44521	0.738277	0.773196	0.309278	0.216162
	3.29522	3.39456	2.36791	1.73969	0.568673	0.399069
	7.12064	7.01574	1.88305	1.52384	0.927835	0.778184
	0.523518	0.591173	0.916559	0.947165	1.01097	0.877951
	12.3537	11.5072	1.77132	1.51047	1.28367	1.25707
	3.59536	3.93557	0.0718525	0.0640425	1.67276	1.78916
	3.21407	3.47241	5.01	3.8252	0.182907	0.209511
	21.4611	19.5082	5.89475	4.513	1.1573	1.37346
	3.11648	3.29541	3.17617	3.01698	0.0193299	0.00966495
	2.40628	2.18604	12.3211	11.4963	0.579897	0.515464
	9.31594	7.8823	3.9001	3.70118	0.525129	0.512242
	11.5029	10.2608	3.51532	3.78975	0.0837629	0.103093
	10.191	9.35415	0.902062	0.929267	2.29616	1.24649
	7.34663	7.15481	4.77152	3.55391	0.809122	0.781006
	1.56848	1.58076	2.98551	2.5815	0.502968	0.534208
	7.95732	7.75593	8.07125	6.97116	0.35476	0.263796
	2.43587	2.78351	7.55187	7.14864	1.67677	1.39478
	1.09507	1.22795	0.125277	0.155292	19.1813	17.9503
	1.24857	1.45475	7.86238	5.35834	1.19163	1.19466
	1.53743	1.63828	1.58567	1.60407	19.6028	20.2395
	1.89296	1.97412	0.111484	0.133062	1.34315	0.904271
	4.00129	3.64261	6.06707	4.95319	2.44477	1.9352
	6.89433	7.1628	7.45349	6.32776	0.553756	0.46539
	3.24558	3.26215	5.18545	4.49579	1.71429	1.73196
	5.55653	4.4889	9.39433	6.56045	0.129602	0.156112
	3.22897	3.11187	0.162003	0.148408	0.879152	0.847652
	2.94174	2.92256	6.68897	5.52424	0.259125	0.186682
	4.76336	4.40839	9.75449	7.20162	1.7693	1.38757
	6.94016	6.00064	0.0112279	0.00408288	3.06492	2.58289
	6.64098	5.85027	0.161274	0.133714	1.49345	1.31513
	10.609	9.11461	2.81882	2.03226	2.29312	2.15102
	5.89054	4.90068	7.53429	6.42202	0.267484	0.259125
	3.96527	3.80613	6.87317	6.14584	1.74143	1.74422
	2.08395	1.83112	5.40769	4.69916	2.19003	2.27919
	3.01846	2.43347	12.5866	13.062	3.19309	3.32683
	2.45025	2.24407	5.3341	4.18862	1.16188	1.2204
	1.75961	1.65651	4.11607	3.4517	5.84564	6.36668
	4.17291	4.29475	1.48912	1.27911	1.02257	1.20089
	1.99625	2.32662	11.0615	9.78236	10.274	9.98644
	1.91065	1.874	2.99733	2.82551	4.13456	4.02604
	3.8992	3.83276	2.68805	2.62696	0.62913	0.415015
	6.84671	5.97714	3.81825	3.82971	2.15702	1.77637
	1.61811	1.60018	16.1168	16.3803	0.637061	0.557758
	2.72075	3.00538	1.2142	1.2753	1.48031	1.39572
	1.54639	1.79068	6.62003	5.68483	1.9768	1.60052
	2.5	2.47208	2.09131	1.88513	0.776968	0.673875
	5.00526	4.28361	3.80707	4.00589	0.827257	0.8348
	3.85773	3.06392	4.77782	3.67935	1.6344	1.70229
	7.38969	6.44742	1.63171	1.31888	1.14408	1.34272
	3.51683	2.94106	1.96943	1.69925	0.32646	0.216004
	3.18032	2.77378	1.50018	1.41841	1.21257	1.02111
	2.68625	2.7271	27.1241	27.5755	2.52823	2.30731
	5.11153	4.68229	0.618557	0.671881	1.03584	1.01865
	18.1462	17.5914	1.88766	2.28937	1.97349	2.02013
	32.9447	32.0525	9.74914	7.07904	1.28375	1.61267
	6.13871	6.0881	4.75601	3.76632	1.73819	1.57756
	4.3299	4.30596	2.63574	2.4433	2.24167	2.09063
	3.20673	2.98607	2.34708	2.189	1.60153	1.69504
	5.3299	5.11684	3.68474	2.70702	0.262418	0.199157
	9.09187	7.99576	2.07848	1.80246	1.54405	1.49719
	9.40322	7.83215	3.89425	3.41869	1.07076	1.12699
	5.33964	5.02895	2.06518	1.82574	0.142924	0.185098
	9.91065	9.5189	2.1849	1.99202	0.0421743	0.0960637
	9.05353	8.70078	27.5657	27.4992	0.435281	0.460481
	6.97208	6.12997	2.88015	1.97809	0.756014	0.852234
	7.49218	7.4667	3.88209	3.12822	0.616316	0.627521
	3.77252	3.11431	8.07668	6.6366	0.463918	0.632004
	7.906	7.18656	0.367268	0.322165	1.54639	1.03308
	5.83862	5.64036	1.59472	1.41108	3.37629	2.52577
	17.6751	17.1386	0.141753	0.132088	0.657217	0.622852
	4.69721	4.60405	2.63853	2.53544	2.02534	1.96521
	7.14248	6.66623	0.873067	0.844072	6.686	6.76332
	5.88566	6.50187	3.30541	3.33119	1.0709	0.772144
	2.34822	2.46277	2.94781	3.12822	0.904692	0.662739
	4.17732	4.49485	0.373711	0.467139	0.736377	0.687987
	9.20287	9.51215	3.602	2.81787	0.422891	0.429203
	4.23844	4.05387	0.693533	0.656045	1.15716	1.27288
	6.0946	6.0097	1.81193	1.76195	0.0925731	0.115716
	12.5918	13.4238	1.63699	1.5995	1.24124	1.12784
	7.60209	6.85634	6.0731	6.04811	0.810309	0.921649
	4.88837	4.84126	1.89003	1.93689	0.216293	0.208207
	3.59908	2.98511	2.9647	3.30834	0.535678	0.729735
	1.91581	1.41108	2.11184	2.54296	1.818	1.37391
	5.91362	4.91824	1.61512	2.12121	1.0567	0.945678
	5.65318	4.3499	2.38629	1.59187	1.03291	0.935765
	9.58624	8.66815	5.22438	3.85082	0.691911	0.808882
	2.38234	2.05961	5.57307	5.40631	0.746936	0.618557
	2.41372	2.26356	13.5611	12.4271	1.36938	1.22155
	4.16022	3.6018	1.91753	1.92931	1.40829	1.34604
	6.18986	5.9622	4.0652	3.13736	0.871426	0.99397
	2.65249	2.98754	3.66119	2.87824	1.56739	1.24857
	1.56787	2.11125	4.39398	3.73363	0.500469	0.494845
	1.21993	1.65808	4.13207	3.97047	1.07511	1.02541
	1.41174	1.10036	0.989133	1.02536	0.72349	0.863402
	2.49947	2.75615	1.04207	1.08665	3.59197	3.62633
	7.23037	7.4088	0.810811	0.849819	0.949165	0.69321
	2.90642	3.25932	3.95096	4.18501	4.17438	2.18417
	3.17605	4.33981	1.14459	1.07322	1.82247	1.11829
	3.71134	3.47196	2.61697	2.61697	1.47372	1.28781
	5.24696	4.6561	0.452022	0.470526	0.579686	0.598276
	3.26258	2.91389	0.99392	1.21597	0.592374	0.582556
	3.70224	4.52547	1.07587	1.39836	0.747423	0.575064
	5.99681	5.053	5.34794	3.96134	1.43363	1.14207
	1.51009	2.00958	7.60052	7.18299	2.68202	2.73035
	4.97869	4.41375	0.755155	0.822165	1.53529	1.12133
	11.087	10.0157	1.25	1.42268	0.366376	0.326725
	18.8986	17.608	6.97008	5.39854	2.04155	2.01343
	9.02649	8.76028	0.354539	0.296706	0.997076	0.906293
	7.34302	6.60965	4.70204	4.21172	1.85862	1.6053
	11.7515	10.8846	3.34171	3.26377	1.4433	1.32842
	4.94845	5.64682	3.74906	4.2268	0.568483	0.53461
	6.77649	6.41939	0.130752	0.165954	1.62265	1.51109
	11.7855	11.6909	6.3486	5.1954	0.730123	0.69058
	8.37554	7.41868	4.07336	4.234	1.15662	1.15803
	8.7313	7.60205	3.43252	2.76476	0.933484	1.05352
	6.50829	5.85836	3.83552	3.27085	0.898579	0.647813
	0.333931	0.313761	4.05108	3.63636	0.71747	0.536361
	2.63111	2.72075	3.80272	3.57779	1.29423	1.09362
	0.685791	0.833707	3.84724	3.63636	7.71942	7.82948
	6.49699	5.9579	1.71509	1.6284	1.51024	1.10858
	0.891323	0.852663	0.836457	0.822399	0.72958	0.652921
	0.897766	0.908505	1.19494	1.33318	1.12489	0.968289
	0.460762	0.361877	1.46204	2.07826	1.64821	1.31221
	2.69724	2.70566	7.12028	5.75487	0.633111	0.613705
	0.575258	0.653608	2.76976	2.24284	0.47079	0.444444
	0.709278	0.812371	3.11569	2.98282	0.314943	0.248102
	1.0567	1.20539	1.76154	1.38279	1.43084	1.25524
	0.649853	0.738218	0.575975	0.506499	1.90223	1.71045
	3.72581	3.91572	10.5446	9.43523	2.56291	2.51524
	5.62389	5.17241	7.10668	7.02376	0.733843	0.76599
	5.52257	5.20263	4.07665	4.22905	1.73982	1.59209
	0.737647	0.792748	1.63828	2.07978	8.01467	8.2825
	1.5945	1.62887	11.7247	9.8067	0.0247423	0.0175258
	7.62232	7.12813	4.10653	4.16452	0.168041	0.187629
	9.22519	7.74323	2.38351	1.79175	4.35206	3.95317
	0.5081	0.578792	7.90103	6.4866	0.921153	0.880107
	3.60252	3.8173	7.38969	6.76907	0.447985	0.470478
	5.29168	5.38471	5.52784	5.61237	2.21336	2.05289
	3.05549	3.36148	5.50839	4.07115	8.21336	7.90677
	19.7537	19.2192	4.21872	4.18233	0.839722	0.759538
	8.44909	8.31706	16.5305	15.3648	1.65491	1.47896
	11.6039	10.261	3.57129	3.83777	1.17108	0.793747
	2.84364	3.11641	5.8463	5.31209	1.25484	1.05379
	5.18969	4.70515	10.6242	9.79756	0.190325	0.126883
	3.67423	3.81649	5.9194	5.68322	0.237906	0.17843
	2.99373	3.01799	1.6926	1.85192	0.305313	0.241872
	11.219	12.0094	3.80901	3.47079	0.321174	0.281523
	4.42955	4.15636	3.1597	3.18864	0.9318	0.824742
	4.11765	4.14039	1.48128	1.60789	0.836638	0.777161
	5.19187	5.06157	2.91148	2.37113	2.20856	2.10944
	10.4912	10.6064	5.19019	4.9129	2.4663	2.57732
	9.0051	8.884	4.87913	4.93957	4.46868	4.77002
	2.79823	2.49527	2.79049	2.70138	2.04203	2.3632
	5.67221	5.16516	2.54936	3.00192	0.598731	0.749405
	4.52577	4.55464	6.64433	5.25601	0.412371	0.54322
	2.42571	2.25996	16.823	15.122	0.0118953	0.035686
	1.56256	1.73236	4.68213	4.84192	0	0.00793021
	2.95995	2.81523	8.17925	7.38776	0.271096	0.263459
	2.44449	2.41673	5.39948	4.79865	0.4811	0.477281
	10.5855	10.7644	8.37629	7.98164	2.20313	2.24513
	3.04036	2.83068	5.14671	3.76368	1.37457	1.40512
	7.3423	7.27765	1.53846	1.40999	1.42039	1.50821
	2.83767	2.85864	5.41393	3.77538	0.809469	0.908744
	2.6575	2.65096	5.89503	4.45954	0.282551	0.324551
	5.47173	5.47017	5.62012	4.36114	0.0184094	0.0147275
	11.8001	11.3703	5.71072	4.6423	0.544919	0.441826
	8.34835	8.54476	5.38582	4.78913	0.891016	0.773196
	7.63775	6.35176	4.62668	5.27023	1.04566	0.964654
	4.24289	4.01038	2.80928	2.91995	0.614875	0.58542
	3.70197	2.98594	2.62735	3.28078	0.570692	0.548601
	5.97188	5.23899	16.7541	15.4772	1.04197	1.06038
	3.41518	3.29335	4.77909	4.47865	2.24227	2.30118
	4.33532	3.49973	8.51024	7.75664	1.10088	1.16716
	1.56594	1.30466	7.40235	6.96675	2.48895	2.90869
	3.42534	2.93149	3.66123	3.31472	0.541237	0.651694
	7.67632	5.94011	4.68786	4.46735	0.357143	0.434462
	6.72067	6.57339	4.14376	3.99341	0.00368189	0.0220913
	24.7494	23.1354	2.21506	2.35252	0.963384	0.860292
	7.64644	6.45619	3.5038	3.19181	9.58052	8.69534
	7.93814	7.49045	6.33478	5.80711	1.34376	1.262
	10.4578	8.7714	4.14542	3.80494	0.934945	0.906506
	20.3877	18.3428	1.49891	1.4121	0.0142197	0.0142197
	6.73294	6.32466	5.20483	4.90776	7.7604	7.82439
	11.0518	9.03295	3.11856	3.68828	0.156417	0.167081
	3.46154	3.4199	4.2146	5.07189	2.54533	2.7764
	5.47115	5.73883	4.24203	3.45947	0.2524	0.309278
	5.05902	5.27118	0.91675	0.802572	1.66015	2.14006
	9.58517	9.24153	1.72376	1.51979	0.70032	0.93139
	9.21702	8.62782	0.918967	1.01873	0.497689	0.746534
	2.25793	2.16697	1.35462	1.65614	1.21578	1.99076
	2.39448	2.23497	3.33044	3.5236	0.0206186	0.0103093
	2.21552	2.16106	1.43028	1.82746	1.37801	1.14777
	5.03627	4.7289	7.16123	6.65002	0.742268	0.62543
	3.86129	3.73758	7.46453	6.39686	0.611684	0.522337
	1.68885	1.6926	3.58294	3.39082	3.56014	3.19244
	1.78819	2.03561	3.66676	3.05656	0.67354	0.618557
	2.58636	2.53572	3.54216	3.69196	2.01375	1.89347
	9.01095	7.74162	2.42841	2.90951	1.93471	1.83849
	9.23325	9.65367	9.58917	8.67518	1.47079	1.50172
	4.79302	4.28073	6.15918	5.97792	2.13746	2.19931
	5.91514	5.50426	5.35594	5.83476	0.773196	0.804124
	5.38597	4.62786	4.44404	3.36892	1.16151	1.21306
	7.14391	6.11298	2.63991	2.64728	1.36082	1.49828
	6.22297	5.40188	1.85199	2.25331	0.886598	0.986254
	4.82007	4.35907	5.60611	4.99822	0.632302	0.721649
	2.15574	1.7673	3.66513	3.61536	1.01031	1.18557
	9.20962	8.81443	5.72852	4.93127	0.948454	1.16151
	7.06117	5.8323	3.43299	3.16151	0.924399	1.21993
	2.32056	2.25637	2.31271	2.30241	0.0103093	0.0137457
	2.86598	2.51172	3.71799	3.42867	0.355836	0.249418
	1.58763	1.58013	2.50083	2.3279	0.395743	0.29265
	9.3796	9.51215	1.96874	2.29797	1.27369	1.15065
	2.01302	1.75619	2.31314	2.33892	0.728301	0.685068
	4.04413	3.91933	4.14948	4.45554	0.595278	0.57865
	1.90089	1.98951	3.0799	3.42784	0.804789	0.784835
	3.04386	2.70837	6.1762	5.30459	11.134	11.0708
	5.03462	4.49454	0.668541	0.631053	6.73096	6.90057
	16.4124	15.5679	0.955951	0.968447	2.76688	2.92318
	3.6701	3.52234	2.69291	2.77726	0.658464	0.748254
	7.31504	6.82383	2.16807	2.77413	8.72631	11.8923
	6.36757	6.0392	3.8114	3.26258	0.0064433	0
	25.1286	23.6876	4.10604	2.93667	1.35309	1.10503
	8.5186	7.85186	2.56873	3.17297	0.705541	0.657216
	7.73287	7.33145	5.05969	4.87792	0.850515	0.856959
	9.36245	8.73485	2.82963	2.80792	1.68492	1.70103
	7.4998	7.3369	2.38918	2.22423	1.48518	1.54639
	3.8705	3.75836	0.940722	1.24227	0.992268	1.09536
	2.00853	2.01386	4.11114	3.78426	1.00594	0.902843
	3.47811	3.32432	6.99271	6.43953	0.905967	0.849734
	3.90034	3.88316	1.00578	1.09127	1.44955	1.60575
	5.84192	6.00594	9.2268	7.29147	0.0874727	0.112465
	3.34114	3.44736	3.95736	3.63636	0.0781006	0.106217
	7.13133	6.64724	28.8472	30.0023	0.365511	0.637301
	3.18851	3.0972	4.05498	3.48225	0.785324	0.688296
	13.7852	12.4971	9.26461	9.52806	2.11947	1.90115
	6.37289	6.1994	5.90836	6.14662	2.10127	1.92238
	8.64427	8.02793	6.95428	5.90094	1.23711	1.19466
	10.3275	9.95704	19.3456	16.6495	5.49121	5.32444
	9.61189	9.94138	3.58135	3.2519	1.51988	1.35199
	7.17128	7.06095	3.43277	3.14543	1.43446	1.35199
	10.1703	9.92111	3.56218	4.03817	2.8218	2.88365
	7.15948	7.32818	7.04608	8.15485	0.998527	1.17231
	5.72722	5.69239	5.98747	6.11077	0.0171821	0.00859107
	4.47901	4.14764	6.46621	6.46239	0.203322	0.134593
	2.81606	2.43082	3.39286	3.32474	1.86999	1.48053
	3.15066	2.81787	2.5718	3.05228	2.03895	1.80126
	4.53253	4.2268	3.34238	3.03129	1.77262	1.75544
	3.09453	2.65246	1.9321	2.31603	6.70103	7.43127
	3.19413	2.83418	2.06873	2.13746	2.15349	2.56873
	2.38861	2.31172	3.47938	3.46327	1.04811	1.55498
	2.5249	2.47947	8.70262	7.84615	1.43215	1.13402
	2.8499	2.88485	2.14464	2.11809	0.339121	0.260445
	1.58309	1.83645	2.24264	2.73121	1.13131	0.982094
	1.41753	1.23024	4.82648	4.27762	1.39175	1.25068
	5.30241	4.80241	4.74509	4.81429	1.76886	1.72545
	2.61856	2.8677	2.72419	3.28908	1.87466	1.8611
	5.54901	5.05318	9.47249	8.87937	5.01628	5.00543
	5.58337	5.099	8.59954	8.4844	1.05534	1.06077
	6.73212	6.3083	3.22656	3.3272	0	0.0189908
	3.49206	3.33497	3.69599	3.17943	3.09807	2.47423
	4.01407	4.14335	5.25444	5.66133	0.251123	0.211472
	4.26444	4.56063	1.40571	1.73969	18.406	18.184
	14.6553	13.7403	5.50664	5.41098	1.05472	1.25033
	8.34417	8.92308	2.22873	2.55985	1.16753	1.01546
	4.5081	3.95434	3.32732	3.37371	0.0206186	0.0180412
	9.989	9.62062	4.92868	5.17582	3.5799	3.7268
	7.9474	7.43986	5.04377	5.124	1.35984	1.68876
	4.97194	4.05194	4.62851	2.78706	0.812755	0.815152
	5.56701	5.52264	5.63455	3.76466	1.03093	1.10525
	4.43168	5.09853	1.93388	1.57128	1.4457	1.55119
	3.32914	3.58939	5.20796	4.24102	0.165428	0.179813
	1.83933	2.26804	6.40242	5.58834	1.1508	1.26828
	6.96356	6.22752	6.91077	6.1358	1.82211	2.07384
	12.6839	11.4831	1.30821	1.26555	1.37067	1.07076
	11.764	10.6816	0.977604	1.05581	0.386598	0.346767
	7.85944	7.09899	0.316388	0.376822	2.12043	2.0478
	14.7975	14.7923	1.16246	1.39708	1.19494	1.17854
	6.70301	6.8299	0.408816	0.561678	1.0239	1.21837
	6.64155	7.25912	0.522337	0.391753	4.08247	3.56701
	9.45494	8.88793	2.99656	2.61512	0.824742	0.806415
	16.8213	16.5521	24.2887	25.0069	0.187858	0.219931
	10.1031	8.67969	1.09278	1.30584	0.513173	0.618557
	8.34486	7.8646	0.934708	1.28522	0.155785	0.206186
	1.43806	1.02219	2.4709	2.64383	0.969511	0.807195
	1.6722	1.29128	2.78673	2.20039	2.16934	2.39307
	1.56498	1.27429	11.8363	9.90979	1.0068	1.16473
	13.9801	14.3671	6.69781	5.94716	0.967317	1.18666
	1.77586	1.35517	1.1759	1.16302	0.932043	0.753208
	1.89558	1.44662	11.7276	7.83193	1.00989	0.847886
	1.59385	1.48421	2.32427	1.77757	0.889964	0.860509
	6.21545	5.25325	4.9672	4.59231	0.564948	0.558763
	7.69347	5.84055	24.2143	22.9741	0.00824742	0.00824742
	4.49674	3.79544	6.04002	4.41783	0.107216	0.113402
	5.95606	4.89077	7.58945	6.45846	1.18557	1.40412
	14.4944	14.9914	0.685264	0.767132	3.09076	3.05033
	15.3013	12.0512	0.642814	0.900546	3.26258	3.27269
	7.84397	6.75555	2.18262	2.24742	4.15403	4.24702
	9.74926	8.13734	15.6558	12.5601	1.76066	2.18516
	9.16135	7.61005	3.10997	3.03837	1.85971	2.54902
	1.95352	1.85742	4.25745	3.61382	1.06933	1.58076
	10.0391	9.5642	9.15084	7.97613	1.72924	1.84011
	4.56214	4.13844	21.6332	21.8719	0.882016	0.693013
	2.95589	3.14348	6.0534	5.0119	5.97938	6.31539
	3.27159	3.25548	2.40814	2.31827	0.572738	0.639557
	3.5692	3.46298	1.54124	1.52062	3.92325	4.4139
	4.27623	4.18302	2.29639	2.34278	1.29248	1.66476
	6.92254	6.23433	1.70619	2.03608	0.982193	0.886598
	4.77154	4.54499	4.54614	4.28715	0.657217	0.673785
	5.00182	5.13038	1.97385	1.99145	1.9109	2.15022
	10.3119	9.56164	1.16348	0.913108	0.5081	0.729013
	19.0868	17.8849	5.52037	4.84536	1.02188	0.888045
	9.24524	8.78471	6.09966	5.43937	1.74173	1.6531
	2.69371	2.43266	6.76976	6.27148	1.14306	1.14668
	1.06751	1.13901	6.36778	6.00096	3.36829	2.76573
	1.13241	1.15657	11.5395	8.74685	1.18023	1.04159
	1.22284	1.18002	4.49943	4.21993	7.30359	8.55137
	6.14909	6.17446	2.126	2.17182	1.08247	1.15979
	1.29262	1.30214	5.45271	4.75571	1.17393	0.946126
	2.5164	2.74758	11.6024	10.1412	1.33857	1.65439
	5.19926	5.19003	8.51188	7.72748	0.832796	0.678157
	6.40371	6.33647	3.77056	3.6258	0.718428	0.724871
	3.40501	3.0486	7.58591	6.13402	11.7155	14.4104
	13.0532	12.4036	0.343643	0.322165	0.985825	1.29188
	5.93759	5.49596	0.713058	0.706615	0.460696	0.665271
	6.59529	5.60666	0.715206	0.86555	1.46075	2.0111
	3.47253	3.34595	0.532295	0.525984	0.945017	0.832552
	6.96173	6.19505	2.47212	2.5121	2.78975	2.49922
	7.68571	7.51036	2.59175	2.42268	2.16651	2.14933
	13.9882	12.4376	4.69897	4.62062	0.81551	0.644715
	9.99836	10.3486	0.68866	0.851546	1.89568	1.58794
	2.07748	2.08216	0.742268	1.0433	2.42499	2.29266
	5.27466	4.46376	12.5854	10.2264	0.797046	1.14018
	5.27118	5.29359	8.62014	7.44449	0.811098	0.695876
	2.90004	2.9628	3.65186	3.46947	15.6208	14.6765
	4.05982	3.54581	0.787074	0.816812	2.59474	2.45971
	3.72945	3.52744	1.47898	1.60785	0.901699	0.858139
	3.63054	3.75174	1.5226	1.73275	2.20851	2.10542
	6.3189	5.92715	2.5637	2.8438	6.83316	6.76492
	6.06735	6.02062	4.3224	3.88191	7.00305	7.15406
	5.42241	4.97389	2.63623	3.00442	3.13489	3.4282
	4.18187	4.00476	5.58871	4.71876	0.615653	0.741978
	5.87743	5.50286	6.10736	5.24707	0.946711	1.23857
	14.3993	12.713	2.54888	2.55244	0.743127	0.651489
	13.6727	12.1682	2.25204	2.33558	0.0362218	0.0320424
	8.23619	7.79422	4.65636	4.34021	2.58011	2.44497
	11.8142	9.9525	5.09622	4.85223	1.49345	1.6662
	11.1228	11.3215	2.85956	2.4962	1.45155	1.6701
	6.66301	6.70779	5.69207	5.34392	1.15539	1.76138
	9.92708	10.1601	4.71016	4.47524	1.40893	1.29602
	8.42121	9.53535	11.1066	9.18976	3.27645	2.95888
	18.8638	16.765	0.686757	0.902458	1.0096	0.95035
	7.58459	7.29051	0.666138	0.942109	2.44934	2.32137
	8.1701	7.61046	1.04016	1.24788	13.3179	14.5776
	10.0283	8.83314	1.03862	1.31251	1.64711	1.82723
	11.9228	11.3679	3.10309	2.86009	4.37019	5.20678
	3.67698	3.27398	4.39814	4.47074	1.07127	0.914388
	3.10216	2.8538	4.0758	4.25584	1.28866	1.24272
	2.14254	2.00657	7.13488	5.40378	1.94532	2.07306
	5.45348	4.80752	4.52234	4.25842	1.51239	1.25576
	8.32208	7.46415	1.16151	1.43643	0.14188	0.133714
	6.28397	5.42877	1.05292	1.33608	1.26671	1.59334
	8.67716	7.31091	6.30878	5.62484	0.107176	0.140859
	11.4944	10.2071	1.59853	1.70755	0.881903	1.3004
	11.8724	11.1583	1.78339	1.90899	1.25143	1.54066
	7.12087	6.49036	5.26476	5.39363	1.51234	1.3979
	13.0914	12.9691	6.39175	5.75029	0.840821	1.01485
	13.4286	11.3647	7.86483	7.11798	1.64855	1.64386
	3.37326	3.396	7.57847	7.18786	1.87441	1.8791
	6.34819	5.3405	6.28179	5.96907	1.00249	0.77764
	11.7221	10.8886	6.45017	6.43872	1.13315	1.13489
	4.98517	4.14772	9.33999	8.49506	0.938853	1.1773
	4.76564	3.85979	8.20385	7.5821	0.396984	0.580859
	6.07846	6.1521	2.32968	2.25529	6.64384	6.73264
	5.6949	5.37257	7.52681	7.08112	6.91717	9.0871
	11.4394	10.5588	6.74847	6.64264	2.21895	1.84192
	12.0074	11.2362	3.27904	3.1257	1.22184	1.11111
	3.28253	3.01957	7.72259	7.22416	0.996564	1.01947
	1.80487	1.89601	5.13848	4.34375	1.27025	0.902062
	1.7337	2.04443	6.07763	5.02493	1.94772	1.39912
	1.7941	2.01174	3.41581	2.68729	2.11708	1.77099
	1.88288	2.2752	0.714777	0.659794	2.27172	1.90722
	2.55755	3.10832	0.33677	0.316151	1.32916	1.2592
	4.76984	5.94702	6.09966	5.79725	1.29234	1.30339
	9.26738	10.0899	3.44674	3.41581	1.29234	1.42857
	2.77603	2.57284	1.09744	0.934486	0.614875	0.70324
	3.45361	2.9676	0.485534	0.438976	0.666421	0.854197
	3.84638	3.30913	1.43665	1.59295	0.298233	0.39028
	2.35661	2.08364	7.79639	7.12629	0.504418	0.706922
	3.85023	3.71564	2.19394	2.25193	1.11625	0.885176
	2.78774	2.36125	0.584192	0.521712	0.391042	0.319943
	4.58127	4.06299	0.887223	0.924711	0.835407	0.710985
	2.43751	2.19037	1.13402	1.209	1.59616	1.4824
	2.82728	2.60839	1.0403	1.16838	2.75507	2.60931
	2.3556	2.5406	8.91449	6.10673	1.11625	1.09136
	3.12483	2.92979	0.388114	0.400243	0.607892	0.710985
	3.49966	3.09828	12.4624	8.89838	0.998934	1.25844
	4.8	4.3299	3.09573	2.27393	0.996564	0.707904
	6.56701	6.33376	3.4109	2.70103	2.02062	1.62543
	8.47294	8.20747	11.514	10.1325	0.721649	0.66323
	5.85642	5.10992	0.359352	0.506627	0.666667	0.745704
	6.42612	5.76706	4.2354	4.21821	1.20275	1.35739
	20.9843	19.9902	2.08477	2.311	0.769759	0.876289
	15.2093	14.8887	0.208972	0.206186	0.852234	0.972509
	10.0246	8.61156	1.97504	1.84482	0.972509	1.16838
	7.64243	7.62163	0.687285	0.618557	0.635739	0.859107
	13.9498	12.6206	3.50251	3.31219	0.292096	0.398625
	12.31	10.8858	5.45619	3.13402	0.216495	0.323024
	1.46834	1.38292	4.46907	4.47938	0.443299	0.66323
	0.97349	0.918999	6.44959	3.80438	1.4433	1.10742
	1.9244	1.77119	1.27232	1.4785	1.06751	0.844696
	1.62371	1.502	4.84782	3.36524	3.20918	2.71367
	8.38918	7.99828	1.31321	1.38439	13.8377	12.2248
	1.18769	0.94337	5.5553	5.45923	0.734952	0.651812
	2.96145	2.4827	3.18691	2.28821	2.45427	2.21151
	4.18444	3.77913	4.42641	3.82979	0.764882	0.734952
	1.68292	1.35414	2.15837	2.33823	2.21151	2.19155
	1.96851	1.65227	0.284031	0.307174	1.59628	1.58297
	2.84862	2.656	2.21124	2.53734	0.701696	0.734952
	10.648	10.1165	1.2866	0.775258	1.90223	2.00532
	3.11153	3.26818	3.84948	2.77113	1.41004	1.48653
	2.58763	2.19974	3.50718	2.25793	0.804789	0.857998
	2.53583	2.41765	1.86345	1.10095	4.29664	4.6425
	7.31959	6.54885	7.85645	7.51605	0.708347	0.78151
	3.46345	3.35573	6.15693	4.89691	1.39674	1.54972
	10.7262	10.5834	1.64567	1.53494	0.714998	0.864649
	2.0136	1.85348	2.31386	2.26613	0.295976	0.37579
	4.84429	4.31701	2.4686	2.23993	0.252744	0.332557
	12.3796	11.9903	10.0356	9.40394	1.57539	1.23067
	7.82217	7.24425	23.284	22.4686	1.71714	1.50129
	10.1008	10.2409	2.09372	2.53046	2.67719	2.69008
	3.1741	2.95194	1.53735	1.34382	0.122423	0.128866
	5.44357	5.1465	4.95556	3.84465	1.40142	1.49162
	4.72754	4.07283	6.37042	6.02382	0.406123	0.231178
	12.2641	11.6614	8.09715	5.4744	0.656045	0.593565
	4.03628	3.42164	3.83162	3.82818	0.934083	0.877851
	5.08973	4.48645	7.7385	6.81394	8.26304	9.71259
	6.06338	5.48428	5.62462	4.42693	1.36143	1.09157
	5.2478	5.04285	7.05214	4.94995	0.682232	0.633717
	12.4264	11.4065	7.2404	6.64276	0.879321	0.818678
	12.0663	10.567	1.28277	1.05155	2.61674	2.61674
	0.712028	0.779381	5.78694	5.51203	0.52456	0.545785
	1.68831	1.64681	6.66576	4.2675	1.96449	1.35452
	1.21392	1.40206	5.83664	5.71768	1.02806	0.727377
	4.34772	4.34772	2.72667	2.8443	1.64376	1.39175
	1.52958	1.66741	6.44526	7.10818	1.17024	0.84146
	6.81509	6.59903	4.08978	4.54	0.902758	0.679855
	7.90548	8.01266	6.31474	4.58701	2.35163	2.24018
	4.40216	4.52741	2.84809	2.86424	1.85296	1.89908
	10.2036	9.97444	9.02595	7.92155	0.702659	0.732501
	17.8258	16.4964	5.23225	3.90826	0.352686	0.377103
	11.5204	10.643	4.46048	3.60825	2.48237	2.87575
	7.99168	8.35735	10.2577	8.39198	0.756918	0.963104
	3.03368	2.51546	1.89691	1.62018	0.266984	0.198255
	8.29553	8.46598	1.88144	2.05434	1.33756	1.07322
	2.64292	2.77547	0.159057	0.152185	1.71557	1.59662
	1.99223	2.12746	2.28645	2.31959	1.48295	1.46973
	2.10068	2.38988	0.628533	0.588627	1.19072	0.907216
	1.88607	1.51467	4.32345	3.53737	2.13144	1.79639
	3.65847	3.94792	2.37113	2.04897	5.82217	5.28866
	4.59081	4.79572	7.02642	6.13402	1.17928	0.829771
	4.20644	4.73845	44.8679	45.4543	0.912748	0.776968
	5.74742	4.91448	0.805412	0.827964	1.53131	1.37289
	10.857	10.1944	2.98325	3.32796	0.495827	0.44919
	6.19832	4.70932	4.44236	3.27085	1.78203	1.74276
	5.51918	5.72218	2.10247	1.85255	6.85567	6.7133
	3.20309	3.63505	2.49922	2.41487	0.982978	0.851115
	8.86796	7.76368	1.99818	1.60097	0.459232	0.250703
	15.2463	14.3251	2.49545	2.01334	1.11059	0.880975
	8.92513	8.56346	3.07762	2.7077	1.73852	1.6612
	8.77535	8.27574	2.04063	1.81019	3.94096	3.79569
	9.74277	9.10519	3.18981	2.96543	1.45246	1.02405
	11.7533	10.8498	1.42511	1.33414	1.90607	1.37915
	5.5567	5.09278	6.61613	6.24621	1.81214	1.42955
	8.79286	8.05322	2.13159	2.18921	1.75487	1.57617
	11.4376	9.85013	2.34081	2.58338	1.30126	1.33104
	17.5982	17.0717	0.973317	1.12189	0.584192	0.609393
	2.03054	2.16495	4.07953	3.1782	0.284626	0.201703
	1.5751	1.81391	2.33579	2.00884	0.80009	0.679068
	3.03479	3.26546	4.54786	3.98822	2.5056	2.31286
	1.64194	1.55394	2.07364	1.838	0.611976	0.765519
	2.70681	2.56852	4.79823	4.45655	0.390893	0.328608
	1.94368	1.97385	2.69809	2.64801	1.76941	1.79045
	1.83331	1.92523	8.2331	6.93299	1.42062	1.16495
	2.11095	2.12936	2.53436	2.14204	0.91134	0.890722
	5.69557	5.396	2.83087	2.399	0.624742	0.773196
	3.86428	3.65923	4.37726	4.07356	0.454821	0.301193
	4.26449	4.48509	2.79164	2.39826	2.81989	2.77138
	4.27991	4.07998	0.309278	0.284862	0.775178	0.674068
	4.5571	4.47703	3.96636	3.66251	2.21552	1.4822
	12.7382	12.5729	3.19316	3.2854	1.42385	1.28963
	5.78193	5.83959	2.42268	2.58003	1.11068	1.064
	5.8964	6.14366	3.55538	3.57124	1.79926	1.84205
	5.34021	5.54557	7.9768	6.32732	0.995915	1.04649
	13.8698	13.6282	4.10309	3.51289	0.32484	0.383194
	4.85427	4.26626	3.87887	3.66495	0.58992	0.389462
	3.38679	2.97696	3.02062	3.10825	1.7583	1.49866
	2.00172	1.60407	2.28564	1.92105	0.738519	0.667291
	5.31541	5.02823	3.48504	3.19085	1.60683	1.33132
	3.39007	3.49197	3.79432	3.53784	0.831852	0.710985
	6.50801	5.52753	5.70028	5.33317	0.661216	0.607892
	4.35841	4.35403	6.70857	6.82172	1.3866	1.23196
	9.53608	8.15646	3.46588	3.96662	2.96096	2.07369
	5.40186	4.69222	8.12035	7.44426	1.5616	1.27767
	7.54601	7.00356	5.10778	3.85895	1.98038	2.03026
	10.1912	8.85661	11.9447	9.4283	1.82599	1.56826
	8.56959	7.60585	5.20384	4.51734	9.93908	9.87348
	8.71271	7.96551	7.23524	6.37535	1.7972	1.86029
	8.77162	8.29722	3.52156	3.45361	1.28108	1.16586
	10.3152	9.56036	8.14433	6.18557	0.688296	0.761067
	18.1279	16.3652	7.40206	6.61627	2.18499	2.36684
	9.41779	9.11592	3.27377	3.10882	1.16791	1.07471
	9.3542	8.87334	5.04935	5.11516	1.18345	1.52803
	9.49439	9.44973	26.8458	27.2713	1.18417	1.09362
	3.77096	3.33872	4.30627	3.72208	0.682641	0.89022
	1.46814	1.40852	5.20404	4.72294	0.861856	0.669416
	2.67305	2.90501	5.18041	5.54338	0.776632	0.81512
	1.52456	1.45907	3.22954	2.74984	0.516838	0.633677
	1.48286	1.50683	3.78919	3.48412	1.39854	0.956321
	1.68185	1.71542	6.42752	6.06775	0.860011	0.647043
	2.70559	2.83026	0.451546	0.426804	1.68733	1.33107
	3.76466	4.00284	5.90928	6.06392	1.81057	1.73325
	4.63683	4.18814	3.98493	4.15741	3.20536	2.24316
	4.61943	4.79272	2.12133	2.3751	3.90805	4.401
	8.37092	8.2195	4.39672	3.61016	3.04944	2.63121
	4.49691	4.59381	3.41733	3.0336	0.825901	0.920885
	9.22967	8.99675	3.74952	3.41352	0.438976	0.242767
	6.99583	7.0265	5.20428	4.81291	2.29059	2.1671
	6.02548	5.94669	6.69728	6.04686	1.16453	0.793183
	15.2231	14.7616	4.86036	4.62231	1.65895	1.37597
	11.466	10.3283	2.94283	2.95033	1.63907	1.43705
	12.5592	11.678	3.20337	3.66635	0.841594	0.510508
	9.83719	10.4752	8.42047	6.98454	2.25875	1.92626
	26.4225	23.4231	3.19772	2.84242	0.787801	0.560137
	0.875682	0.964221	4.37776	4.11635	1.09069	0.732855
	2.08674	2.17798	5.29455	5.16568	1.10409	0.990356
	1.79038	1.97709	4.03306	3.78955	0.13623	0.0994109
	1.7829	2.10936	21.0807	22.037	2.29013	1.92563
	8.84615	8.60626	3.97344	3.91927	2.71723	2.65832
	10.5201	10.3539	3.97905	3.62654	0.184094	0.180412
	5.78729	6.06485	4.14533	3.83439	0.544919	0.56701
	14.6911	14.2866	4.54772	4.23346	2.26449	2.06186
	15.448	14.6814	2.47755	2.45095	0.106648	0.120867
	9.59627	10.38	10.8918	10.1489	3.58692	4.09527
	2.00295	1.83358	12.8125	9.31862	0.782083	0.93139
	2.16249	2.20054	3.30503	3.78108	0.347079	0.28866
	1.51971	1.6604	5.37909	5.07243	10.2474	9.53608
	3.33493	3.05922	5.85019	6.34477	0.773196	0.756014
	1.87365	1.72141	5.39332	4.93501	4.30241	4.34364
	3.04963	2.86982	6.58337	6.11945	0.350515	0.395189
	4.48214	4.68713	9.23129	9.16741	1.45993	1.23379
	2.25398	1.91893	4.63311	3.27977	2.45095	2.07516
	2.13215	1.94822	0.472671	0.43085	1.15065	0.974393
	1.694	1.63074	5.55534	5.5213	1.32025	1.15397
	1.92362	1.85567	3.87084	4.38339	0.774859	0.734952
	3.73711	3.93627	10.3895	6.48912	1.44995	1.38011
	2.0051	2.00973	11.3384	12.081	6.9837	6.82075
	2.96793	2.84078	5.09458	4.90991	0.409046	0.40572
	2.14548	2.23826	6.06365	6.06903	0.857998	0.887928
	4.71621	4.0648	11.7543	9.97486	0.272697	0.305953
	3.19371	3.18394	3.58813	4.3542	0.156302	0.229465
	5.04832	4.69931	6.1181	5.20998	0.125644	0.0998711
	5.63434	5.162	2.25136	2.81989	0.763531	0.711985
	4.15495	4.38092	5.52055	3.85799	0.731314	0.70232
	4.37957	4.40206	5.07507	3.92444	1.19845	1.15335
	6.30241	5.88402	7.17152	6.27967	0.763531	0.773196
	5.41985	5.51214	5.80858	4.44702	1.58505	1.64626
	6.26868	6.08567	12.3553	10.987	1.38853	1.5625
	5.22547	5.41513	3.14433	2.55799	1.07603	1.21134
	22.6377	20.8594	1.6817	1.44652	0.560567	0.641108
	10.1228	9.61205	2.98325	2.75129	0.747423	0.882732
	11.7985	11.2793	5.86067	5.05155	0.486469	0.608892
	17.7654	16.4284	1.99625	1.77445	0.302835	0.396263
	2.39418	2.12978	1.86192	1.74321	2.15245	1.79007
	2.8392	2.46001	2.30241	2.1712	6.22618	5.73571
	2.58978	2.21819	2.45907	2.08308	2.81989	2.27714
	4.10105	3.51875	5.06974	5.04548	5.49424	4.75136
	5.34472	4.34815	7.54345	6.54197	0.642814	0.751971
	22.0785	19.4459	6.79529	6.39175	0.0471281	0.0382916
	1.83529	1.57876	2.74055	2.19645	0.43299	0.385862
	2.86922	2.97811	3.69129	3.09278	0.680412	0.633284
	1.86565	1.90001	3.06492	2.53553	0.594993	0.57732
	2.94582	3.00175	3.0287	3.0287	3.27892	2.57446
	4.32122	4.18665	1.29005	1.3207	1.17125	1.27721
	3.54905	3.53373	5.0624	4.90233	0.334355	0.286988
	6.92572	6.37325	2.29788	2.27618	6.8487	7.68459
	8.44251	8.26487	3.33069	2.67777	1.21812	1.04721
	12.7923	11.4784	9.88105	8.03066	1.04721	0.963104
	1.43414	1.50974	5.36611	4.8295	0.998372	1.07976
	2.60228	2.70429	3.02741	2.9042	0.708085	0.822029
	3.31438	3.20166	1.18066	0.994109	1.77108	1.14459
	10.5183	9.66518	3.48358	3.23424	3.83294	3.14036
	10.9972	10.4461	2.93814	3.09044	2.5641	2.19931
	8.21447	7.38212	21.7526	18.5911	3.2268	2.48196
	22.2142	21.2197	0.342896	0.25325	4.44588	4.51546
	9.94688	9.75384	0.170327	0.188256	2.3309	1.56902
	10.3654	9.65908	6.99098	5.62285	1.42318	1.11139
	6.30211	6.93523	9.35782	8.30756	1.70983	1.46593
	3.58829	3.61268	3.32474	2.97466	0.940407	0.832286
	1.99605	2.07611	9.65916	8.44519	1.37541	1.41313
	3.21104	3.08369	4.35094	4.34883	1.75006	1.85316
	3.41823	3.36163	4.94635	5.32927	3.78929	4.08599
	3.30908	3.32828	12.8701	11.299	3.52725	3.36524
	3.73274	3.47403	3.98557	3.65567	0.328915	0.412371
	9.50497	8.9087	5.23299	5.40206	2.3088	1.69024
	9.7057	9.15323	7.4813	7.32767	0.895033	0.606842
	10.2519	9.62421	6.23408	6.28664	0.758305	0.769759
	12.411	11.9049	5.90206	4.10983	6.62035	6.14074
	10.8778	10.5879	7.18279	5.44607	0.773196	0.755267
	8.34099	8.03003	4.01269	3.63997	0.661139	0.744061
	2.02784	1.91959	4.22086	3.92744	0.111867	0.111867
	1.99381	2.20309	6.68547	5.49115	0.29854	0.22122
	1.0009	0.938845	2.5462	2.50146	0.942869	0.723797
	8.22363	8.46055	2.93134	2.94495	1.65378	1.3982
	5.99607	5.54836	4.46163	3.50897	1.30234	0.88786
	3.49603	3.22598	8.52234	7.91523	0.511421	0.301193
	6.55023	6.4352	3.83318	3.25398	0.602385	0.584192
	3.94203	3.32094	3.6926	3.14902	0.501314	0.487164
	9.40595	8.52628	5.16963	4.97095	1.5848	1.65353
	5.71965	5.30568	4.83984	4.82879	2.43178	2.90479
	11.1743	10.4457	3.59559	3.18141	0.957573	0.787074
	9.53463	9.03006	3.48383	3.15677	0.288278	0.227186
	9.19847	9.3951	4.48192	3.84239	1.07966	0.901593
	9.51277	8.38072	3.9622	3.62371	3.01915	2.25884
	15.9742	13.8738	8.16292	7.44634	2.13549	2.08579
	1.34429	1.50046	7.56971	6.91398	4.32085	3.22843
	2.29836	2.34384	5.25282	4.757	1.17743	1.2552
	1.28073	1.24504	3.75225	3.42661	1.50373	1.32776
	1.6019	1.57514	3.35133	3.38733	0.422855	0.316268
	1.63083	1.75061	5.09343	5.17075	0.538179	0.60982
	2.10465	2.1348	6.07786	5.49931	1.15564	0.974393
	4.21621	3.71423	2.18885	2.36366	2.0806	2.02749
	4.92515	4.90901	3.58963	3.6555	0.289569	0.238023
	10.339	9.88904	7.92865	6.72545	1.76529	1.71868
	6.07953	6.12592	6.07345	6.42526	1.60908	1.59376
	6.18628	6.1621	7.84762	6.89464	0.70378	0.520962
	7.16109	7.47528	16.4622	15.953	0.328269	0.37439
	14.6914	12.5681	3.63981	3.664	3.65914	3.18805
	14.545	12.5792	3.40727	3.71551	3.36469	3.35567
	14.5197	12.8764	5.17081	4.91005	4.85682	3.52934
	1.51399	1.60628	6.5168	6.07197	1.75258	1.42789
	2.49271	2.5355	8.75133	8.05101	0.984594	0.886135
	5.03341	4.08648	12.0788	11.7542	0.421535	0.418099
	2.22222	2.07617	4.72574	5.12473	0.51879	0.565348
	1.75258	1.74112	2.84136	3.19588	0.0340306	0.0390351
	1.99376	1.95593	2.59919	2.1587	0.817379	0.759389
	2.74977	2.58388	3.06467	2.85848	2.43213	2.30928
	9.56255	8.91985	5.34208	5.10153	2.85167	1.88379
	7.60487	6.76058	4.82662	4.79538	1.79366	1.83009
	5.50897	5.44313	2.4961	2.52109	1.27807	1.27101
	24.5606	20.8529	6.0188	5.28199	0.89959	1.0394
	8.59894	8.40707	4.96968	4.95149	4.37337	3.78338
	7.85097	7.44966	4.96058	5.01213	4.15136	3.34864
	7.30866	7.00485	2.68951	2.83202	1.15535	0.91006
	1.83849	1.62371	3.96334	3.09851	1.48951	1.23711
	5.86579	5.93643	5.77033	5.66438	3.14611	2.83327
	3.85098	2.97095	12.0483	10.5317	2.13295	1.97654
	2.40487	2.09091	2.96799	2.78622	1.52862	1.49307
	2.16866	2.00613	5.09178	5.36585	11.9232	11.9019
	5.57345	4.79566	27.3148	26.8233	0.184856	0.220405
	5.96969	4.68323	4.05269	3.25544	0.697595	0.587629
	6.2607	6.09645	7.15693	6.0252	1.93127	1.65636
	3.44588	2.9957	6.69674	5.34579	10.4261	9.3299
	4.25016	4.03995	6.53272	6.37913	10.0825	9.58763
	10.5709	8.53015	3.30888	2.90048	2.50748	1.98204
	5.58263	4.61496	20.8584	18.4695	0.31593	0.319255
	7.73125	6.74653	7.02587	6.4929	0.259395	0.279348
	5.9589	5.44079	3.83388	4.19763	0.272697	0.379115
	10.4813	8.79767	3.32188	2.92669	0.876289	0.686211
	2.57088	2.27817	7.16686	6.58648	1.44652	1.16946
	2.56627	2.32511	13.9912	11.6348	3.06379	2.70619
	5.27491	5.09857	4.51583	4.07585	0.966495	0.940722
	4.39193	4.27835	4.11451	4.40722	1.69137	1.67848
	4.27618	3.70528	11.0291	10.0326	1.13402	1.26933
	3.79537	3.42285	5.4187	5.15645	0.628222	0.837629
	8.74872	7.80436	6.47529	6.56594	1.24961	0.987192
	11.0627	10.0732	6.33132	6.4984	2.49922	2.07748
	16.599	15.2186	15.0898	13.1759	1.80881	1.50578
	6.25633	5.54692	4.82743	4.27462	0.668541	0.568572
	7.41777	5.95074	5.03682	4.34021	2.90222	2.59294
	7.65505	6.71576	5.91549	5.31581	1.33083	1.39956
	26.64	25.5155	6.36946	4.95403	0.905967	0.965323
	4.53681	3.93931	5.24599	5.01109	0.905967	1.09341
	4.96778	4.35997	6.34212	6.56103	0.721649	0.977819
	2.80412	2.28582	8.99425	7.56653	2.21953	1.72529
	5.57393	4.86058	10.8723	9.23643	3.12614	2.81989
	25.7449	22.8141	7.10383	6.22018	0.870224	0.903578
	2.28102	2.2529	9.43299	7.92602	2.39764	1.85272
	2.46712	2.32492	2.47726	2.24682	1.43152	1.27541
	4.17559	4.09406	2.63493	2.6319	1.94993	1.81443
	10.1724	9.08935	2.36507	2.38023	6.60972	6.70987
	9.58423	9.11295	2.3623	1.98233	0.936672	1.16348
	15.8952	14.9799	2.30044	2.01473	2.50859	2.25086
	2.52926	2.50139	2.46308	1.86124	0.652921	0.592784
	2.56151	2.23711	3.87573	3.22095	1.05384	1.00515
	3.80841	3.43553	2.91915	2.8242	1.96449	2.01031
	2.55858	2.45816	2.36849	2.38699	0.475372	0.632875
	5.08461	4.48227	3.20116	3.29633	0.266323	0.366552
	1.49788	1.37929	0.610626	0.692572	0.266323	0.452463
	1.05721	0.992521	3.01031	3.14948	1.4433	1.37364
	1.06394	1.02891	3.44761	2.94893	0.800326	0.691807
	1.36698	1.43594	3.86598	3.16073	0.775909	0.811177
	2.10191	1.89901	2.7343	2.47657	1.37819	1.84211
	2.78548	2.77563	18.7301	18.6856	0.819455	0.803595
	3.86509	3.51409	0.660731	0.719306	0.659794	0.530928
	1.79827	1.90019	4.68499	3.67239	1.23454	1.09794
	8.58528	7.57564	5.04706	4.83191	1.27577	1.1933
	16.0102	15.5255	0.210481	0.229811	1.45361	1.43814
	9.68968	8.96803	7.68988	7.33432	1.15917	0.892633
	15.3215	13.9762	9.92371	8.56082	1.42318	1.17174
	1.79729	1.65011	3.76907	3.38763	1.26226	1.0435
	3.32285	3.35896	5.78735	5.60542	1.63188	1.6168
	7.2246	6.48268	3.50515	3.9903	0.18607	0.213729
	4.69233	4.59783	11.935	10.4005	0.311733	0.252823
	6.70001	6.28866	8.80568	7.98872	0.65783	0.562101
	16.0728	15.0185	4.45399	3.99389	1.26902	1.48257
	5.86286	5.35076	1.14357	1.03093	1.10285	0.872692
	7.0117	6.15492	4.76101	3.85192	1.66147	1.48645
	3.27621	3.07328	2.29428	2.19869	0.784911	0.641987
	17.0862	15.0508	1.59523	1.51745	1.65651	1.57216
	8.35583	7.34835	5.02133	4.50053	1.95647	1.6197
	12.0816	11.2051	3.16921	3.36651	1.91294	1.88087
	24.815	22.2199	3.91578	3.47545	0.638727	0.76199
	20.2872	18.2115	4.77607	3.96992	3.63676	3.20465
			3.98175	3.52037	0.807195	0.805001
			4.35983	3.87762	8.37844	7.52577
			3.66478	4.02394	0.386598	0.371564
			3.35607	3.09913	1.91581	1.84923
			1.60032	1.7161	2.5988	2.52363
			6.20619	5.30859	0.418814	0.427405
			5.54586	5.87629	3.95119	3.65243
			7.44028	7.18381	20.7406	20.1957
			16.1465	14.5633	3.49897	3.01443
			11.9887	11.7437	1.23093	1.27423
			5.93442	5.13709	1.48041	1.61237
			4.05052	4.1268	2.38124	2.50253
			5.87869	4.76624	3.70341	3.69548
			15.9966	14.1251	4.56186	4.57375
			3.48748	2.9838	0.592784	0.626487
			4.16495	3.69072	1.32633	1.45519
			3.06627	2.72459	0.105038	0.093367
			1.67599	1.49632	2.54814	2.41004
			5.62003	5.26362	2.35052	1.87254
			0.95729	0.942563	0.852858	1.14714
			1.98233	2.1296	1.81149	1.53535
			0.798233	0.910162	4.6229	4.43842
			4.71936	3.9433	2.85223	2.88841
			2.93814	2.48282	0.97486	1.00018
			1.88431	1.64948	0.956773	1.14668
			2.1449	1.99026	2.83683	2.3658
			5.81615	5.73883	2.84394	2.39424
			1.91008	2.1134	5.78742	5.49591
			1.26861	1.4433	12.134	12.9244
			2.13918	2.59164	0.589347	0.661512
			2.55503	2.11758	1.49062	1.20162
			4.65868	3.91195	3.37878	3.00466
			2.52159	2.27083	0.636557	0.61692
			0.899972	0.922262	0.662739	0.73965
			1.8828	1.72545	3.1705	2.83743
			2.91373	2.74824	1.57216	1.7738
			2.76994	2.64243	1.14299	0.968176
			2.8025	2.6994	1.02946	0.756996
			1.69289	1.69018	1.12518	0.986745
			1.28323	1.31308	5.67599	5.13108
			2.04829	2.23277	1.5405	1.44477
			10.6556	6.44991	1.31792	1.18835
			2.65662	2.12265	1.5681	1.59116
			11.7526	10.0925	0.919802	0.921141
			1.7843	1.53846	1.03361	1.1126
			1.30849	1.23711	1.28933	1.74588
			26.0878	26.0375	2.1817	2.04768
			1.08505	0.907216	1.75132	1.50867
			6.79124	5.84536	2.70467	2.38448
			1.05928	0.966495	4.16471	3.71603
			1.62629	1.64948	1.49141	1.2016
			2.91677	2.76088	0.812142	0.79496
			2.38622	2.39628	2.02635	2.21306
			3.8758	3.24006	0.893471	0.883494
			6.60039	5.68238	1.25882	1.13619
			3.19833	2.76141	1.34455	1.36842
			1.43371	1.26828	1.71963	1.40504
			28.6142	26.8329	1.8004	1.56765
			2.86742	2.94414	0.842989	0.813794
			5.34677	5.26476	2.07052	1.64169
			6.46506	5.33562	1.29169	1.05605
			6.06644	5.48454	1.89657	1.77729
			4.24971	4.01604	1.28105	0.886429
			2.88884	2.61318	1.14183	1.23321
			2.33303	2.78126	8.56949	8.28279
			1.19105	1.18008	0.259613	0.300248
			22.2744	21.3528	0.273911	0.370984
			6.4524	4.811	1.14772	1.24793
			4.27936	3.57186	2.82997	2.49504
			4.1136	3.49707	1.63918	1.39519
			3.76188	3.40408	3.16838	2.72509
			5.42625	4.64909	1.85567	1.80069
			2.74584	2.58723	0.161512	0.209622
			4.83369	4.26376	0.329897	0.56701
			4.31434	3.88446	2.41104	1.91886
			2.79907	2.5248	1.56635	1.28367
			1.90149	2.03513	0.78151	0.711673
			4.99719	3.9925	0.276023	0.355836
			3.40956	2.79288	2.10374	1.99742
			4.0961	3.78866	0.29317	0.306057
			1.94404	2.35825	1.12113	1.17268
			4.58492	3.97359	0.798969	0.847294
			3.25375	2.85043	0.734146	0.724774
			7.53644	6.45041	0.431115	0.474852
			4.06328	3.65624	0.259294	0.321774
			23.7487	22.7942	2.84112	2.21043
			3.14078	3.11589	1.71922	1.3584
			3.52088	3.39682	0.3396	0.31231
			4.06186	3.71134	0.56701	0.55185
			3.76804	4.15636	0.454821	0.442693
			4.06287	3.60656	1.1128	1.08551
			8.90689	6.33775	0.269861	0.333535
			1.46294	1.49239	1.10457	0.842415
			8.14755	6.06798	4.46735	4.26117
			5.72487	4.96134	25.9622	25.4439
			4.23164	3.68396	0.13173	0.168958
			1.5686	1.65583	0.670103	0.899198
			6.42455	5.51546	1.49345	1.5046
			5.46548	4.83286	1.34292	1.26424
			12.4235	11.2756	0.637061	0.925192
			4.26681	3.95292	0.21134	0.164948
			8.89249	7.16053	1.16237	1.10567
			8.20822	6.00842	1.54639	1.13654
			2.22448	2.24626	10.9379	10.6864
			2.92332	2.78068	1.47766	1.14384
			1.42212	1.5478	5.28964	4.58763
			3.68964	3.61774	0.32646	0.33137
			5.90039	5.46124	1.39535	1.31863
			3.19717	3.00515	1.11293	1.05201
			1.96649	2.20361	1.47844	1.57451
			2.87005	2.83951	2.42044	1.84895
			4.68886	4.95466	1.09816	0.87853
			4.53976	4.39617	1.34665	1.08033
			5.21528	4.48514	0.387629	0.278351
			27.1728	26.0412	3.21856	2.89485
			9.36105	7.21423	0.97732	0.927835
			13.6385	11.3436	1.72577	1.85361
			4.32657	3.89425	1.38468	1.12998
			10.9933	9.17526	1.5345	1.64155
			12.5762	11.1888	1.36796	1.59794
			7.85868	7.38832	2.56759	2.49368
			14.6594	12.0321	0.369578	0.394865
			1.94975	1.76759	1.05384	1.04811
			7.89691	6.74423	0.147003	0.187094
			7.61039	6.45205	1.46723	0.9757
			22.2624	22.4496	1.50118	1.24254
			19.0593	13.9203	3.08745	2.59509
			4.75372	4.68852	3.08055	2.27328
			2.8997	2.74419	2.10379	1.62327
			8.62514	7.34125	2.65246	2.50743
			3.9167	3.36247	2.88347	2.16182
			7.17834	5.53616	1.57478	1.55087
			10.2156	9.39482	2.11863	2.42791
			9.02098	6.71833	0.85233	0.75069
			9.0185	7.98545	0.736571	0.647043
			10.374	10.0478	2.1134	2.36981
			3.04124	2.57189	2.05403	1.85045
			2.18394	1.95062	2.06443	2.01933
			5.95768	5.5643	2.22968	1.8257
			2.98969	3.3069	4.72549	4.95445
			2.62629	2.07474	3.05456	3.11595
			10.5644	10.3582	2.39748	1.72165
			0.60347	0.523007	6.59794	5.4811
			2.87923	2.64359	1.22883	1.03737
			5.9352	5.59892	1.47287	1.2988
			2.75713	2.75474	1.39767	1.5033
			5.6589	4.93725	10.684	9.41172
			3.85477	3.65979	1.79983	2.36541
			2.08978	1.88359	3.25054	2.59531
			31.4391	31.0646	1.13402	0.867975
			4.6489	4.14122	3.83439	3.17592
			3.3048	3.03832	1.70602	1.64616
			3.70943	3.44597	0.538743	0.605254
			3.68135	3.12277	1.58827	1.27577
			3.61174	3.26752	3.54059	2.90271
			4.80074	4.38991	1.31443	1.12113
			5.2832	5.06853	2.21005	1.95232
			21.8933	21.3135	3.10889	3.0799
			8.23679	7.32278	2.78028	3.46972
			3.65171	3.01395	1.68697	1.58388
			6.52953	6.48136	1.26835	1.2746
			16.7768	14.8016	3.27085	3.7707
			6.54381	6.0232	1.39478	1.02486
			7.07904	6.70173	12.4075	13.1989
			1.62162	1.46002	1.72018	1.43741
			5.20479	4.9596	4.54492	3.89102
			9.06726	8.67452	1.21649	1.11046
			2.03731	2.07413	1.39323	1.27246
			3.57948	3.68497	1.92636	1.82916
			2.29616	1.60497	1.49926	1.53461
			10.263	9.44246	2.81296	2.90427
			0.654324	0.812119	0.653903	0.762887
			0.824742	1.02887	1.4433	1.13975
			2.04897	2.1852	2.4685	2.37113
			1.5942	2.04094	2.10644	2.10644
			6.12706	6.21622	0.674283	0.688214
			26.0243	24.3748	2.19838	2.39064
			1.56886	2.11208	19.7938	21.6773
			3.57732	3.38918	1.62719	1.81109
			1.00049	1.25184	1.7275	2.04514
			1.43031	1.8646	0.824742	1.03371
			3.72254	4.05887	6.03635	6.31036
			4.07217	3.35052	1.6872	1.58914
			0.162778	0.143787	2.57229	3.11793
			0.37439	0.339121	2.04222	1.95876
			0.52089	0.480195	4.2759	4.44281
			16.7119	16.8448	5.7511	6.38684
			1.80955	1.85024	2.38552	2.0187
			2.0037	1.72614	0.947015	0.925438
			6.58208	5.68861	1.94236	1.69634
			0.243193	0.274914	5.3866	5.37957
			2.21134	2.18299	1.76861	2.11684
			2.20769	1.82298	6.80871	9.16151
			0.749309	0.646216	1.65397	1.23039
			4.37013	3.86472	1.43891	1.40162
			0.329394	0.294192	0.525571	0.499293
			3.24365	3.27131	1.36446	1.37053
			0.90269	1.31255	1.41753	1.21729
			3.34561	2.86205	1.66931	1.59199
			4.26362	3.71625	2.47228	2.3264
			0.282278	0.26755	3.17297	3.11569
			2.64205	2.63486	0.549828	0.54601
			1.03093	1.07888	0.941199	1.13784
			6.78304	6.40581	0.509841	0.596064
			0.0801833	0.0801833	3.28056	2.68962
			2.70332	3.07216	2.37482	2.44477
			8.26535	6.39175	2.00498	1.93921
			1.28418	1.10937	3.16667	2.64433
			2.70282	2.74765	2.57732	2.05204
			0.594429	0.39921	2.4259	1.79929
			3.46129	2.70673	2.0245	1.46571
			3.6236	3.86927	1.88854	1.7227
			3.55026	2.55155	3.11046	3.01178
			3.57879	2.58363	0.958327	0.840714
			4.56907	3.70722	1.43749	1.36199
			3.25124	2.27186	2.67182	1.54782
			10.4315	9.23444	2.21363	1.75258
			9.08341	8.52109	1.71595	1.50977
			9.51828	9.05342	1.1503	1.01872
			5.26141	4.53424	4.02458	3.87391
			23.856	20.8953	4.08698	3.96611
			0.13384	0.144692	1.34021	1.46621
			1.0096	0.702097	8.84765	10.0447
			3.77	2.76218	1.25184	1.10343
			16.47	13.9566	0.725468	0.799924
			2.08319	1.78813	2.55177	1.76991
			3.70959	2.62799	7.87379	8.77799
			2.33619	2.08632	0.0966495	0.0612113
			27.5834	27.2445	0.0934278	0.0676546
			27.1676	27.2095	0.170747	0.138531
			1.63934	1.06811	1.85567	1.69459
			14.1846	12.7176	0.972938	0.940722
			4.82873	4.03226	1.2951	1.26611
			2.95976	2.47423	1.31443	1.30799
			4.79049	5.286	2.72552	2.77384
			4.37081	3.37752	1.18235	1.22423
			11.6086	9.21944	0.779639	0.827964
			14.9227	13.8128	0.222294	0.238402
			5.0801	3.94766	1.38209	1.57539
			2.73751	2.23315	1.29647	1.03093
			2.81205	2.55987	3.57388	3.23649
			6.59013	4.7204	0.20931	0.199938
			4.48922	3.6473	0.246798	0.237426
			11.8291	10.1578	1.28085	1.26523
			5.61231	4.92034	2.24305	2.51484
			2.83974	2.73821	0.0562324	0.109341
			9.42453	6.04862	2.31656	1.91631
			6.05939	5.97784	1.82232	1.6222
			11.6433	12.3958	1.80109	1.67374
			2.18314	2.14827	0.530191	0.409426
			3.44688	3.20932	1.07511	0.901325
			17.6613	15.6657	1.29308	1.18115
			27.3266	26.5952	2.53314	2.36524
			7.77375	7.57453	0.273932	0.265096
			4.49347	4.8646	8.85714	8.65096
			2.31145	2.06593	0.980854	0.966127
			0.963521	0.704467	2.44772	2.53903
			7.80897	6.66998	0.521355	0.603829
			3.2232	3.25798	2.34822	2.06758
			7.97742	4.97545	2.40263	2.19931
			10.3512	8.57948	1.19129	1.18843
			21.2407	18.9928	0.143184	0.146048
			9.2455	6.46539	0.140321	0.143184
			1.82395	1.4399	12.6947	13.3219
			7.42378	7.39417	1.30222	1.55453
			13.1323	13.3988	1.21332	1.11552
			7.64268	5.41078	0.0449379	0.0555115
			1.61056	1.26762	0.0290775	0.0422945
			14.5455	13.2573	2.39433	2.25258
			1.83165	1.56341	0.5	0.494845
			8.58225	7.65989	0.992268	1.01804
			0.0866709	0.0775477	1.1933	1.24485
			5.33528	5.81881	1.09882	0.852401
			6.90977	5.59342	4.50088	3.74654
			7.9437	7.63838	0.804627	0.683933
			11.1499	10.908	0.402313	0.364596
			4.67248	5.48533	1.62985	1.5783
			2.79216	3.44388	0.949413	0.73124
			13.7246	11.2345	0.659314	0.510669
			3.46815	3.47608	1.42652	1.158
			8.24478	8.55934	1.78614	1.45768
			1.18953	1.364	2.36394	2.43107
			0.35686	0.457309	1.68463	1.54171
			2.4201	2.42784	1.99859	1.87676
			1.06186	1.46907	1.55811	1.47844
			2.78099	2.35856	1.42455	1.37067
			3.88232	3.43475	1.34937	1.23024
			1.45587	1.43073	1.3775	1.12086
			5.35346	4.96318	1.8469	1.74161
			4.23908	4.33235	1.36653	1.34459
			2.58691	2.20571	2.57732	2.66506
			3.9391	3.35891	1.63875	1.4884
			5.24335	5.32246	1.03522	1.14905
			0.414714	0.323336	1.26236	1.25394
			4.44939	4.31584	1.5732	1.49897
			1.82755	1.79007	0.966242	0.814635
			0.59747	0.991097	0.0808571	0.0687285
			1.47308	1.30813	2.82798	2.77744
			2.42153	2.3299	0.0909642	0.0909642
			3.49171	2.98073	12.0817	12.1055
			4.35622	4.56021	0.892149	1.04679
			4.19459	3.5567	1.0815	0.927835
			2.21334	2.00295	0.492122	0.466835
			1.6866	1.89691	0.860356	0.901593
			1.00465	0.826764	0.581738	0.408689
			6.56225	6.37589	2.86267	2.96208
			4.3474	3.83972	0.812082	0.84102
			1.88328	1.35493	1.32935	1.45234
			8.18412	7.02659	2.20761	1.62638
			4.33351	4.16893	1.17846	0.982936
			1.1909	1.08425	0.616809	0.489254
			0.792748	1.1358	1.34195	1.19692
			2.44158	2.5756	3.66067	3.5069
			0.800687	1.28179	5.44295	5.33636
			4.35983	3.83937	2.47947	2.6909
			1.55969	2.10841	0.845361	0.823024
			4.65881	4.53117	0.850925	0.823106
			5.14981	4.10277	1.63967	1.71494
			4.8313	4.26429	2.77082	2.28549
			5.19311	4.52993	0.971801	0.880837
			5.02539	5.29312	2.65616	2.51213
			2.84112	3.09582	1.9527	2.31656
			3.11221	3.73525	4.80854	4.95729
			6.34168	5.85714	1.92583	1.81558
			3.56406	3.46244	4.66495	4.4516
			7.09162	7.30071	1.61798	1.64948
			0.933333	1.21787	0.483963	0.505441
			4.3299	3.81845	1.85708	1.65513
			1.34422	1.70304	1.70032	1.57746
			18.5408	15.6542	1.23146	1.32326
			7.12001	6.56886	1.50434	1.15301
			4.78172	5.34428	2.05533	1.82957
			11.4568	10.3351	0.981959	0.840206
			4.94109	5.2651	1.09536	1.11985
			1.39357	1.83263	0.92268	1.12371
			26.8361	25.285	3.42753	3.04912
			2.57732	2.18369	0.722862	0.699818
			4.9262	4.74695	1.65555	1.63736
			2.15538	2.40833	0.645811	0.593672
			10.8454	10.7948	0.635365	0.64545
			8.86598	9.60206	0.501647	0.561165
			1.88513	1.48945	1.04536	0.87732
			12.2209	13.082	1.26774	1.22793
			13.8588	14.0447	0.936001	1.16056
			10.0558	8.63191	2.11142	1.94984
			16.8444	16.5585	3.56959	3.64889
			5.4201	3.88144	1.49881	1.68715
			2.18557	1.9768	0.370941	0.432604
			1.62887	1.51031	0.029868	0.0520281
			1.42526	1.35825	1.82845	1.25856
			2.99742	3.29124	1.68385	1.37769
			6.33392	5.02389	1.07779	0.999688
			2.50691	2.12723	0.221806	0.20931
			5.62347	4.08444	2.16807	2.20868
			10.2135	8.55425	0.293658	0.365511
			2.47423	2.16004	0.796626	1.04967
			1.9514	1.73294	1.25834	0.894482
			1.61512	1.54639	1.63432	1.25834
			9.35935	9.40844	0.56701	0.476046
			3.61304	3.01127	1.07035	0.903578
			2.83146	2.58691	0.266828	0.236507
			3.37089	3.10717	2.94256	2.45655
			2.91777	2.71877	1.98167	1.68958
			3.64421	3.45241	1.31443	1.19989
			3.54112	3.53872	1.16266	1.07961
			3.388	2.62418	1.98941	2.19003
			3.18182	2.69213	1.08387	1.20646
			8.92456	7.72962	7.14684	8.3338
			2.7343	2.41097	1.27334	1.62162
			2.67573	2.35942	2.00488	1.97775
			2.71556	2.42502	9.80738	10.388
			7.49297	6.81818	0.800326	0.889853
			3.57545	3.2896	0.769231	0.642347
			6.60939	4.90951	2.03542	1.79223
			0.840779	0.726231	2.16759	2.09886
			2.04353	1.77549	0.370077	0.444092
			2.89347	2.6575	1.00978	1.22918
			1.28293	1.17984	3.96392	3.14691
			1.10653	1.02405	2.59794	2.6134
			1.81901	1.78694	0.876289	0.943299
			1.26002	1.27377	2.03168	2.03923
			10.0417	9.12261	2.1674	1.27639
			2.33677	2.17998	1.19784	0.829651
			3.18943	3.02405	14.8085	15.0196
			2.42698	2.44631	1.48406	0.829537
			3.83126	3.21692	2.38072	2.37833
			8.00687	6.30079	1.09326	1.12443
			1.04508	0.915706	0.326061	0.335651
			9.47066	9.11578	1.3426	1.49125
			6.2728	6.42744	0.870295	0.97099
			5.532	4.70531	8.02015	9.61106
			9.01968	8.5717	1.85109	1.20504
			8.69293	6.43778	1.6953	1.39748
			13.599	12.1686	1.55326	1.90378
			27.3932	27.7614	1.6069	1.61587
			6.32483	5.55978	1.41192	1.71896
			5.86905	5.79852	0.032902	0.032902
			7.44438	7.88388	1.36545	1.10036
			7.64131	5.80875	0.239849	0.269304
			3.37362	2.91681	0.397644	0.448138
			5.13153	4.62851	1.45567	0.989691
			9.46007	8.11812	1.92844	1.21892
			13.5104	13.4894	1.13402	0.812847
			2.68041	2.66858	4.15345	3.54679
			22.4971	22.4595	0.486827	0.309278
			5.17397	4.61823	0.515464	0.452463
			10.1691	9.26224	0.303551	0.292096
			4.44726	3.7383	1.28866	1.34402
			5.25312	4.05293	0.622239	0.646171
			4.61643	3.92056	1.71392	1.78571
			2.40752	2.16646	0.324006	0.344256
			2.81686	2.82596	0.674625	0.352686
			2.39994	2.53335	1.21756	0.838962
[truncated: 2,712 more rows]

## Sheet: Figure 3e,3k,3l
Figure 3e		Within top 200	Not within top 200
	A-A	7	1579
	B-B	193	3054
Figure 3k		Changed TADs	No change TADs
	A	259	1097
	B	396	695
Figure 3l		Within top 200	Not within top 200
	A	67	1289
	B	133	958

## Sheet: Figure 3m
Figure 3m	A-YHSC	A-OHSC	B-YHSC	B-OHSC
	0.193215	0.235435	0.168956	0.209784
	0.179685	0.214583	0.0744505	0.0903888
	0.165442	0.192912	0.150427	0.182117
	0.103238	0.117853	0.122681	0.151321
	0.0918159	0.111319	0.123349	0.151672
	0.125864	0.149908	0.104219	0.134924
	0.161401	0.185696	0.177801	0.210948
	0.17497	0.194046	0.111075	0.139681
	0.194988	0.281366	0.103482	0.130925
	0.176777	0.199783	0.125983	0.145343
	0.141028	0.162302	0.133908	0.17414
	0.107542	0.125458	0.146689	0.180164
	0.131263	0.14791	0.157386	0.185146
	0.127528	0.146236	0.157859	0.190008
	0.169163	0.188365	0.173916	0.200279
	0.132578	0.152883	0.124965	0.146102
	0.146302	0.162462	0.135812	0.164738
	0.135346	0.154751	0.125753	0.148839
	0.119169	0.135097	0.13514	0.162444
	0.12831	0.147717	0.165758	0.195682
	0.140386	0.153014	0.128839	0.151081
	0.16528	0.189587	0.104549	0.127408
	0.246899	0.268285	0.191204	0.222591
	0.129751	0.142105	0.11312	0.133858
	0.184581	0.205572	0.12572	0.148408
	0.202272	0.227752	0.0589032	0.0744324
	0.183559	0.201275	0.123881	0.153641
	0.19054	0.213729	0.147011	0.178755
	0.260903	0.278923	0.106088	0.125992
	0.122847	0.139757	0.120223	0.142096
	0.158006	0.179741	0.076607	0.0878557
	0.0899	0.0968824	0.196026	0.23184
	0.154817	0.17288	0.167591	0.199489
	0.253995	0.280829	0.166417	0.19693
	0.120764	0.139993	0.157713	0.193426
	0.144383	0.159148	0.144403	0.172207
	0.0981206	0.115231	0.205874	0.234432
	0.188444	0.209811	0.124101	0.138662
	0.126127	0.137269	0.112997	0.132118
	0.259981	0.281088	0.143738	0.161939
	0.173187	0.18895	0.139972	0.171746
	0.180509	0.198631	0.0911674	0.108221
	0.0986552	0.112372	0.143903	0.170424
	0.11826	0.127496	0.0951033	0.119472
	0.107231	0.120465	0.195015	0.241996
	0.170231	0.18421	0.100766	0.112079
	0.155753	0.170704	0.178558	0.204536
	0.182494	0.201342	0.147405	0.166524
	0.189414	0.197685	0.184241	0.207752
	0.161877	0.175663	0.114637	0.132754
	0.197508	0.218182	0.157477	0.18615
	0.150879	0.161766	0.167329	0.193187
	0.22955	0.243337	0.184142	0.194381
	0.20461	0.224692	0.156796	0.178943
	0.195574	0.21754	0.16934	0.202283
	0.140608	0.153041	0.131158	0.148619
	0.178801	0.19218	0.129548	0.152288
	0.129499	0.141226	0.146137	0.171422
	0.144134	0.162428	0.115618	0.133649
	0.141254	0.159869	0.149406	0.162003
	0.217621	0.239321	0.078327	0.0919993
	0.145159	0.165021	0.131047	0.149529
	0.183395	0.203973	0.11458	0.134677
	0.109228	0.124579	0.1086	0.124799
	0.157168	0.174774	0.120513	0.141567
	0.123876	0.137693	0.12859	0.152218
	0.178093	0.195235	0.149175	0.16624
	0.136938	0.152299	0.148387	0.170918
	0.200132	0.221226	0.1158	0.137953
	0.212316	0.227538	0.225278	0.25984
	0.136418	0.149692	0.13517	0.151195
	0.17246	0.186437	0.155826	0.171989
	0.155336	0.170887	0.159435	0.186775
	0.157168	0.176247	0.134781	0.157682
	0.1788	0.192621	0.201678	0.216817
	0.163303	0.1818	0.171001	0.198594
	0.136008	0.149157	0.185179	0.203889
	0.123228	0.13648	0.108633	0.130736
	0.186075	0.198104	0.168938	0.189967
	0.140649	0.152835	0.17262	0.189157
	0.150585	0.162674	0.15189	0.172203
	0.190833	0.205881	0.114584	0.132218
	0.159683	0.173713	0.106703	0.119374
	0.100534	0.116033	0.116682	0.137999
	0.110906	0.124986	0.173957	0.199941
	0.138919	0.148161	0.17186	0.19607
	0.159348	0.173213	0.161216	0.179199
	0.158836	0.178168	0.157213	0.17973
	0.202396	0.225537	0.13473	0.163822
	0.150224	0.168799	0.168363	0.194154
	0.171951	0.188584	0.192566	0.216353
	0.14315	0.160166	0.129998	0.154766
	0.124415	0.135994	0.115636	0.135308
	0.20643	0.224733	0.115629	0.135593
	0.134511	0.146878	0.153869	0.172482
	0.150075	0.162552	0.148018	0.166728
	0.214525	0.230276	0.140795	0.160428
	0.149831	0.162787	0.138355	0.160144
	0.0974274	0.110117	0.153121	0.171937
	0.137374	0.143622	0.131986	0.153774
	0.187959	0.206593	0.126573	0.14636
	0.161376	0.177454	0.184511	0.209095
	0.226238	0.238811	0.205292	0.224715
	0.155209	0.168143	0.149678	0.174808
	0.214673	0.229801	0.156249	0.183306
	0.172501	0.183073	0.095324	0.105142
	0.108343	0.122243	0.142257	0.167597
	0.209634	0.225702	0.125551	0.145225
	0.252087	0.274296	0.227615	0.248691
	0.17957	0.192255	0.142534	0.16139
	0.175943	0.185212	0.130964	0.14491
	0.213173	0.228245	0.143903	0.170099
	0.180456	0.199442	0.143717	0.162385
	0.218604	0.225917	0.135355	0.152723
	0.165663	0.180069	0.131047	0.138523
	0.0931743	0.105543	0.171132	0.182365
	0.206214	0.220907	0.169497	0.187101
	0.16434	0.180908	0.154775	0.182499
	0.191168	0.206375	0.185485	0.209403
	0.125765	0.136763	0.0995607	0.109373
	0.157917	0.170467	0.121709	0.136463
	0.208146	0.220955	0.161221	0.179354
	0.117298	0.1296	0.100415	0.1092
	0.287134	0.30403	0.161177	0.179447
	0.225236	0.235871	0.216684	0.236748
	0.244887	0.2646	0.147443	0.164599
	0.109618	0.121086	0.124386	0.138781
	0.129107	0.143182	0.157635	0.169151
	0.149312	0.161955	0.109126	0.129222
	0.242129	0.262766	0.121828	0.140919
	0.171754	0.185496	0.111858	0.12734
	0.179685	0.192089	0.125529	0.150401
	0.144953	0.156705	0.177285	0.200066
	0.218895	0.231436	0.140218	0.151368
	0.178156	0.191835	0.189686	0.213644
	0.118582	0.131543	0.170703	0.19986
	0.160358	0.17286	0.118573	0.147347
	0.231611	0.252192	0.177932	0.198459
	0.175409	0.189922	0.0991108	0.115693
	0.158124	0.170706	0.161925	0.182671
	0.165491	0.183505	0.157397	0.174081
	0.158066	0.171157	0.148046	0.169706
	0.194865	0.20603	0.19509	0.219126
	0.128157	0.139731	0.124965	0.131831
	0.127395	0.141318	0.106958	0.12172
	0.173371	0.18741	0.115623	0.132136
	0.169376	0.188135	0.162785	0.182333
	0.21397	0.233423	0.157267	0.171898
	0.287274	0.299939	0.151088	0.166794
	0.184712	0.20601	0.15446	0.167096
	0.0965829	0.103398	0.129038	0.147876
	0.136671	0.148817	0.124488	0.14404
	0.0924213	0.100482	0.203159	0.228543
	0.195045	0.207082	0.134627	0.145403
	0.134684	0.145866	0.106926	0.119812
	0.174258	0.186106	0.215556	0.238498
	0.181476	0.192216	0.143082	0.157477
	0.137708	0.147902	0.186934	0.20326
	0.227353	0.244755	0.109817	0.115561
	0.210365	0.227054	0.142584	0.158813
	0.127884	0.141444	0.153835	0.171161
	0.138298	0.149429	0.140149	0.153034
	0.146482	0.15796	0.16864	0.18925
	0.207486	0.221087	0.149529	0.169125
	0.132703	0.145323	0.162021	0.182716
	0.074095	0.0825018	0.149293	0.161729
	0.0925333	0.0983098	0.176314	0.187965
	0.149183	0.164608	0.153132	0.167635
	0.280468	0.295036	0.143076	0.160393
	0.279678	0.295877	0.152874	0.17182
	0.141205	0.14922	0.165799	0.179669
	0.142021	0.149846	0.153014	0.17523
	0.137389	0.147503	0.158799	0.181596
	0.188882	0.203975	0.115591	0.128644
	0.186053	0.198862	0.216202	0.234233
	0.115944	0.125924	0.179138	0.197296
	0.150397	0.164245	0.128949	0.143645
	0.196981	0.215245	0.1935	0.212262
	0.178838	0.189287	0.135568	0.153907
	0.138596	0.153728	0.139108	0.157937
	0.19801	0.213883	0.146771	0.171549
	0.172438	0.191607	0.118673	0.131529
	0.164749	0.177242	0.163183	0.179332
	0.136692	0.144879	0.225629	0.245876
	0.279021	0.301862	0.170647	0.185768
	0.208838	0.228785	0.126369	0.143623
	0.17178	0.186016	0.121028	0.137774
	0.151083	0.166876	0.112172	0.127201
	0.227836	0.234719	0.138427	0.153289
	0.246264	0.259972	0.113651	0.133727
	0.138427	0.147758	0.16684	0.18968
	0.201128	0.215816	0.165807	0.189113
	0.15944	0.169755	0.145705	0.167894
	0.138201	0.150957	0.18361	0.200668
	0.18373	0.197836	0.195163	0.199616
	0.120079	0.130533	0.11119	0.12428
	0.17102	0.185665	0.1723	0.17904
	0.217279	0.230128	0.218914	0.23574
	0.144912	0.157849	0.132432	0.144563
	0.163466	0.177659	0.140632	0.155745
	0.227615	0.246207	0.196584	0.220215
	0.187401	0.203091	0.128715	0.14182
	0.145447	0.155845	0.190656	0.210379
	0.200777	0.216825	0.156844	0.164487
	0.148285	0.156832	0.176554	0.197075
	0.155843	0.16809	0.138483	0.161062
	0.109331	0.116495	0.143895	0.15961
	0.176891	0.195528	0.150156	0.165968
	0.177638	0.185565	0.137578	0.14942
	0.109153	0.118248	0.130622	0.155182
	0.209253	0.221255	0.168576	0.182551
	0.141081	0.152046	0.129873	0.145082
	0.0754867	0.0749692	0.123877	0.140391
	0.106901	0.112651	0.117712	0.128624
	0.188363	0.195793	0.151237	0.163764
	0.239989	0.251429	0.139277	0.149039
	0.171108	0.185202	0.104872	0.117868
	0.166923	0.174172	0.104576	0.117915
	0.108989	0.116526	0.184943	0.207239
	0.168686	0.177225	0.124598	0.134072
	0.155062	0.167352	0.130769	0.143526
	0.148025	0.157927	0.118736	0.131242
	0.345561	0.356908	0.171839	0.187759
	0.154127	0.16302	0.120412	0.129982
	0.22269	0.232466	0.190738	0.214452
	0.206667	0.224625	0.176312	0.197757
	0.148644	0.159958	0.140206	0.156032
	0.0828597	0.0863226	0.214203	0.239245
	0.129664	0.138385	0.141663	0.154724
	0.228224	0.239161	0.235345	0.24422
	0.198073	0.205997	0.175208	0.185311
	0.185423	0.197582	0.131988	0.143535
	0.209928	0.21552	0.136241	0.151508
	0.181861	0.191307	0.139311	0.153968
	0.231053	0.246244	0.161831	0.182575
	0.0993529	0.10336	0.095949	0.10769
	0.16333	0.173538	0.110769	0.123424
	0.184829	0.198511	0.12714	0.141089
	0.213573	0.22645	0.136343	0.151578
	0.201283	0.212979	0.15706	0.16001
	0.172155	0.190663	0.154151	0.167125
	0.0771351	0.0817125	0.133951	0.147932
	0.179857	0.190931	0.108387	0.122558
	0.104908	0.111195	0.144373	0.159758
	0.175307	0.182103	0.251461	0.279872
	0.148654	0.159971	0.101403	0.109461
	0.184728	0.200584	0.137015	0.144123
	0.162143	0.172834	0.143065	0.158083
	0.222633	0.237962	0.125666	0.139523
	0.161322	0.172329	0.111075	0.12411
	0.111162	0.118678	0.126432	0.132705
	0.226901	0.237294	0.0987111	0.120344
	0.136332	0.145681	0.152228	0.166478
	0.162687	0.172267	0.125136	0.133303
	0.120859	0.129605	0.123668	0.132908
	0.142406	0.1501	0.18399	0.202843
	0.199058	0.209094	0.15215	0.16093
	0.184572	0.196206	0.235273	0.249665
	0.240795	0.258217	0.128666	0.141106
	0.234545	0.248499	0.128243	0.147933
	0.190182	0.208417	0.155564	0.163822
	0.132929	0.140598	0.168583	0.185504
	0.232171	0.237937	0.253652	0.265809
	0.207876	0.216962	0.12941	0.14099
	0.227609	0.242313	0.136194	0.149649
	0.113872	0.123632	0.147092	0.161893
	0.227514	0.242467	0.117164	0.128204
	0.200326	0.214485	0.125802	0.136166
	0.120627	0.123735	0.121996	0.133969
	0.132585	0.140765	0.159834	0.173106
	0.151619	0.161263	0.216121	0.228231
	0.136856	0.149067	0.224206	0.234662
	0.273415	0.285754	0.0893316	0.0978021
	0.215781	0.231372	0.160206	0.175072
	0.170351	0.183273	0.144322	0.161425
	0.113918	0.118871	0.231605	0.24339
	0.188922	0.20445	0.136783	0.159065
	0.0976438	0.108527	0.120742	0.134799
	0.135258	0.145443	0.13585	0.149215
	0.145409	0.15578	0.132076	0.138732
	0.150641	0.160694	0.145451	0.154329
	0.213418	0.223982	0.113746	0.11902
	0.183421	0.19277	0.223136	0.239185
	0.178965	0.189723	0.169129	0.185309
	0.203327	0.219052	0.109817	0.124116
	0.13404	0.140565	0.110262	0.118618
	0.198119	0.216842	0.134246	0.146454
	0.158543	0.163978	0.159898	0.171826
	0.202112	0.213407	0.234017	0.245869
	0.144614	0.155654	0.18358	0.196723
	0.141302	0.150288	0.197055	0.214277
	0.194668	0.20593	0.226191	0.242318
	0.169899	0.182811	0.160233	0.176398
	0.141177	0.149858	0.173688	0.184311
	0.139392	0.147532	0.249064	0.268754
	0.142585	0.15	0.110041	0.121997
	0.179371	0.188974	0.147272	0.156356
	0.195497	0.210677	0.118453	0.126476
	0.154415	0.161415	0.193898	0.198932
	0.148171	0.157117	0.120379	0.134227
	0.17215	0.182333	0.164534	0.175502
	0.142273	0.151705	0.164605	0.183069
	0.102362	0.111707	0.186709	0.200669
	0.10133	0.108127	0.181566	0.188944
	0.172252	0.183577	0.205316	0.217559
	0.259118	0.270935	0.172088	0.185313
	0.120294	0.129973	0.14048	0.150621
	0.18806	0.19998	0.0916768	0.109261
	0.146505	0.158556	0.180591	0.197641
	0.178225	0.190765	0.162661	0.177116
	0.174601	0.185504	0.103238	0.119482
	0.198078	0.206472	0.122987	0.133758
	0.142029	0.155292	0.149765	0.166069
	0.0930698	0.098595	0.205381	0.227284
	0.196359	0.202441	0.124293	0.143342
	0.212904	0.222345	0.152214	0.164525
	0.0542792	0.0571459	0.155536	0.173761
	0.192138	0.210166	0.136637	0.139043
	0.197497	0.205742	0.161176	0.174798
	0.231285	0.243683	0.193503	0.21222
	0.0684123	0.0724888	0.168872	0.182814
	0.175297	0.179626	0.115796	0.123371
	0.299604	0.310672	0.207566	0.223586
	0.205791	0.213513	0.12709	0.140584
	0.145885	0.153465	0.171062	0.184272
	0.215687	0.227864	0.108053	0.11738
	0.208182	0.218448	0.17104	0.181043
	0.206808	0.217485	0.12671	0.133057
	0.147743	0.153388	0.136506	0.142251
	0.204901	0.214773	0.123987	0.134332
	0.179465	0.186556	0.191906	0.204143
	0.304666	0.317403	0.121742	0.135817
	0.149697	0.15651	0.158786	0.171001
	0.155968	0.163332	0.138321	0.148255
	0.169084	0.180902	0.139248	0.151434
	0.190309	0.201442	0.136243	0.152238
	0.207626	0.222193	0.1126	0.126106
	0.192074	0.206709	0.149708	0.162777
	0.242282	0.252291	0.137605	0.149498
	0.172725	0.18027	0.169656	0.183291
	0.120079	0.128898	0.0915313	0.0978817
	0.120551	0.125559	0.112761	0.121217
	0.186147	0.195802	0.129815	0.140802
	0.195358	0.201695	0.208683	0.232374
	0.120795	0.130459	0.240481	0.248719
	0.119468	0.126985	0.12445	0.138452
	0.140672	0.150358	0.157145	0.175526
	0.157658	0.163502	0.135815	0.141186
	0.213274	0.225133	0.129927	0.140954
	0.116476	0.121987	0.136657	0.154652
	0.145111	0.153826	0.15762	0.169038
	0.162753	0.168881	0.12521	0.134585
	0.155693	0.166466	0.18789	0.207919
	0.224075	0.229942	0.146397	0.157311
	0.180653	0.195303	0.259114	0.279187
	0.145546	0.15174	0.134045	0.145619
	0.170423	0.179127	0.26462	0.279629
	0.150319	0.160164	0.106701	0.125308
	0.17241	0.183159	0.117888	0.130595
	0.206058	0.220669	0.140439	0.152123
	0.235725	0.248767	0.126956	0.138722
	0.289381	0.29986	0.116955	0.125235
	0.155633	0.165961	0.148318	0.163281
	0.139597	0.15092	0.11598	0.128422
	0.134812	0.143669	0.23054	0.247491
	0.18122	0.190503	0.155326	0.163689
	0.138221	0.144653	0.122167	0.133618
	0.201848	0.211728	0.177478	0.186229
	0.221082	0.229512	0.177058	0.188202
	0.141148	0.146283	0.151356	0.163689
	0.133276	0.141594	0.18169	0.194328
	0.118651	0.12836	0.1672	0.177196
	0.160717	0.173188	0.13367	0.145886
	0.157595	0.172152	0.116495	0.128514
	0.172802	0.18342	0.112089	0.120626
	0.115365	0.123812	0.123228	0.13317
	0.202368	0.216836	0.129197	0.140139
	0.158381	0.169034	0.166262	0.177964
	0.139065	0.148602	0.277469	0.285798
	0.138153	0.149173	0.166663	0.171914
	0.188055	0.19656	0.176064	0.189933
	0.187533	0.196361	0.15785	0.170274
	0.153009	0.162433	0.101458	0.118692
	0.125582	0.13251	0.146756	0.155862
	0.231276	0.241552	0.162761	0.168549
	0.175806	0.188709	0.133483	0.14387
	0.140583	0.151859	0.189683	0.201738
	0.119997	0.125603	0.123254	0.13587
	0.172699	0.186035	0.134572	0.147233
	0.152522	0.158882	0.157819	0.172717
	0.268258	0.279093	0.100975	0.111066
	0.20497	0.220517	0.136397	0.143079
	0.158274	0.171462	0.116862	0.128492
	0.121301	0.129092	0.122624	0.130469
	0.118728	0.125826	0.142123	0.151888
	0.153056	0.164149	0.163505	0.177627
	0.182934	0.189378	0.180394	0.189886
	0.144259	0.153567	0.140749	0.152345
	0.211876	0.218186	0.11528	0.12543
	0.181644	0.191932	0.131341	0.140109
	0.166382	0.174177	0.142534	0.157241
	0.144702	0.155286	0.165918	0.177163
	0.137077	0.144782	0.14889	0.155137
	0.178144	0.187929	0.171843	0.18083
	0.211243	0.221492	0.167552	0.189992
	0.156731	0.16764	0.136016	0.141141
	0.109108	0.113495	0.100324	0.10382
	0.229588	0.243982	0.17932	0.190423
	0.162744	0.174891	0.183899	0.193904
	0.250546	0.262743	0.141569	0.149846
	0.206456	0.215661	0.151535	0.160868
	0.15435	0.160718	0.129164	0.138499
	0.176484	0.192958	0.120764	0.133957
	0.122904	0.13285	0.129985	0.13724
	0.233537	0.243533	0.176537	0.19134
	0.176406	0.190036	0.204324	0.205543
	0.181492	0.189494	0.229036	0.240129
	0.137928	0.149806	0.151946	0.155299
	0.240333	0.249213	0.178106	0.186923
	0.24387	0.258972	0.127205	0.133738
	0.143196	0.149486	0.159697	0.172342
	0.193363	0.203853	0.144725	0.152252
	0.199383	0.207428	0.195933	0.207522
	0.176385	0.182501	0.152503	0.163252
	0.258981	0.276085	0.162238	0.16554
	0.152436	0.15857	0.129887	0.142359
	0.226432	0.237611	0.141517	0.15454
	0.136808	0.146432	0.175871	0.187054
	0.175646	0.187043	0.0850759	0.0952768
	0.203582	0.210731	0.106747	0.114189
	0.192982	0.201125	0.134123	0.139608
	0.116519	0.122326	0.124538	0.135384
	0.179044	0.187483	0.136664	0.152993
	0.167431	0.175833	0.154318	0.165719
	0.152564	0.163822	0.116143	0.125458
	0.143792	0.151211	0.153455	0.162705
	0.142231	0.145359	0.132559	0.142296
	0.111551	0.11802	0.248436	0.257723
	0.125043	0.130903	0.110135	0.118979
	0.172592	0.182779	0.159868	0.171959
	0.245006	0.260019	0.240826	0.25964
	0.16341	0.172326	0.148792	0.15841
	0.18173	0.187487	0.141763	0.150754
	0.166726	0.178153	0.11915	0.127514
	0.217968	0.225582	0.128363	0.135014
	0.180233	0.186076	0.114067	0.128981
	0.175483	0.185479	0.14232	0.151886
	0.115835	0.124424	0.142403	0.149198
	0.151117	0.154693	0.137742	0.152962
	0.170495	0.181566	0.186075	0.196853
	0.14742	0.156427	0.143715	0.155615
	0.218224	0.229227	0.0957367	0.107522
	0.184614	0.19239	0.180865	0.187536
	0.182401	0.192699	0.178975	0.195171
	0.17728	0.182735	0.111887	0.116927
	0.202034	0.213945	0.130393	0.140476
	0.159812	0.16757	0.136531	0.148515
	0.224968	0.23585	0.15305	0.162319
	0.106661	0.114669	0.126832	0.133935
	0.117149	0.123628	0.185137	0.188765
	0.130376	0.136191	0.178165	0.189128
	0.167385	0.177224	0.155805	0.166684
	0.218367	0.231458	0.211474	0.2248
	0.158626	0.167012	0.149291	0.162156
	0.183131	0.1962	0.155991	0.166258
	0.197165	0.202028	0.15892	0.171694
	0.208945	0.215507	0.155991	0.169086
	0.239441	0.249838	0.139412	0.150926
	0.172956	0.180574	0.148079	0.165514
	0.14744	0.152571	0.111251	0.117048
	0.129766	0.131767	0.153869	0.165658
	0.126514	0.131736	0.127958	0.136588
	0.212329	0.226255	0.189414	0.200302
	0.197457	0.208491	0.200425	0.210812
	0.171972	0.180691	0.120408	0.129157
	0.186115	0.19366	0.19969	0.21651
	0.169292	0.176515	0.205803	0.217483
	0.154309	0.161391	0.124899	0.131897
	0.232108	0.244331	0.229022	0.238838
	0.239556	0.251033	0.158642	0.165884
	0.138779	0.150335	0.0934971	0.0995359
	0.191593	0.207644	0.187912	0.204439
	0.203077	0.213133	0.184808	0.196103
	0.125796	0.132692	0.159851	0.174334
	0.160591	0.167478	0.196949	0.22166
	0.178948	0.192884	0.171661	0.177604
	0.193715	0.201831	0.162278	0.170325
	0.122599	0.130169	0.125508	0.13798
	0.239174	0.245833	0.182826	0.193173
	0.225605	0.242101	0.116482	0.124954
	0.102596	0.110097	0.168693	0.182878
	0.134053	0.141511	0.120305	0.139943
	0.194187	0.202732	0.13075	0.140891
	0.154743	0.164912	0.121603	0.131782
	0.17628	0.182945	0.155935	0.166567
	0.212618	0.223969	0.135223	0.143892
	0.0917206	0.0952115	0.12661	0.130848
	0.196755	0.200964	0.155757	0.16563
	0.139596	0.147746	0.125331	0.129828
	0.169996	0.176912	0.23353	0.244939
	0.124906	0.135963	0.133662	0.146681
	0.162312	0.168116	0.194504	0.205811
	0.19162	0.204638	0.171545	0.177281
	0.110583	0.115746	0.214337	0.226903
	0.121243	0.123992	0.135869	0.141161
	0.262512	0.272957	0.123546	0.133279
	0.173375	0.182533	0.116147	0.122291
	0.198237	0.207199	0.125205	0.131254
	0.198306	0.200288	0.26372	0.273162
	0.162635	0.168688	0.195147	0.208932
	0.210218	0.218974	0.163162	0.171905
	0.258107	0.26723	0.153395	0.169985
	0.213322	0.219652	0.181644	0.191313
	0.166564	0.177192	0.0981132	0.104587
	0.166593	0.17075	0.192968	0.202452
	0.135243	0.142372	0.149517	0.155862
	0.17328	0.181592	0.13449	0.150355
	0.136552	0.14302	0.149722	0.154474
	0.128491	0.13624	0.163412	0.176401
	0.219434	0.228515	0.183494	0.192533
	0.240782	0.243621	0.202505	0.209914
	0.166483	0.176675	0.184945	0.195827
	0.206962	0.217152	0.123947	0.139628
	0.0983088	0.101085	0.163743	0.174165
	0.265619	0.276467	0.213581	0.227348
	0.195329	0.207518	0.213024	0.22729
	0.197148	0.211086	0.0738499	0.0810218
	0.255763	0.26798	0.101487	0.1094
	0.160655	0.169346	0.214855	0.223612
	0.150662	0.155851	0.100034	0.108499
	0.168797	0.179417	0.115294	0.123107
	0.164198	0.172234	0.148497	0.155313
	0.181569	0.187875	0.16089	0.171966
	0.121448	0.128639	0.114622	0.12256
	0.181077	0.188133	0.130074	0.146586
	0.132566	0.141177	0.141661	0.159641
	0.0722353	0.0766881	0.249888	0.255891
	0.188129	0.19666	0.172392	0.178602
	0.13876	0.144987	0.161744	0.168749
	0.161429	0.16919	0.187544	0.196208
	0.185128	0.192215	0.0903948	0.0958372
	0.240583	0.250095	0.142076	0.14541
	0.224392	0.233552	0.149491	0.158153
	0.180324	0.19253	0.124029	0.135296
	0.183834	0.188699	0.126131	0.139745
	0.195098	0.201542	0.215738	0.224899
	0.186677	0.195401	0.160136	0.167544
	0.18856	0.198992	0.14428	0.151938
	0.176735	0.19074	0.17933	0.184542
	0.176485	0.182489	0.112708	0.123139
	0.182534	0.191703	0.161886	0.169869
	0.180119	0.193658	0.0467583	0.0522831
	0.158682	0.165349	0.137822	0.146195
	0.218565	0.227721	0.123046	0.130502
	0.225173	0.236254	0.116907	0.115446
	0.211628	0.216441	0.132907	0.142141
	0.145468	0.154434	0.0955277	0.10225
	0.17043	0.179814	0.157356	0.168552
	0.157583	0.16569	0.169199	0.176378
	0.146744	0.150448	0.0918051	0.101123
	0.0832818	0.0865571	0.134586	0.144293
	0.147412	0.153178	0.154001	0.163876
	0.14949	0.156356	0.146458	0.154739
	0.121945	0.124208	0.107397	0.11142
	0.141815	0.151604	0.201441	0.215793
	0.179487	0.188359	0.185073	0.193651
	0.166461	0.177551	0.235085	0.254758
	0.162445	0.167797	0.179597	0.185148
	0.165462	0.174339	0.160184	0.168595
	0.189224	0.196387	0.197267	0.207371
	0.16583	0.168238	0.172277	0.180027
	0.131766	0.141053	0.15411	0.159609
	0.201684	0.214411	0.109947	0.120151
	0.174599	0.184369	0.137649	0.143552
	0.149298	0.155122	0.162589	0.172522
	0.201244	0.216908	0.115333	0.130934
	0.157322	0.166205	0.12804	0.136399
	0.0922159	0.0987426	0.115604	0.125018
	0.203327	0.213431	0.135903	0.140877
	0.250779	0.260289	0.122782	0.137319
	0.174847	0.182497	0.164138	0.170609
	0.16152	0.171617	0.106721	0.117868
	0.211607	0.22141	0.178422	0.188606
	0.157927	0.165955	0.159537	0.169097
	0.209625	0.219594	0.178444	0.186362
	0.216077	0.23149	0.177946	0.186775
	0.129527	0.133896	0.131003	0.139043
	0.171461	0.179841	0.142969	0.147674
	0.119454	0.126962	0.212388	0.223348
	0.160797	0.16694	0.11232	0.11559
	0.213185	0.227494	0.13162	0.139757
	0.223536	0.227925	0.133571	0.13811
	0.207042	0.213397	0.135162	0.142787
	0.16202	0.172105	0.145854	0.152052
	0.200126	0.207585	0.213449	0.224233
	0.14512	0.154163	0.101892	0.11158
	0.208205	0.222779	0.100902	0.106732
	0.197854	0.205341	0.194758	0.209371
	0.24044	0.248863	0.182908	0.189545
	0.14183	0.147559	0.189136	0.199125
	0.204302	0.21313	0.143428	0.149957
	0.158411	0.163749	0.232573	0.244537
	0.127966	0.130366	0.16684	0.18218
	0.298819	0.309056	0.111761	0.116773
	0.180812	0.188326	0.125392	0.134291
	0.195409	0.203629	0.1346	0.144911
	0.165742	0.166894	0.135462	0.143951
	0.106447	0.110786	0.160165	0.170699
	0.202486	0.205595	0.157245	0.160505
	0.130382	0.138277	0.128851	0.138253
	0.252565	0.266808	0.224022	0.229886
	0.242433	0.246841	0.133497	0.141377
	0.215214	0.220597	0.145544	0.14969
	0.202197	0.206688	0.171253	0.17825
	0.130576	0.138585	0.141526	0.155946
	0.135285	0.142665	0.247768	0.256834
	0.196362	0.20354	0.166721	0.183389
	0.16577	0.167721	0.136321	0.142395
	0.153807	0.159708	0.181392	0.189952
	0.182378	0.192569	0.11497	0.121334
	0.211995	0.217906	0.187657	0.205038
	0.208016	0.217974	0.121087	0.129867
	0.0720765	0.0765263	0.146929	0.15659
	0.178476	0.187257	0.114936	0.124162
	0.212555	0.217491	0.137996	0.143363
	0.142993	0.150287	0.11828	0.121537
	0.178864	0.190169	0.105797	0.111066
	0.193453	0.196515	0.153941	0.162284
	0.283255	0.291351	0.127964	0.133431
	0.145409	0.151657	0.114679	0.124231
	0.152963	0.157734	0.188351	0.196848
	0.170103	0.17581	0.167988	0.176108
	0.188371	0.200726	0.122463	0.126538
	0.227025	0.237956	0.19875	0.202785
	0.129018	0.132979	0.102471	0.107808
	0.194487	0.202732	0.163702	0.175064
	0.154189	0.158939	0.109853	0.115323
	0.101588	0.106155	0.195356	0.204811
	0.190634	0.202793	0.159874	0.164589
	0.206057	0.211286	0.126977	0.137143
	0.233547	0.244881	0.143387	0.151989
	0.15555	0.162295	0.136496	0.145107
	0.224994	0.231251	0.159375	0.171511
	0.180312	0.186125	0.148177	0.156708
	0.173906	0.176872	0.19562	0.202465
	0.147669	0.153432	0.146295	0.152808
	0.167591	0.170185	0.14585	0.156457
	0.0775882	0.0798232	0.158927	0.167288
	0.187748	0.198423	0.125693	0.131304
	0.164334	0.169111	0.184966	0.192217
	0.121825	0.126584	0.149272	0.154098
	0.212341	0.221432	0.107839	0.116495
	0.198945	0.206767	0.231543	0.236672
	0.198982	0.207379	0.237286	0.2434
	0.190621	0.201572	0.211714	0.217645
	0.143646	0.154054	0.213541	0.227193
	0.204789	0.216533	0.136761	0.142616
	0.165783	0.173336	0.15769	0.16416
	0.156226	0.165056	0.107876	0.119627
	0.132676	0.138662	0.105566	0.113842
	0.154344	0.16124	0.141804	0.147985
	0.148887	0.157022	0.153426	0.162908
	0.263364	0.266742	0.207468	0.216988
	0.155643	0.166003	0.0957074	0.106203
	0.183907	0.192493	0.165711	0.175197
	0.18053	0.183285	0.138165	0.14277
	0.247064	0.254731	0.198667	0.207999
	0.288035	0.291342	0.191192	0.200234
	0.23036	0.235875	0.104333	0.106448
	0.166065	0.170935	0.139631	0.145496
	0.24609	0.251739	0.168775	0.179243
	0.167464	0.176509	0.250327	0.258719
	0.193177	0.201626	0.191922	0.194484
	0.18506	0.192862	0.181355	0.192778
	0.143983	0.151049	0.127516	0.136703
	0.18044	0.18777	0.129922	0.139984
	0.152557	0.157965	0.129096	0.139625
	0.191024	0.201973	0.129859	0.14108
	0.139659	0.146514	0.193384	0.202739
	0.094299	0.0963802	0.132893	0.140661
	0.152358	0.16305	0.145153	0.152345
	0.106356	0.112546	0.11224	0.118933
	0.162777	0.167813	0.132429	0.140782
	0.141918	0.148239	0.130767	0.138832
	0.201528	0.207897	0.148832	0.152925
	0.166204	0.172568	0.156621	0.159978
	0.176161	0.186001	0.154187	0.162701
	0.137708	0.146977	0.101971	0.109338
	0.167385	0.176428	0.127226	0.132662
	0.21072	0.22078	0.124367	0.137738
	0.164187	0.168608	0.12069	0.128757
	0.147402	0.15701	0.251782	0.257309
	0.185308	0.192748	0.143746	0.151919
	0.263689	0.267207	0.220911	0.231992
	0.190423	0.19605	0.185037	0.194169
	0.215846	0.224449	0.143754	0.149846
	0.135648	0.142534	0.161714	0.173006
	0.153468	0.160005	0.176165	0.183573
	0.135072	0.139305	0.163285	0.165613
	0.13174	0.135767	0.125191	0.132271
	0.158531	0.163328	0.139232	0.141979
	0.13514	0.141185	0.127362	0.132654
	0.169055	0.175435	0.162433	0.17174
	0.155297	0.161627	0.172138	0.186445
	0.178039	0.188464	0.166669	0.174891
	0.168758	0.17788	0.117505	0.126417
	0.168878	0.170301	0.228607	0.233734
	0.179131	0.185621	0.107985	0.11377
	0.178476	0.185572	0.118632	0.122719
	0.135581	0.14457	0.174096	0.180774
	0.195443	0.20493	0.146751	0.157293
	0.217769	0.217985	0.129698	0.132168
	0.185703	0.192091	0.221647	0.230468
	0.204641	0.210469	0.134495	0.143031
	0.140164	0.14692	0.170748	0.174598
	0.179338	0.187479	0.149861	0.156021
	0.12531	0.125578	0.192476	0.198877
	0.122642	0.128995	0.156315	0.16459
	0.126576	0.131687	0.14135	0.154076
	0.189566	0.200265	0.221596	0.224552
	0.170261	0.178607	0.119532	0.124739
	0.0758813	0.0766846	0.160585	0.163369
	0.180415	0.191156	0.126405	0.131625
	0.22026	0.220493	0.231998	0.239214
	0.165783	0.17217	0.158167	0.166707
	0.172034	0.177856	0.109185	0.115878
	0.263886	0.273928	0.109642	0.124151
	0.17215	0.179056	0.0979437	0.102962
	0.208302	0.215611	0.152707	0.157822
	0.153191	0.159029	0.134221	0.141706
	0.0981719	0.101969	0.100355	0.103174
	0.103567	0.10914	0.118579	0.121432
	0.156942	0.160504	0.102588	0.107548
	0.196474	0.201535	0.134467	0.144829
	0.160779	0.165796	0.19134	0.197158
	0.173356	0.183957	0.142389	0.149699
	0.177326	0.184665	0.12606	0.134331
	0.173752	0.182906	0.163542	0.171094
	0.172422	0.17596	0.116372	0.120976
	0.246588	0.253792	0.172684	0.175498
	0.205518	0.215122	0.218148	0.223389
	0.163923	0.168079	0.192743	0.20937
	0.159407	0.164349	0.190817	0.201824
	0.161506	0.171481	0.223043	0.232213
	0.21255	0.216729	0.155281	0.164636
	0.207161	0.215245	0.0920653	0.0908763
	0.18628	0.194411	0.104333	0.109112
	0.160138	0.16785	0.131526	0.137629
	0.153981	0.163661	0.140973	0.145372
	0.165478	0.175404	0.111613	0.116619
	0.156243	0.162665	0.137918	0.142931
	0.162268	0.171812	0.13208	0.134778
	0.11183	0.11685	0.150909	0.155286
	0.190861	0.197729	0.249465	0.250103
	0.171384	0.176921	0.12258	0.131661
	0.201889	0.206235	0.0935272	0.0961714
	0.246301	0.255502	0.113627	0.120437
	0.189119	0.19811	0.168104	0.172892
	0.209303	0.218966	0.131105	0.134999
	0.167207	0.169659	0.0887586	0.0933259
	0.203213	0.214295	0.14588	0.149604
	0.101145	0.104525	0.256937	0.261866
	0.232052	0.239633	0.176235	0.179202
	0.22872	0.230475	0.151799	0.161477
	0.156512	0.161415	0.136021	0.138488
	0.216756	0.22562	0.123376	0.124542
	0.174528	0.180584	0.253815	0.2605
	0.126732	0.131907	0.161554	0.169641
	0.125967	0.131705	0.146895	0.149896
	0.188763	0.19874	0.136421	0.142425
	0.149979	0.154867	0.130704	0.133402
	0.0701375	0.0723407	0.269978	0.27423
	0.150777	0.157787	0.172082	0.188515
	0.16949	0.179487	0.140968	0.146514
	0.0966079	0.0963707	0.0863323	0.0921409
	0.142009	0.148067	0.119312	0.121777
	0.222759	0.22757	0.132299	0.136641
	0.170966	0.179121	0.16545	0.169224
	0.217387	0.225463	0.13383	0.141582
	0.141393	0.144961	0.172889	0.17652
	0.175609	0.180651	0.167688	0.176453
	0.182241	0.190385	0.126668	0.132677
	0.207283	0.217123	0.107483	0.110911
	0.158581	0.162032	0.188074	0.191345
	0.164686	0.169745	0.199383	0.209159
	0.169054	0.177034	0.14345	0.148013
	0.185332	0.187288	0.167693	0.174479
	0.119771	0.128713	0.196087	0.201547
	0.21414	0.225263	0.248662	0.251868
	0.16629	0.174558	0.238311	0.246548
	0.120073	0.127406	0.271327	0.274839
	0.194441	0.19935	0.122715	0.128165
	0.218376	0.22065	0.178353	0.188782
	0.145444	0.154412	0.155158	0.162205
	0.186849	0.189894	0.0901164	0.0937887
	0.166707	0.172133	0.141986	0.147241
	0.152803	0.158366	0.12025	0.125535
	0.157344	0.161498	0.13133	0.134428
	0.139072	0.143433	0.155614	0.158754
	0.208403	0.21597	0.127819	0.129228
	0.0720715	0.0750155	0.145019	0.149476
	0.15713	0.169239	0.213473	0.218145
	0.149928	0.153918	0.172798	0.179711
	0.275453	0.283542	0.112574	0.113009
	0.123408	0.127031	0.187021	0.19375
	0.200991	0.208896	0.133996	0.136346
	0.136373	0.139642	0.138197	0.144614
	0.1018	0.107487	0.220158	0.226781
	0.208901	0.212069	0.130912	0.13195
	0.205194	0.205791	0.17146	0.17712
	0.153581	0.159584	0.188215	0.196489
	0.147229	0.155862	0.163832	0.1708
	0.171007	0.178748	0.165578	0.172485
	0.250159	0.259488	0.136764	0.136329
	0.232575	0.23682	0.248343	0.250329
	0.138666	0.144663	0.148843	0.157689
	0.176737	0.182567	0.119395	0.125196
	0.178079	0.184443	0.154491	0.157285
	0.275992	0.282918	0.139043	0.147518
	0.180735	0.189053	0.224542	0.233285
	0.216434	0.222827	0.157037	0.163266
	0.138298	0.14258	0.134808	0.135447
	0.145574	0.149124	0.0778362	0.0811165
	0.247737	0.257857	0.136116	0.139596
	0.228195	0.238421	0.0991695	0.102603
	0.156735	0.16279	0.118742	0.122343
	0.227679	0.24006	0.146786	0.152437
	0.186427	0.195687	0.0976927	0.104741
	0.145876	0.150578	0.177395	0.18226
	0.209443	0.215776	0.190702	0.193766
	0.132512	0.133649	0.184199	0.190329
	0.13162	0.136954	0.151208	0.15918
	0.167467	0.17267	0.161577	0.165992
	0.124384	0.132122	0.183995	0.185433
	0.162409	0.168449	0.13775	0.140095
	0.217078	0.225675	0.119608	0.124818
	0.172256	0.173051	0.125328	0.131839
	0.151268	0.159408	0.252179	0.253676
	0.18053	0.182647	0.117195	0.122149
	0.183056	0.181629	0.130475	0.131877
	0.15181	0.15759	0.101566	0.104051
	0.125337	0.129626	0.166187	0.17138
	0.160751	0.163026	0.213914	0.222199
	0.145216	0.152094	0.132282	0.140668
	0.206503	0.212259	0.136116	0.136703
	0.222269	0.221946	0.109034	0.116022
	0.160033	0.167709	0.207993	0.211169
	0.11033	0.113312	0.203768	0.205869
	0.19695	0.201275	0.158828	0.16376
	0.196154	0.200317	0.201547	0.209149
	0.213655	0.220756	0.12595	0.125666
	0.149491	0.154705	0.175128	0.183964
	0.174437	0.178976	0.128312	0.130942
	0.150403	0.15859	0.177742	0.184087
	0.179027	0.185518	0.159829	0.160246
	0.159512	0.163493	0.155188	0.160479
	0.133556	0.135712	0.110495	0.116619
	0.243498	0.249127	0.158348	0.164007
	0.216865	0.222501	0.310984	0.316176
	0.136321	0.143691	0.258024	0.260849
	0.16777	0.176733	0.14048	0.144561
	0.240025	0.244325	0.176076	0.183766
	0.195807	0.20194	0.133662	0.135322
	0.229599	0.234704	0.151407	0.155918
	0.105232	0.11088	0.113338	0.116249
	0.216668	0.225415	0.230529	0.236442
	0.125887	0.131389	0.138509	0.144126
	0.180324	0.191672	0.219435	0.225639
	0.20399	0.207208	0.201166	0.202388
	0.273419	0.280692	0.256544	0.258405
	0.139139	0.142485	0.106136	0.109523
	0.147545	0.155097	0.117409	0.122069
	0.141683	0.15208	0.117779	0.120395
	0.165922	0.168866	0.106584	0.11076
	0.178339	0.181284	0.146513	0.147648
	0.148091	0.148153	0.274156	0.280057
	0.154344	0.163729	0.123228	0.134307
	0.126749	0.134522	0.129253	0.130317
	0.146436	0.148008	0.112576	0.118865
	0.215211	0.22413	0.116738	0.12
	0.192568	0.198437	0.155968	0.157582
	0.160151	0.161168	0.19073	0.192734
	0.169342	0.175308	0.1374	0.143811
	0.146026	0.151975	0.153241	0.156454
	0.180283	0.186812	0.138982	0.138723
	0.131129	0.134694	0.212503	0.214132
	0.123736	0.127181	0.147776	0.157792
	0.213336	0.217299	0.191415	0.193425
	0.14057	0.146623	0.172036	0.175723
	0.181519	0.187145	0.146771	0.153514
	0.139476	0.145496	0.175429	0.178445
	0.206293	0.211251	0.165153	0.170826
	0.213204	0.218446	0.138452	0.138971
	0.179864	0.182962	0.141986	0.143933
	0.205059	0.207556	0.127496	0.130358
	0.27209	0.28138	0.118468	0.122869
	0.172866	0.176107	0.133628	0.137738
	0.120946	0.128054	0.185555	0.18696
	0.147991	0.154831	0.167899	0.174296
	0.130896	0.132538	0.218775	0.222268
	0.243006	0.25012	0.137292	0.141404
	0.190814	0.198836	0.165259	0.170331
	0.156898	0.163602	0.162949	0.163026
	0.119203	0.122764	0.132707	0.139473
	0.158965	0.165246	0.118185	0.1232
	0.158567	0.165268	0.105134	0.111991
	0.165801	0.164245	0.131683	0.135037
	0.165768	0.166853	0.133434	0.134361
	0.0912477	0.0937182	0.125364	0.124838
	0.233353	0.248343	0.0924487	0.0933444
	0.208021	0.216551	0.24622	0.248046
	0.17341	0.178553	0.17666	0.180326
	0.177592	0.184465	0.134165	0.135245
	0.260183	0.269025	0.203268	0.20808
	0.155413	0.156537	0.175902	0.176311
	0.198026	0.201416	0.130841	0.135031
	0.217674	0.223004	0.214059	0.216389
	0.201599	0.199152	0.175116	0.180632
	0.196909	0.202911	0.144205	0.147754
	0.182143	0.191879	0.201337	0.208607
	0.147581	0.152451	0.152728	0.152766
	0.237188	0.244867	0.139864	0.140724
	0.198163	0.207269	0.164899	0.166075
	0.13016	0.131659	0.134524	0.138092
	0.202779	0.205255	0.133468	0.133517
	0.183845	0.188476	0.136835	0.140012
	0.187512	0.192895	0.182525	0.1871
	0.246621	0.249944	0.163463	0.161642
	0.164567	0.173929	0.124871	0.1279
	0.211131	0.21468	0.145281	0.149013
	0.167437	0.179649	0.142015	0.142885
	0.233114	0.242838	0.166751	0.169142
	0.196032	0.199237	0.119901	0.121598
	0.142921	0.14604	0.248526	0.253101
	0.155413	0.15976	0.13357	0.136175
	0.220539	0.222	0.101575	0.103714
	0.152475	0.153369	0.138468	0.139665
	0.189751	0.194346	0.140686	0.142272
	0.135743	0.134883	0.124303	0.124735
	0.159023	0.157515	0.138509	0.14172
	0.186136	0.190786	0.141773	0.149843
	0.21968	0.224954	0.158164	0.161156
	0.171679	0.178146	0.125642	0.127772
	0.182789	0.186461	0.155317	0.156306
	0.200061	0.207285	0.113077	0.117491
	0.169882	0.172814	0.114115	0.114629
	0.168001	0.170203	0.121893	0.123838
	0.151634	0.157343	0.145384	0.143992
	0.174519	0.176397	0.206625	0.206638
	0.237963	0.241024	0.157116	0.161196
	0.253789	0.256837	0.16184	0.164768
	0.158417	0.166069	0.147232	0.149453
	0.21837	0.222091	0.105092	0.106879
	0.18118	0.186312	0.173798	0.178953
	0.162908	0.165216	0.163736	0.165402
	0.22149	0.22556	0.136255	0.141476
	0.17575	0.183443	0.18856	0.19405
	0.232304	0.236368	0.144129	0.147739
	0.194473	0.20107	0.139171	0.141886
	0.167782	0.173707	0.155245	0.156664
	0.176673	0.184307	0.174015	0.178697
	0.0939274	0.0958557	0.190277	0.208509
	0.198895	0.200074	0.147415	0.146977
	0.177928	0.184862	0.200201	0.200176
	0.192745	0.198878	0.13692	0.139005
	0.187369	0.191681	0.228899	0.236067
	0.206428	0.214153	0.128869	0.131452
	0.14926	0.154867	0.129472	0.130243
	0.0684688	0.0719381	0.16908	0.170223
	0.156145	0.162896	0.196641	0.205254
	0.13162	0.13743	0.14632	0.147894
	0.24055	0.246668	0.172649	0.172113
	0.175047	0.183401	0.18474	0.183952
	0.138458	0.142733	0.209257	0.213639
	0.177086	0.180993	0.267564	0.266614
	0.21565	0.218626	0.145482	0.146106
	0.225334	0.231144	0.156148	0.158533
	0.163483	0.165586	0.198029	0.197564
	0.157445	0.162248	0.145872	0.144802
	0.208071	0.212839	0.117752	0.120367
	0.181274	0.183559	0.172553	0.173677
	0.132585	0.142431	0.217427	0.226405
	0.176271	0.183702	0.14139	0.14346
	0.27453	0.281826	0.0875869	0.0858337
	0.146676	0.153579	0.138125	0.136092
	0.118006	0.121802	0.178583	0.176683
	0.193547	0.201434	0.183754	0.18522
	0.197448	0.196817	0.191299	0.196079
	0.188385	0.195175	0.1527	0.153929
	0.21413	0.219447	0.13101	0.135212
	0.151297	0.160099	0.218961	0.218602
	0.149224	0.148458	0.124552	0.127828
	0.118123	0.121299	0.167035	0.170039
	0.208201	0.214048	0.173007	0.176027
	0.208614	0.21272	0.142032	0.145516
	0.153419	0.157775	0.129472	0.131131
	0.219946	0.222764	0.16497	0.167991
	0.193058	0.198913	0.135346	0.135444
	0.276791	0.285216	0.148731	0.149874
	0.179822	0.182312	0.147241	0.146668
	0.1565	0.160109	0.207492	0.207426
	0.169941	0.175792	0.125918	0.135022
	0.120079	0.129669	0.145136	0.141843
	0.162333	0.165876	0.14315	0.143513
	0.138195	0.141863	0.187975	0.187207
	0.173449	0.181134	0.14007	0.140128
	0.131395	0.134106	0.145875	0.14715
	0.137637	0.145382	0.110187	0.114799
	0.2501	0.25549	0.0941907	0.0971539
	0.124084	0.124933	0.1624	0.161567
	0.234202	0.242888	0.25567	0.255644
	0.147694	0.153687	0.131512	0.132086
	0.11677	0.116372	0.130376	0.132736
	0.140532	0.143876	0.104773	0.10382
	0.079446	0.0800325	0.180401	0.180916
	0.180131	0.186285	0.16991	0.169255
	0.218486	0.225992	0.122955	0.125859
	0.174293	0.180044	0.144079	0.144174
	0.181438	0.185918	0.136901	0.134231
	0.190429	0.195901	0.139084	0.141201
	0.212383	0.211853	0.116715	0.114583
	0.202095	0.207399	0.0613154	0.0626342
	0.181642	0.182795	0.10883	0.111767
	0.13115	0.13743	0.205703	0.213792
	0.179965	0.185819	0.0960924	0.100908
	0.108363	0.10962	0.135734	0.135006
	0.209684	0.215291	0.184569	0.188215
	0.181865	0.18799	0.133908	0.134621
	0.208941	0.205323	0.141038	0.13862
	0.169713	0.174348	0.186992	0.184097
	0.182143	0.185638	0.103156	0.106154
	0.153185	0.152318	0.143105	0.14457
	0.174973	0.186939	0.171111	0.170697
	0.115101	0.113855	0.143109	0.146705
	0.242565	0.244807	0.149353	0.150111
	0.149859	0.152736	0.159186	0.154979
	0.186919	0.192102	0.164009	0.161504
	0.162071	0.164354	0.223311	0.223346
	0.138339	0.139493	0.166204	0.163729
	0.15893	0.157158	0.184366	0.185391
	0.203635	0.208217	0.168835	0.165662
	0.190712	0.192717	0.20541	0.200334
	0.146751	0.146927	0.178933	0.181752
	0.170671	0.173471	0.131854	0.134852
	0.139659	0.142978	0.195055	0.199101
	0.164054	0.166824	0.162101	0.165033
	0.257938	0.262916	0.167238	0.168978
	0.190285	0.197303	0.0975421	0.102057
	0.163319	0.165167	0.184805	0.188509
	0.179297	0.185083	0.16606	0.167894
	0.138666	0.136611	0.191014	0.193046
	0.108167	0.112392	0.120682	0.131887
	0.183451	0.19056	0.132217	0.135021
	0.197427	0.201601	0.0922022	0.0953189
	0.181826	0.189526	0.162202	0.158671
	0.167796	0.170132	0.133145	0.133728
	0.17659	0.180515	0.126746	0.128211
	0.169322	0.170777	0.110874	0.111236
	0.168928	0.174997	0.133328	0.132625
	0.158609	0.163488	0.169644	0.171213
	0.234676	0.241042	0.164158	0.162632
	0.201126	0.207058	0.15383	0.15083
	0.178792	0.183073	0.141126	0.137801
	0.209373	0.211765	0.148741	0.153682
	0.152301	0.156973	0.123119	0.12427
	0.163483	0.167018	0.166182	0.161204
	0.196395	0.195151	0.0971678	0.102509
	0.143876	0.148013	0.171726	0.169334
	0.183793	0.188359	0.163419	0.167165
	0.200489	0.203788	0.160128	0.156006
	0.161048	0.168079	0.117149	0.11462
	0.142098	0.143876	0.205032	0.203183
	0.175113	0.174789	0.117859	0.118919
	0.191928	0.197308	0.146642	0.14385
	0.211119	0.214233	0.158554	0.161076
	0.165009	0.166493	0.119026	0.114398
	0.198024	0.201769	0.129864	0.12707
	0.188972	0.195635	0.137491	0.139428
	0.0862599	0.0887136	0.181344	0.173728
	0.191415	0.19728	0.161292	0.156849
	0.172006	0.171388	0.183357	0.18079
	0.219078	0.220992	0.190422	0.188164
	0.200999	0.205512	0.131649	0.130052
	0.226404	0.226989	0.170036	0.170301
	0.160696	0.166096	0.133032	0.127948
	0.15829	0.163002	0.105507	0.104058
	0.108201	0.111467	0.202952	0.19232
	0.0896437	0.0918671	0.181159	0.171793
	0.189772	0.190583	0.158639	0.149441
	0.201566	0.201134	0.193591	0.181284
	0.205432	0.203828	0.207845	0.193548
	0.174437	0.177359
	0.124004	0.126615
	0.135962	0.139791
	0.160413	0.161941
	0.218482	0.218302
	0.147698	0.15335
	0.161308	0.161742
	0.17175	0.176332
	0.179731	0.183526
	0.142894	0.143668
	0.170994	0.170565
	0.153807	0.155636
	0.190307	0.197517
	0.153625	0.157861
	0.162958	0.162773
	0.18361	0.18696
	0.173736	0.1749
	0.175248	0.182121
	0.174539	0.180127
	0.129472	0.130934
	0.20122	0.206391
	0.162251	0.167732
	0.182319	0.185726
	0.176052	0.177705
	0.102596	0.102351
	0.118956	0.117112
	0.160279	0.161094
	0.217993	0.22114
	0.187656	0.189663
	0.118847	0.122394
	0.143476	0.149176
	0.162559	0.165557
	0.171595	0.183513
	0.171537	0.172971
	0.172725	0.172221
	0.164236	0.169344
	0.223221	0.227499
	0.143678	0.147268
	0.174902	0.17839
	0.198617	0.203472
	0.133887	0.136182
	0.182748	0.179871
	0.162093	0.164007
	0.172679	0.177643
	0.228657	0.229218
	0.143942	0.144835
	0.156693	0.157974
	0.206236	0.210809
	0.147581	0.150071
	0.182671	0.181301
	0.190564	0.19172
	0.203022	0.207597
	0.100207	0.0993532
	0.152489	0.156907
	0.226338	0.229495
	0.164546	0.171476
	0.220845	0.2264
	0.149312	0.152028
	0.162071	0.164747
	0.162533	0.163197
	0.188873	0.196008
	0.30502	0.304473
	0.341654	0.343956
	0.162339	0.16324
	0.156138	0.158737
	0.28067	0.284147
	0.169884	0.169653
	0.230773	0.236244
	0.163021	0.165812
	0.179356	0.184263
	0.115629	0.116619
	0.105442	0.102612
	0.1574	0.162156
	0.126323	0.122172
	0.173584	0.174861
	0.179473	0.180905
	0.122989	0.128157
	0.0832154	0.0860431
	0.164955	0.168635
	0.144511	0.144964
	0.123511	0.126661
	0.166652	0.169957
	0.183105	0.188356
	0.209108	0.214745
	0.129013	0.131767
	0.173768	0.174151
	0.211515	0.212197
	0.157511	0.163978
	0.237486	0.24014
	0.170299	0.168683
	0.181785	0.18116
	0.169264	0.173756
	0.185596	0.186878
	0.144643	0.148853
	0.149664	0.152318
	0.0922159	0.0935066
	0.19429	0.194381
	0.203085	0.204731
	0.186577	0.186117
	0.154978	0.158083
	0.204497	0.211117
	0.163336	0.166255
	0.226441	0.231723
	0.176134	0.177612
	0.0931515	0.0917319
	0.202201	0.201912
	0.274189	0.276399
	0.193623	0.193439
	0.134819	0.136337
	0.167325	0.166489
	0.125819	0.12502
	0.200337	0.20035
	0.130382	0.133711
	0.14917	0.147205
	0.178168	0.180991
	0.116218	0.117458
	0.166358	0.165567
	0.181242	0.183258
	0.215116	0.217874
	0.177387	0.181426
	0.236496	0.237902
	0.202642	0.207816
	0.194842	0.198102
	0.267221	0.272302
	0.148216	0.148273
	0.153155	0.159485
	0.20065	0.202354
	0.224313	0.223864
	0.214433	0.217731
	0.26683	0.264195
	0.205683	0.205439
	0.132123	0.131072
	0.193345	0.195512
	0.211485	0.215539
	0.203509	0.206932
	0.228178	0.225389
	0.0830484	0.0828953
	0.204011	0.206545
	0.0792769	0.0800083
	0.206371	0.21036
	0.139417	0.140814
	0.211017	0.217298
	0.177757	0.178723
	0.16243	0.164493
	0.107088	0.106362
	0.164304	0.167778
	0.132984	0.132137
	0.202263	0.205808
	0.217703	0.220016
	0.158581	0.160625
	0.192815	0.19179
	0.195004	0.19995
	0.255528	0.257703
	0.153009	0.155196
	0.1514	0.151697
	0.135962	0.139542
	0.0889614	0.0868447
	0.160356	0.164083
	0.186776	0.185305
	0.14251	0.142295
	0.219244	0.223647
	0.203579	0.205364
	0.181716	0.179967
	0.192995	0.196073
	0.182983	0.183862
	0.129082	0.129558
	0.178758	0.181315
	0.141471	0.142469
	0.206914	0.210802
	0.195351	0.198437
	0.171964	0.182539
	0.181531	0.184323
	0.172082	0.173731
	0.175363	0.176879
	0.165977	0.166651
	0.209397	0.206952
	0.151899	0.153733
	0.164133	0.16305
	0.134428	0.132489
	0.140429	0.143043
	0.0857041	0.085564
	0.168905	0.172596
	0.22758	0.221536
	0.146587	0.148803
	0.193551	0.195994
	0.136527	0.140359
	0.134079	0.132477
	0.225937	0.221896
	0.174574	0.175187
	0.147144	0.14889
	0.178681	0.181389
	0.193923	0.194287
	0.197319	0.200134
	0.105263	0.108474
	0.188411	0.18703
	0.14937	0.149198
	0.134512	0.133039
	0.0786004	0.0752632
	0.144691	0.144324
	0.100072	0.100352
	0.230762	0.232142
	0.190511	0.195105
	0.252284	0.25756
	0.191935	0.192378
	0.165468	0.167133
	0.22444	0.225582
	0.186732	0.182098
	0.206279	0.208294
	0.195802	0.197983
	0.181331	0.184332
	0.16892	0.173132
	0.134287	0.133336
	0.16184	0.16368
	0.169348	0.169745
	0.238131	0.236245
	0.170084	0.172918
	0.182193	0.178038
	0.146436	0.148828
	0.203442	0.199903
	0.117352	0.120475
	0.174957	0.171066
	0.0881083	0.0898937
	0.181846	0.182823
	0.160115	0.161958
	0.116785	0.114027
	0.115611	0.116535
	0.203855	0.204537
	0.21283	0.210133
	0.131889	0.1326
	0.173103	0.176438
	0.27119	0.264107
	0.219709	0.21599
	0.220168	0.219875
	0.164797	0.165389
	0.149198	0.151358
	0.180187	0.176862
	0.191952	0.187558
	0.220663	0.2241
	0.168572	0.169848
	0.242698	0.242583
	0.175553	0.171753
	0.156427	0.15885
	0.151905	0.150286
	0.150698	0.154913
	0.0826771	0.0792062
	0.222427	0.215388
	0.194769	0.196607
	0.204266	0.200288
	0.142175	0.138138
	0.210447	0.210185
	0.133826	0.133427
	0.212389	0.211603
	0.250256	0.250499
	0.263617	0.266496
	0.152666	0.148087
	0.19811	0.195846
	0.166302	0.164125
	0.0844871	0.0826172
	0.150749	0.148606
	0.215365	0.212092
	0.208416	0.203579
	0.175025	0.168431
	0.178442	0.166753
	0.141902	0.139145
	0.0716191	0.062514

## Sheet: Figure 3n
Figure 3n	A	B
	0.0422203	0.040828
	0.0348975	0.0159384
	0.0274703	0.0316901
	0.0146149	0.02864
	0.0195029	0.0283236
	0.0240436	0.0307048
	0.0242957	0.0331467
	0.0190755	0.0286066
	0.0863777	0.0274426
	0.0230067	0.0193606
	0.0212735	0.0402317
	0.0179154	0.0334755
	0.0166468	0.0277596
	0.0187086	0.0321488
	0.0192018	0.0263632
	0.0203045	0.0211369
	0.0161591	0.0289265
	0.0194055	0.0230854
	0.015928	0.0273032
	0.0194076	0.0299239
	0.0126286	0.0222415
	0.0243065	0.0228595
	0.0213859	0.0313874
	0.0123534	0.0207381
	0.0209911	0.0226879
	0.0254798	0.0155293
	0.0177165	0.0297599
	0.0231891	0.0317445
	0.0180197	0.0199037
	0.0169105	0.0218724
	0.0217349	0.0112487
	0.00698231	0.0358145
	0.0180629	0.031898
	0.0268335	0.0305128
	0.0192293	0.0357131
	0.0147651	0.027804
	0.0171099	0.0285581
	0.0213667	0.014561
	0.0111423	0.0191208
	0.0211074	0.0182006
	0.0157631	0.0317744
	0.0181225	0.0170533
	0.013717	0.0265206
	0.00923609	0.0243684
	0.0132335	0.0469803
	0.013979	0.0113126
	0.0149512	0.0259786
	0.0188481	0.0191197
	0.00827082	0.0235103
	0.0137858	0.0181176
	0.0206744	0.0286729
	0.0108869	0.0258576
	0.0137874	0.0102392
	0.0200814	0.0221467
	0.0219667	0.032943
	0.0124329	0.0174607
	0.0133782	0.0227402
	0.0117267	0.0252846
	0.0182946	0.0180304
	0.0186155	0.0125967
	0.0216993	0.0136723
	0.0198614	0.0184811
	0.0205777	0.0200977
	0.0153503	0.0161995
	0.0176065	0.0210547
	0.0138167	0.0236284
	0.0171425	0.0170657
	0.0153611	0.0225301
	0.0210941	0.0221522
	0.0152222	0.0345625
	0.0132733	0.0160248
	0.013977	0.0161623
	0.0155505	0.02734
	0.0190796	0.0229012
	0.0138208	0.0151397
	0.0184972	0.027593
	0.0131493	0.0187108
	0.0132516	0.0221038
	0.0120291	0.0210286
	0.0121854	0.0165369
	0.012089	0.0203127
	0.015048	0.0176348
	0.01403	0.012671
	0.0154988	0.0213171
	0.0140802	0.0259838
	0.009242	0.0242108
	0.0138649	0.0179833
	0.0193314	0.0225174
	0.0231414	0.029092
	0.0185746	0.0257916
	0.0166326	0.0237867
	0.0170155	0.0247684
	0.0115786	0.0196721
	0.0183026	0.0199632
	0.0123674	0.0186129
	0.0124778	0.0187101
	0.0157514	0.0196328
	0.0129561	0.0217886
	0.0126894	0.0188155
	0.00624769	0.0217882
	0.0186333	0.0197866
	0.0160779	0.0245844
	0.0125734	0.0194233
	0.0129336	0.0251297
	0.0151278	0.0270572
	0.010572	0.00981807
	0.0138995	0.0253399
	0.016068	0.0196746
	0.0222086	0.0210766
	0.0126858	0.0188556
	0.00926937	0.0139453
	0.0150717	0.0261952
	0.0189858	0.0186686
	0.00731242	0.0173684
	0.0144054	0.00747691
	0.0123688	0.0112329
	0.0146938	0.0176045
	0.0165679	0.0277244
	0.0152063	0.0239182
	0.0109977	0.00981243
	0.01255	0.014754
	0.0128082	0.0181329
	0.0123016	0.0087849
	0.0168959	0.0182695
	0.0106347	0.0200637
	0.0197134	0.0171564
	0.0114677	0.0143955
	0.0140746	0.0115159
	0.0126435	0.0200961
	0.0206375	0.0190906
	0.0137421	0.0154819
	0.0124033	0.0248726
	0.0117522	0.0227815
	0.0125413	0.01115
	0.0136786	0.0239576
	0.0129616	0.0291572
	0.0125022	0.0287739
	0.0205809	0.0205268
	0.0145129	0.0165825
	0.0125825	0.020746
	0.0180138	0.0166834
	0.0130906	0.0216605
	0.0111648	0.0240358
	0.0115735	0.00686668
	0.013923	0.014762
	0.0140393	0.0165129
	0.0187589	0.0195479
	0.0194524	0.0146308
	0.0126645	0.0157067
	0.0212979	0.0126358
	0.0068152	0.0188381
	0.0121452	0.0195516
	0.00806039	0.0253839
	0.0120373	0.0107763
	0.0111821	0.0128857
	0.0118485	0.0229425
	0.0107406	0.0143947
	0.0101946	0.0163259
	0.0174022	0.00574415
	0.0166888	0.0162286
	0.0135604	0.0173266
	0.0111313	0.0128845
	0.0114779	0.0206099
	0.0136008	0.0195954
	0.0126199	0.0206943
	0.00840677	0.0124364
	0.00577654	0.0116509
	0.0154251	0.0145032
	0.0145686	0.0173171
	0.0161985	0.0189457
	0.00801463	0.0138699
	0.00782525	0.0222153
	0.010114	0.0227976
	0.0150933	0.0130528
	0.0128097	0.0180314
	0.00997946	0.0181581
	0.0138475	0.0146962
	0.0182645	0.018762
	0.0104498	0.0183396
	0.0151321	0.0188296
	0.0158737	0.0247778
	0.019169	0.0128559
	0.0124926	0.0161489
	0.00818664	0.0202463
	0.0228408	0.0151216
	0.0199469	0.0172535
	0.014236	0.0167463
	0.0157929	0.0150289
	0.00688298	0.0148624
	0.0137077	0.0200757
	0.00933179	0.0228399
	0.0146876	0.0233065
	0.0103147	0.0221894
	0.012756	0.0170579
	0.0141054	0.00445317
	0.0104537	0.0130896
	0.0146442	0.00674011
	0.0128488	0.0168265
	0.0129372	0.012131
	0.0141928	0.0151134
	0.0185925	0.0236311
	0.0156903	0.0131052
	0.0103984	0.0197226
	0.016048	0.00764291
	0.00854681	0.0205213
	0.012247	0.0225793
	0.00716448	0.0157157
	0.0186369	0.0158115
	0.00792648	0.0118426
	0.00909485	0.0245601
	0.0120012	0.013975
	0.0109652	0.0152091
	-0.00051746	0.0165138
	0.00574995	0.0109121
	0.00742935	0.0125267
	0.0114399	0.009762
	0.0140941	0.0129958
	0.0072493	0.0133385
	0.00753763	0.0222961
	0.00853903	0.00947442
	0.0122896	0.012757
	0.00990205	0.0125068
	0.0113464	0.0159205
	0.00889282	0.00957024
	0.00977551	0.0237148
	0.0179583	0.0214449
	0.0113133	0.0158252
	0.00346295	0.0250427
	0.00872097	0.0130617
	0.0109369	0.00887465
	0.00792399	0.0101029
	0.0121585	0.0115471
	0.00559174	0.0152669
	0.00944622	0.0146569
	0.0151908	0.0207445
	0.00400751	0.011741
	0.0102077	0.0126552
	0.0136823	0.0139481
	0.0128773	0.0152347
	0.0116964	0.0029499
	0.0185079	0.0129738
	0.00457743	0.0139801
	0.0110739	0.014171
	0.00628672	0.0153853
	0.00679642	0.028411
	0.0113169	0.00805802
	0.0158569	0.0071077
	0.010691	0.0150186
	0.0153298	0.0138575
	0.0110067	0.0130356
	0.00751592	0.00627252
	0.010393	0.0216331
	0.00934934	0.0142499
	0.00958019	0.00816613
	0.00874637	0.00923998
	0.00769469	0.0188525
	0.0100363	0.00877974
	0.0116338	0.0143924
	0.0174219	0.0124401
	0.0139542	0.0196901
	0.0182345	0.00825729
	0.00766895	0.0169209
	0.00576601	0.0121569
	0.00908616	0.0115802
	0.0147046	0.0134546
	0.00976028	0.0148007
	0.0149533	0.0110409
	0.0141588	0.0103639
	0.00310838	0.0119725
	0.00818071	0.0132721
	0.00964361	0.0121096
	0.0122114	0.0104561
	0.012339	0.00847044
	0.0155907	0.0148662
	0.0129221	0.0171038
	0.00495322	0.0117844
	0.0155282	0.0222817
	0.0108831	0.0140563
	0.0101852	0.013365
	0.0103703	0.0066555
	0.010053	0.00887874
	0.0105637	0.00527431
	0.00934925	0.016049
	0.0107572	0.0161798
	0.0157248	0.0142987
	0.00652496	0.00835601
	0.0187233	0.0122077
	0.00543455	0.0119281
	0.0112944	0.0118526
	0.0110401	0.0131433
	0.00898629	0.0172218
	0.0112624	0.0161274
	0.012912	0.0161651
	0.00868117	0.0106231
	0.00814026	0.0196895
	0.00741471	0.011956
	0.00960313	0.00908403
	0.0151808	0.00802263
	0.00700065	0.00503471
	0.00894592	0.0138486
	0.0101826	0.0109682
	0.0094327	0.0184635
	0.00934557	0.0139604
	0.00679729	0.00737742
	0.0113245	0.0122429
	0.0118167	0.0132245
	0.00967879	0.0101408
	0.0119195	0.017584
	0.0120515	0.01705
	0.0125406	0.0144545
	0.0109033	0.0162439
	0.00839405	0.010771
	0.0132638	0.0163036
	0.00552519	0.0219035
	0.00608189	0.0190493
	0.00944142	0.0123107
	0.00286671	0.0182256
	0.018028	0.00240671
	0.00824467	0.0136226
	0.0123972	0.0187173
	0.0040765	0.0139417
	0.00432926	0.00757537
	0.0110686	0.0160191
	0.00772187	0.0134948
	0.00758023	0.0132094
	0.0121769	0.00932682
	0.0102657	0.0100031
	0.0106769	0.00634697
	0.00564492	0.0057454
	0.00987163	0.0103457
	0.00709116	0.0122368
	0.0127363	0.0140755
	0.00681308	0.0122147
	0.00736325	0.00993407
	0.011818	0.0121861
	0.0111328	0.0159947
	0.0145667	0.0135058
	0.0146345	0.0130694
	0.0100088	0.0118928
	0.00754488	0.0136344
	0.00881855	0.00635037
	0.00500811	0.00845613
	0.00965472	0.0109868
	0.00633701	0.0236907
	0.00966391	0.00823846
	0.00751663	0.0140021
	0.00968605	0.0183804
	0.00584433	0.00537164
	0.011859	0.0110266
	0.00551052	0.0179946
	0.00871506	0.0114181
	0.00612862	0.00937563
	0.0107729	0.0200296
	0.00586656	0.0109143
	0.0146498	0.020073
	0.00619384	0.0115742
	0.00870464	0.0150091
	0.00984453	0.0186068
	0.0107493	0.0127061
	0.0146104	0.0116835
	0.013042	0.0117666
	0.0104789	0.00827991
	0.0103279	0.0149635
	0.0113224	0.0124426
	0.00885763	0.0169513
	0.00928229	0.00836313
	0.00643145	0.0114508
	0.00987991	0.00875054
	0.00842931	0.0111438
	0.00513477	0.0123337
	0.00831813	0.0126377
	0.00970874	0.00999548
	0.012471	0.0122152
	0.0145562	0.0120187
	0.010618	0.00853642
	0.00844643	0.00994141
	0.0144675	0.010942
	0.0106531	0.0117016
	0.00953611	0.00832881
	0.0110207	0.00525138
	0.0085043	0.0138687
	0.00882836	0.0124244
	0.00942482	0.017234
	0.00692741	0.00910614
	0.0102765	0.00578813
	0.0129028	0.0103868
	0.011276	0.0120556
	0.00560576	0.0126162
	0.0133354	0.0126614
	0.00636007	0.0148979
	0.0108349	0.0100908
	0.0155471	0.00668168
	0.0131879	0.0116307
	0.0077914	0.00784506
	0.00709815	0.00976493
	0.0110932	0.0141224
	0.00644394	0.00949167
	0.0093073	0.011596
	0.0063102	0.0101499
	0.0102874	0.0087683
	0.00779447	0.0147066
	0.010584	0.0112446
	0.007705	0.00624745
	0.00978463	0.0089868
	0.0102483	0.0224394
	0.0109085	0.00512493
	0.00438666	0.00349631
	0.0143941	0.0111025
	0.0121476	0.0100051
	0.0121973	0.00827709
	0.00920469	0.00933282
	0.00636882	0.00933488
	0.0164743	0.0131936
	0.00994591	0.00725462
	0.00999595	0.0148026
	0.0136299	0.00121903
	0.00800176	0.0110925
	0.0118785	0.00335269
	0.0088805	0.00881726
	0.015102	0.0065332
	0.00629008	0.0126444
	0.01049	0.0075275
	0.00804465	0.0115886
	0.0061163	0.0107491
	0.0171041	0.00330189
	0.00613479	0.0124717
	0.0111787	0.0130228
	0.00962466	0.0111834
	0.0113966	0.0102009
	0.00714917	0.0074427
	0.00814293	0.00548432
	0.0058071	0.0108466
	0.00843945	0.0163291
	0.00840239	0.0114012
	0.0112581	0.00931506
	0.00741903	0.00924993
	0.003128	0.00973762
	0.00646936	0.00928713
	0.00586054	0.00884362
	0.0101869	0.0120908
	0.0150135	0.018814
	0.00891535	0.00961776
	0.00575696	0.00899157
	0.0114272	0.00836374
	0.00761405	0.00665118
	0.00584304	0.0149143
	0.00999641	0.00956634
	0.00858961	0.00679462
	0.00357599	0.01522
	0.0110705	0.0107786
	0.00900703	0.0119001
	0.0110032	0.0117853
	0.00777587	0.00667141
	0.0102979	0.0161967
	0.00545579	0.00504056
	0.0119115	0.0100836
	0.00775837	0.0119839
	0.0108823	0.00926898
	0.00800802	0.0071031
	0.0064792	0.00362824
	0.00581544	0.0109628
	0.00983841	0.0108789
	0.0130908	0.0133262
	0.00838579	0.0128645
	0.0130693	0.010267
	0.00486286	0.0127741
	0.00656141	0.0130955
	0.0103973	0.0115134
	0.00761794	0.0174347
	0.00513071	0.00579607
	0.00200062	0.0117888
	0.00522163	0.00862985
	0.0139256	0.0108878
	0.0110342	0.0103866
	0.00871929	0.00874909
	0.00754553	0.01682
	0.0072226	0.01168
	0.00708129	0.00699772
	0.012223	0.00981575
	0.0114769	0.00724249
	0.0115565	0.00603882
	0.016051	0.0165261
	0.0100564	0.0112944
	0.00689686	0.014483
	0.00688708	0.0247111
	0.0139357	0.00594307
	0.0081158	0.00804713
	0.0075703	0.0124724
	0.00665853	0.0103472
	0.0164966	0.00847243
	0.00750178	0.0141851
	0.00745745	0.0196379
	0.00854429	0.0101409
	0.0101689	0.0101785
	0.00666515	0.0106323
	0.0113509	0.008669
	0.00349093	0.00423726
	0.00420964	0.00987257
	0.00815004	0.00449677
	0.0069151	0.0114096
	0.0110571	0.0130189
	0.00580393	0.0113066
	0.0130182	0.00573573
	0.00516339	0.0125653
	0.00274933	0.00529153
	0.0104452	0.00973289
	0.00915769	0.00614374
	0.00896238	0.00604888
	0.00198183	0.00944237
	0.00605333	0.0137847
	0.0087555	0.00874274
	0.00912304	0.0165896
	0.00632977	0.00966963
	0.0106286	0.00647348
	0.00415705	0.00948376
	0.00712903	0.00634491
	0.00831256	0.0158649
	0.00646761	0.00475121
	0.00774917	0.0129895
	0.00908095	0.0090382
	0.00283851	0.00740862
	0.0101914	0.0108818
	0.0101896	0.0156807
	0.00277623	0.0104218
	0.0108479	0.0137678
	0.0121893	0.0142657
	0.013938	0.00717187
	0.0122173	0.00791221
	0.00869146	0.00875648
	0.00518854	0.00846466
	0.01062	0.00781321
	0.00803589	0.00681579
	0.00630647	0.0110765
	0.00719019	0.00793802
	0.00705547	0.0165116
	0.00861032	0.01798
	0.00445283	0.00600289
	0.00853144	0.00620972
	0.00622655	0.00700497
	0.0077607	0.00866314
	0.0070876	0.00544238
	0.0095121	0.00333446
	0.00915983	0.00866131
	0.0122055	0.011267
	0.00486494	0.0136141
	0.00644385	0.00916127
	0.00872405	0.00740842
	0.0104325	0.0076578
	0.0140051	0.00521159
	0.00600411	0.0104305
	0.00916821	0.00798303
	0.0135391	0.00552476
	0.00666665	0.00837338
	0.00915544	0.00745622
	0.011081	-0.00146073
	0.00481293	0.00923384
	0.00896586	0.00672207
	0.00938333	0.0111965
	0.00810667	0.00717888
	0.0037031	0.00931741
	0.00327525	0.00970675
	0.00576598	0.00987446
	0.00686592	0.00828095
	0.00226357	0.0040234
	0.00978917	0.0143515
	0.00887151	0.0085784
	0.0110896	0.0196734
	0.00535142	0.00555097
	0.00887718	0.00841084
	0.00716268	0.0101041
	0.0024077	0.00775018
	0.00928692	0.00549891
	0.0127276	0.0102042
	0.00976963	0.00590321
	0.00582355	0.00993287
	0.0156647	0.0156013
	0.00888343	0.00835894
	0.00652667	0.00941455
	0.0101042	0.00497368
	0.0095098	0.014537
	0.0076498	0.0064708
	0.0100964	0.0111474
	0.00980327	0.0101833
	0.00802844	0.00956058
	0.00996928	0.00791815
	0.0154134	0.00882892
	0.00436899	0.00804001
	0.00837955	0.00470457
	0.00750731	0.0109599
	0.00614285	0.00327007
	0.0143089	0.00813786
	0.00438877	0.00453937
	0.00635499	0.00762538
	0.0100857	0.00619737
	0.00745832	0.0107843
	0.00904382	0.00968814
	0.0145744	0.00582954
	0.0074866	0.0146134
	0.00842278	0.00663691
	0.00572854	0.00998869
	0.00882781	0.00652946
	0.0053383	0.0119637
	0.00240047	0.0153392
	0.0102371	0.00501181
	0.00751358	0.00889889
	0.00822006	0.0103114
	0.00115236	0.00848871
	0.00433837	0.0105339
	0.00310896	0.00326062
	0.00789416	0.00940282
	0.014243	0.00586461
	0.00440744	0.0078798
	0.00538362	0.00414553
	0.0044905	0.00699673
	0.0080087	0.0144202
	0.00737938	0.00906611
	0.00717798	0.0166681
	0.00195179	0.00607392
	0.0059009	0.00855956
	0.0101912	0.00636434
	0.00591023	0.0173813
	0.00995754	0.00878083
	0.00444983	0.0096608
	0.00878077	0.00922591
	0.0049358	0.0053665
	0.00729371	0.00325778
	0.0113052	0.00526887
	0.0030621	0.0083432
	0.00809632	0.00546691
	0.0062479	0.00955205
	0.00477074	0.00849714
	0.00570677	0.00811982
	0.0123544	0.00407464
	0.010931	0.0040348
	0.00396082	0.0053364
	0.00824444	0.011362
	0.00474994	0.00547011
	0.00456755	0.00945507
	0.0121591	0.00471444
	0.00522873	0.0101663
	0.0113336	0.00860168
	0.0067444	0.00861119
	0.00625637	0.0121359
	0.00581228	0.00853099
	0.00296586	0.00684531
	0.00576378	0.00651252
	0.00259425	0.0106074
	0.002235	0.00836103
	0.0106751	0.00561123
	0.0047767	0.00725168
	0.00475895	0.00482655
	0.00909108	0.00865691
	0.00782169	0.00512921
	0.00839711	0.00611393
	0.0109511	0.00593146
	0.0104088	0.0136519
	0.0117443	0.00585573
	0.00755308	0.00647018
	0.00882957	0.0117507
	0.00598639	0.00827656
	0.00689692	0.00618067
	0.00813476	0.00948215
	0.00337848	0.00952035
	0.01036	0.010496
	0.00858613	0.00948531
	0.00275505	0.00460458
	0.00766619	0.00933219
	0.00330699	0.00904199
	0.00551544	0.00211422
	0.00487028	0.00586445
	0.00564821	0.0104673
	0.00904461	0.0083913
	0.00844875	0.00256236
	0.00780206	0.0114228
	0.00706654	0.0091875
	0.0073305	0.0100615
	0.00540812	0.0105289
	0.0109482	0.0112205
	0.00685516	0.00935577
	0.00208118	0.00776792
	0.0106922	0.00719217
	0.00619087	0.00669219
	0.00503614	0.00835234
	0.00632086	0.0080649
	0.00636889	0.00409245
	0.00636385	0.00335712
	0.0098406	0.0085145
	0.00926905	0.0073664
	0.00904244	0.00543519
	0.0100593	0.0133708
	0.00442096	0.00806626
	0.00960801	0.00552691
	0.00744002	0.00817328
	0.0035188	0.0110812
	0.00562662	0.00913281
	0.00860291	0.00609235
	0.00688628	0.0112924
	0.0065367	0.00740763
	0.00423302	0.00232756
	0.00402711	0.00707996
	0.00479706	0.00274655
	0.00604503	0.00529227
	0.00638026	0.00930701
	0.00632975	0.0143064
	0.010425	0.00822258
	0.00912225	0.00891219
	0.00142289	0.0051268
	0.0064895	0.00578565
	0.00709628	0.00408687
	0.00898979	0.00667761
	0.00948684	0.0105422
	0.000215494	0.00247015
	0.00638733	0.00882168
	0.00582799	0.00853632
	0.00675543	0.00385016
	0.00814031	0.00615988
	0.000268565	0.00640069
	0.00635314	0.00827471
	0.00511066	0.012726
	0.0106988	0.00295632
	0.00834677	0.00520744
	0.000803306	0.00278439
	0.0107407	0.0052201
	0.000232458	0.00721611
	0.00638689	0.00853999
	0.00582207	0.00669293
	0.010042	0.0145097
	0.00690616	0.00501815
	0.00730957	0.00511545
	0.00583831	0.00748443
	0.00379683	0.0028186
	0.00557382	0.00285312
	0.00356158	0.00496086
	0.00506169	0.0103627
	0.0050174	0.00581814
	0.010601	0.00730978
	0.00733938	0.00827041
	0.00915358	0.0075522
	0.00353766	0.00460421
	0.00720402	0.00281437
	0.00960411	0.00524087
	0.00415614	0.0166272
	0.00494159	0.0110068
	0.00997441	0.00917005
	0.00417903	0.00935474
	0.00808447	-0.00118898
	0.00813078	0.00477827
	0.00771183	0.00610299
	0.00968058	0.00439922
	0.00992615	0.00500588
	0.00642146	0.00501282
	0.00954445	0.00269778
	0.00502048	0.00437699
	0.00686779	0.000637339
	0.00553682	0.0090816
	0.00434571	0.00264421
	0.00920092	0.00680989
	0.00899116	0.00478802
	0.00966236	0.00389378
	0.0024516	0.00456726
	0.0110821	0.00372405
	0.00337997	0.00492973
	0.00758175	0.0029674
	0.00175499	0.00967789
	0.00490317	0.00246752
	0.00886417	0.00116527
	0.00605649	0.00668498
	0.00517476	0.00808639
	0.00573846	0.00300125
	0.00997658	0.00600419
	0.00488784	0.00269785
	0.00220322	0.00425176
	0.00701038	0.0164337
	0.00999622	0.00554586
	-0.000237152	0.00580851
	0.00605756	0.00246477
	0.0048115	0.00434214
	0.00815541	0.00377388
	0.0080756	0.00775222
	0.00356798	0.00363079
	0.00504119	0.00876482
	0.00814381	0.00600857
	0.00984033	0.00342878
	0.00345109	0.00327151
	0.00505928	0.00977516
	0.00797995	0.00456381
	0.00195555	0.00678543
	0.00894151	0.00545982
	0.0111231	0.003206
	0.0082682	0.00823762
	0.00733268	0.00351159
	0.00490966	0.00545011
	0.00227463	0.0104293
	0.00896827	0.00704687
	0.00304466	0.00367224
	0.00542566	0.00525473
	0.00556324	0.00528458
	0.00415318	0.00309734
	0.00436122	0.00314001
	0.00756698	0.00140881
	0.00294405	0.00445648
	0.0121094	0.00467248
	0.0039905	0.00691326
	0.00808893	0.000434955
	0.00362315	0.00672884
	0.0079052	0.00235001
	0.00326907	0.0064169
	0.00568645	0.00662342
	0.00316768	0.00103822
	0.00059711	0.00565995
	0.00600221	0.00827349
	0.00863344	0.0069682
	0.00774087	0.00690696
	0.00932902	-0.000435365
	0.00424465	0.00198623
	0.00599674	0.00884604
	0.00583023	0.00580097
	0.00636418	0.00279388
	0.0069261	0.00847517
	0.00831795	0.00874284
	0.00639285	0.00622919
	0.00428224	0.000639168
	0.00355024	0.00328035
	0.0101199	0.00347952
	0.0102258	0.00343392
	0.00605563	0.00360139
	0.0123812	0.00565195
	0.00926002	0.00704828
	0.00470172	0.00486492
	0.00633311	0.0030639
	0.00113732	0.00613032
	0.00533478	0.0079722
	0.00520257	0.00441409
	0.0077381	0.00143785
	0.00604076	0.00234506
	0.00859711	0.00521091
	0.000795061	0.00651111
	0.00814008	0.00149722
	0.00211775	0.00495366
	-0.00142653	0.00140176
	0.00577918	0.00248477
	0.0042889	0.00519318
	0.00227432	0.00828472
	0.00687831	0.00838668
	0.00575526	0.000587188
	-0.000323215	0.00698808
	0.00767642	0.00317502
	0.00298108	0.00210093
	0.00432524	0.00493232
	0.00416242	0.00760194
	0.0071015	-0.000283611
	0.00521365	0.00883659
	0.00453937	0.00263013
	0.00818646	0.0063445
	0.00649141	0.000416809
	0.00398034	0.00529157
	0.00215545	0.00612406
	0.00562926	0.00565835
	0.00563583	0.00519228
	0.00736968	0.0028245
	0.00896278	0.00408025
	0.00429966	0.00769016
	0.00613325	0.00166057
	0.00510464	0.00451094
	0.00564856	0.00291011
	0.00874717	0.00591286
	0.0055011	0.00561738
	0.011348	0.00620486
	0.00321811	0.00122214
	0.00727318	0.00186133
	0.00334625	0.00338684
	0.00755145	0.00466002
	0.0103972	0.00261613
	0.00294406	0.00417612
	0.00294484	0.00113438
	6.12383e-05	0.00590107
	0.00938561	0.0110787
	0.00777237	0.00106405
	0.0015717	0.00628887
	0.00891879	0.00326182
	0.00586911	0.00161397
	0.00101723	0.00200387
	0.00596649	0.00641175
	0.00594909	0.00321303
	0.00652916	-0.000259211
	0.00356473	0.00162883
	0.00344517	0.0100162
	0.00396238	0.00201021
	0.006053	0.00368667
	0.00562634	0.00674256
	0.00601962	0.00301605
	0.00495739	0.00567348
	0.00524201	0.000518572
	0.00309787	0.00194627
	0.00249662	0.00286233
	0.0092905	0.00440062
	0.00324149	0.00411002
	0.00710811	0.00140582
	0.00683927	0.00639714
	0.00164232	0.00349293
	0.00711329	0.00411246
	0.00802144	0.0050713
	0.00670393	7.67478e-05
	0.00356155	0.00676523
	0.00628164	0.00501536
	0.00670119	0.00685677
	-0.00155603	0.003354
	0.00108503	0.000926641
	0.0024705	-0.000526641
	0.0149891	0.00089577
	0.00853017	0.00182665
	0.00514361	0.00366585
	0.00687368	0.00108057
	0.00884245	0.00481231
	0.00112438	0.000408672
	0.00339047	0.00418989
	0.00532966	0.00232975
	-0.00244674	0.00551568
	0.00600194	0.00354964
	0.00973571	0.00726938
	0.00487006	3.71324e-05
	0.00767954	0.000859976
	0.00910653	0.00117554
	0.001499	0.00356721
	0.00247619	4.86072e-05
	0.0046315	0.00317718
	0.00538292	0.00457482
	0.00332274	-0.00182091
	0.00936128	0.0030282
	0.0035492	0.00373184
	0.012212	0.000869575
	0.00972374	0.00239038
	0.00320511	0.00169707
	0.00311957	0.00457574
	0.00434746	0.0026052
	0.00146072	0.00213869
	0.000894626	0.00119733
	0.00459506	0.00158617
	-0.000859945	0.000432497
	-0.00150852	0.00321097
	0.00465026	0.00806904
	0.00527379	0.00299251
	0.00646699	0.00213008
	0.00367181	0.000989225
	0.00722409	0.0044148
	0.00293191	0.000514307
	0.00220175	0.0019447
	0.00570879	-0.00139193
	0.00187803	1.2685e-05
	0.00306019	0.00408034
	0.00304787	0.00292789
	0.00765254	0.00222036
	0.00372154	0.00178756
	0.00513254	0.00515502
	0.00230828	0.0016665
	0.00407006	0.005221
	0.00769348	0.0054901
	0.00406355	0.0036101
	0.00659717	0.00271521
	0.00592426	0.00141921
	0.00763415	0.00468219
	0.00192834	0.0182317
	0.00117897	-0.000438202
	0.00693438	-2.59045e-05
	0.00613305	0.00208431
	0.00431191	0.00716719
	0.00772485	0.00258277
	0.00560668	0.000770938
	0.00346932	0.0011438
	0.00675087	0.00861294
	0.00581077	0.00157396
	0.00611739	-0.000536787
	0.00835308	-0.000787533
	0.00427535	0.00438205
	0.00390689	-0.000949251
	0.00297621	0.00062369
	0.00581038	0.00238491
	0.00210344	-0.000465248
	0.00480349	-0.00106986
	0.00476753	0.00261575
	0.00228491	0.00112434
	0.0098467	0.00897809
	0.0074311	0.0020698
	0.00729552	-0.00175319
	0.006903	-0.00203298
	0.00379606	-0.00189946
	0.00788736	0.00146629
	-0.000630365	0.00478035
	0.00678921	0.00122815
	0.0053172	0.00420202
	0.00880189	-0.000358938
	-0.000766058	0.0032763
	0.00317626	0.00300434
	0.00584683	0.00301984
	0.0041067	0.00348434
	0.00435548	0.00165946
	0.00281805	0.00302153
	0.00585535	9.86223e-05
	0.0084249	0.00114283
	0.00248992	-0.000572547
	0.0036086	-6.60455e-05
	0.00585105	0.00910409
	0.00958984	-0.00329258
	0.00354357	0.000362278
	0.00366763	-0.00076744
	0.00768495	5.81325e-05
	0.00271095	0.00127452
	0.00774536	0.00461189
	0.00539021	0.00296318
	0.000849205	-0.000833323
	0.00868567	-2.59929e-05
	0.00599263	0.000573689
	-0.000398266	0.00236007
	0.00334449	-0.000953601
	0.00058648	0.000515722
	0.00615437	-0.000654976
	0.00750611	0.00290435
	0.00575054	9.42801e-05
	0.00448034	-0.00267019
	0.00547223	0.00211759
	-0.000529972	-0.00213224
	0.00530445	0.00131879
	0.00115336	0.00293692
	0.00628021	0.00808903
	0.00585408	0.00481523
	0.00125722	-0.000727411
	0.00560706	0.00364627
	0.00612549	0.00071255
	-0.00361735	-0.00241741
	0.0046354	-0.00289487
	0.00349488	0.00299816
	-0.00086612	0.00146569
	0.0119667	-0.000414208
	-0.00124575	0.00359605
	0.00224223	0.000758488
	0.00287632	-0.0042066
	0.0051831	-0.00250461
	0.00228291	3.51623e-05
	0.00115454	-0.00247512
	-0.0017726	0.00102456
	0.00458219	-0.00317305
	0.00200419	-0.00507546
	0.000176097	0.00281886
	0.00279923	0.00299774
	0.00331958	0.00404604
	0.00276922	0.002932
	0.00497799	0.00173981
	0.00701819	0.00451481
	0.00184816	0.00370333
	0.00578554	0.00183454
	-0.00205551	0.0020324
	0.00422505	0.011205
	0.00710917	0.00280408
	0.00417403	0.00311672
	0.00770077	-0.00353106
	0.00233628	0.000582902
	0.0039252	0.00146579
	0.00145487	0.000362493
	0.00606852	-0.00070292
	0.0048799	0.00156846
	0.00636577	-0.00152608
	0.00593163	-0.00299969
	0.00428134	-0.0033252
	0.00239178	0.00494062
	0.00467152	0.00115119
	0.00353495	-0.00497853
	-0.00124377	0.00534154
	0.0041374	-0.00239174
	0.00456613	0.00374645
	0.00329965	-0.00412245
	0.00703147	-0.00252945
	0.00177846	-0.00184943
	-0.000323225	0.00106035
	0.00537978	-0.00279129
	0.00311429	0.00252207
	0.00148391	-0.00462844
	0.00374484	-0.00279335
	0.00666311	0.0019375
	0.00245376	-0.00761643
	0.00586546	-0.00444299
	-0.000618226	-0.00256745
	0.00191406	-0.00225849
	0.00451325	-0.0015965
	0.00058471	0.000264043
	0.00540023	-0.00508435
	0.00471215	-0.00144911
	0.00326527	-0.0106313
	0.00222333	-0.00936557
	0.00081152	-0.0091982
	-0.000431967	-0.0123074
	-0.00160352	-0.0142971
	0.00292275
	0.00261048
	0.00382918
	0.00152831
	-0.00017946
	0.0056518
	0.000433589
	0.00458246
	0.00379469
	0.000774364
	-0.000429068
	0.00182849
	0.00721027
	0.00423648
	-0.000185363
	0.00335009
	0.00116357
	0.00687272
	0.00558744
	0.00146201
	0.00517086
	0.00548144
	0.00340699
	0.00165263
	-0.000244333
	-0.00184399
	0.000815389
	0.00314684
	0.00200668
	0.00354733
	0.00569981
	0.00299834
	0.0119172
	0.00143456
	-0.000504067
	0.00510809
	0.00427856
	0.00358923
	0.00348767
	0.00485535
	0.00229542
	-0.002877
	0.00191411
	0.00496373
	0.000561071
	0.000892305
	0.00128109
	0.00457223
	0.00249008
	-0.00137009
	0.00115644
	0.004575
	-0.000853879
	0.00441826
	0.00315688
	0.00693039
	0.00555495
	0.00271589
	0.00267627
	0.00066387
	0.00713442
	-0.000546068
	0.0023025
	0.000901219
	0.00259904
	0.00347709
	-0.000231359
	0.00547117
	0.00279076
	0.00490709
	0.000989549
	-0.00283017
	0.00475592
	-0.00415066
	0.00127698
	0.00143132
	0.00516855
	0.00282775
	0.00367967
	0.000452756
	0.00315024
	0.00330505
	0.00525108
	0.00563698
	0.00275369
	0.000382364
	0.000682269
	0.0064672
	0.00265421
	-0.00161603
	-0.000624399
	0.00449184
	0.00128247
	0.00420981
	0.00265469
	0.00129073
	9.07606e-05
	0.00164566
	-0.000459799
	0.00310551
	0.00661963
	0.00291829
	0.00528168
	0.00147792
	-0.0014196
	-0.000288121
	0.00221016
	-0.000183395
	0.00151802
	-0.000835346
	-0.000799376
	1.25455e-05
	0.00332813
	-0.00196494
	0.0028229
	0.00123995
	-0.000791285
	0.00201582
	0.00275795
	0.00403835
	0.00140665
	0.00517379
	0.0032596
	0.00508068
	5.61757e-05
	0.00632959
	0.00170404
	-0.000448562
	0.00329805
	-0.00263515
	-0.00024403
	-0.00105133
	0.00216709
	0.00405419
	0.00342222
	-0.00278882
	-0.000153159
	0.0025335
	0.000731419
	0.00398907
	0.00139651
	0.00628053
	0.000966071
	0.00206232
	-0.000726264
	0.00347392
	-0.000846786
	0.00354528
	0.00231213
	0.00204426
	-0.00102503
	0.00494577
	0.00217523
	0.00218705
	0.000297297
	0.00357956
	-0.00211668
	0.00372695
	-0.00147029
	-0.000215405
	0.00440289
	0.00178523
	-0.00174887
	0.00307884
	0.000878892
	0.000476256
	0.00255637
	0.0009978
	0.0038883
	0.00308594
	0.0105755
	0.00279176
	0.00164964
	0.00151557
	0.000674348
	-0.00244479
	0.00183374
	-0.00108293
	-0.00193959
	0.00261419
	-0.000140088
	0.00369086
	-0.00604403
	0.00221617
	0.002443
	0.00383233
	-0.00160278
	-0.00404182
	0.000613884
	0.00174575
	0.00270743
	0.000364247
	0.00281454
	0.00321106
	-0.00138127
	-0.000172321
	-0.0014731
	-0.00333712
	-0.000367121
	0.000280654
	0.00138021
	0.0045941
	0.00527635
	0.000442856
	0.00166478
	0.00114162
	-0.0046339
	0.00201504
	0.00218036
	0.00300126
	0.00421209
	-0.000951699
	0.00184022
	0.000397467
	-0.00188674
	0.00283401
	-0.00415505
	0.00239147
	-0.00353863
	0.00312308
	-0.00389126
	0.0017854
	0.000976206
	0.00184354
	-0.00275725
	0.00092408
	0.00068199
	-0.00269766
	0.00071135
	0.00333492
	-0.00708359
	-0.00371909
	-0.000293474
	0.00059155
	0.00216007
	-0.00332564
	-0.00439348
	0.00343721
	0.00127619
	-0.000114766
	-0.00380011
	0.00242351
	-0.00161906
	0.00421529
	-0.00347091
	-0.00703936
	0.00183732
	-0.00397747
	-0.00403694
	-0.000261273
	-0.000399252
	-0.000786202
	0.00024283
	0.00287821
	-0.00457885
	-0.00226454
	-0.00217768
	-0.00186991
	-0.00214365
	-0.00327277
	-0.00483663
	-0.00659444
	-0.0116889
	-0.002757
	-0.00910511

## Sheet: Figure 4b
Figure 4b (short Btaf1)	Young	Old
	11.2738	52.4077
	2.96723	44.7014
	3.63718	36.3402
	17.3101	41.9938
		46.6601
		44.3787
		44.0351
		40.3656
Figure 4b (Canonical Btaf1)	Young	Old
	21.133	20.782
	17.9039	20.3894
	19.5085	17.672
	18.6923	21.3649
		20.9721
		21.0913
		21.682
		22.7617

## Sheet: Figure 4e-h
Figure 4e (left)	shCtrl	shRNA1	shRNA2
	3.17097	1.76128	1.78052
	2.88605	2.62793	1.83277
	3.81909	2.75351	1.93411
	2.33655	2.14546	1.86236
	3.98574	2.19093	2.71953
	4.40171	2.66746
	2.87111
	4.21663
Figure 4e (right)	shCtrl	shRNA1	shRNA2
	3.95189	1.82791	3.4384
	1.94175	1.70175	3.22581
	3.69642	9.45946	1.86682
	2.74229	5.55556	0.8
	3.18398	3.56021	3.56623
	2.78109	3.7336
	3.61068
	7.16981
Figure 4f	Young	Old
	4.16928	6.53485
	2.98836	7.78677
	4.47678	6.52212
	3.46513	7.36181
	3.40247
	2.50143
	3.83733
	4.19986
Figure 4g	shCtrl	shRNA1	shRNA2
	0.0197494	0.0128999	0.00838134
	0.0225214	0.00700945	0.00819168
	0.0338289	0.0121166	0.00212267
	0.0178598	0.00951721	0.00672033
	0.0501652	0.0244479	0.0107549
	0.0769361	0.0156974
	0.00211017
	0.0377745
Figure 4h	shCtrl	shRNA1	shRNA2
	0.0113335	0.00502878	0.00218145
	0.0126162	0.00767701	0.00466735
	0.00911699	0.00178995	0.00275948
	0.00872539	0.00576042	0.00173099
	0.0241536	0.00631915	0.0115515
	0.0196712	0.00176375
	0.00977343
	0.0155052

## Sheet: Figure 4j
Figure 4j (short Btaf1)	shCtrl	shRNA1	shRNA2
	51.0802	35.4971	28.6213
	53.6894	31.0086	29.2898
Figure 4j (Canonical Btaf1)	shCtrl	shRNA1	shRNA2
	16.5091	15.3149	15.7963
	17.834	17.9845	17.8139

## Sheet: Supplementary Fig. 1e, 1h
Supplementary Fig. 1e (Batf)	Young	Old
	44.7737	49.9401
	44.9359	57.5181
	43.0793	53.774
	47.6346	50.687
		53.6659
		45.6632
		47.7143
		49.1787
Supplementary Fig. 1e (Spi1)	Young	Old
	70.9434	52.0002
	70.6099	54.7702
	72.035	55.1168
	74.5141	51.0549
		57.1801
		51.8165
		57.0628
		55.3681
Supplementary Fig. 1e (SpiB)	Young	Old
	1.88611	0.181107
	4.90347	0.251721
	8.80953	0.303196
	9.82464	0.0689931
		0.249398
		0.0414367
		0.231398
		0.156977
Supplementary Fig. 1h		Gain of accessibility	Loss of accessibility
	<-500	6.12459	1.10159
	-500 to -50	24.693	17.6867
	-50 to -5	9.89817	15.3611
	-5 to 0	2.02156	6.36475
	0 to 5	3.02486	9.60832
	5 to 50	13.2375	20.7466
	50 to 500	34.0521	26.7442
	>500	6.94819	2.38678

[truncated: 5 more sheets: Supplementary Fig. 5f, Supplementary Fig. 8b-c, Supplementary Fig. 8d, Supplementary Fig. 8e-f, Supplementary Fig. 8h-i]
